# Supplementary material for: Corollary discharge in precerebellar nuclei of sleeping infant rats
Source: eLife. 2018 Dec 5;7:e38213. doi: 10.7554/eLife.38213 (PMC6281370; doi:10.7554/eLife.38213)
Supplement: Figure 1—source data 1. [file elife-38213-fig1-data1.xlsx]

## Sheet: Raw data Fig 1 E,F
					Raw data for Fig 1E and 1F: state analysis of individual units										Outliers indicated in italics; excluded data in gray font								AS-0n= AS>AW≥QS; AW-on= AW>AS≥QS; AS+AW-on= (AS=AW)>BQ; state-independent= AS=AW=BQ											(2 units excluded from state analysis due to movement artifact)
3A1	AS	AS	AS	AS	AS	AS	AS	AS	AS	AS	AS	AS	AS	AS	AS	AS	AS	AS	AS	AS	AS	AS	AS	AS	AS	AS	AS	AS	AS	AS	AS	AS	AS	AS	AW	AW	AW	AW	AW	AW	AW	AW	AW	AW	AW	AW	AW	AW	AW
Time (s)	43.953742	73.688974	36.9063	23.800549	46.766534	40.553664	22.285969	29.766142	49.393868	28.251561	35.051718	24.975122	17.556769	36.937216	49.610236	45.525506	88.5875	67.352464	9.1183923	17.494949	42.099154	24.913302	24.326016	22.285969	57.523146	7.3256237	36.41175	20.307742	21.853232	60.521397	10.694792	18.885891	48.775671	37.308134	1.8545883	2.2564157	4.8528393	9.0256629	2.0091373	16.073098	6.5837884	14.373059	2.9364314	3.7091765	3.2146197	1.8236785	11.900275	20.864118	8.7474747
25 unit 6a	0	0	0	0	0	0	1	3	2	6	6	4	8	36	42	34	76	74	1	22	22	34	26	27	87	0	59	30	23	76	22	48	29	42	0	0	0	0	0	0	0	1	1	0	0	0	0	5	0
24 mua6b	22	24	14	8	11	20	5	18	23	28	23	22	9	32	44	21	80	43	5	5	18	2	7	7	23	0	5	9	5	28	5	8	23	5	0	5	1	4	2	4	2	0	2	4	1	3	1	8	2
Unit6a spikes per s	0	0	0	0	0	0	0.0448713	0.100786	0.0404909	0.212378	0.171176	0.160159	0.455665	0.974627	0.846599	0.746834	0.857909	1.0987	0.109668	1.25751	0.522576	1.36473	1.06881	1.21152	1.51243	0	1.62036	1.47727	1.05248	1.25575	2.05708	2.54158	0.594559	1.12576	0	0	0	0	0	0	0	0.0695746	0.340549	0	0	0	0	0.239646	0
Unit6b spikes per s	0.500526	0.325693	0.379339	0.336127	0.235211	0.493174	0.224356	0.604714	0.465645	0.991096	0.656173	0.880877	0.512623	0.866335	0.886914	0.46128	0.903062	0.638432	0.548342	0.285797	0.427562	0.0802784	0.287758	0.314099	0.399839	0	0.137318	0.443181	0.228799	0.462646	0.467517	0.423597	0.471547	0.134019	0	2.2159	0.206065	0.443181	0.995452	0.248863	0.303776	0	0.681099	1.07841	0.311079	1.64503	0.0840317	0.383433	0.228637
	Unit6a	AS-on			Unit6b					With Outliers	Unit6a	AS-on			Unit6b
	AS	AW	BQ		AS	AW	BQ			Removed	AS	AW	BQ		AS	AW	BQ
	0	0	0		0.500526	0	0				0	0	0		0.500526	0	0
	0	0	0		0.325693	2.2159	0.107841				0	0	0		0.379339	0.206065	0
	0	0	0		0.379339	0.206065	0				0	0	0		0.336127	0.443181	0
	0	0	0		0.336127	0.443181	0				0	0	0		0.235211	0.995452	0
	0	0	0		0.235211	0.995452	0				0	0	0		0.493174	0.248863	0
	0	0	0		0.493174	0.248863	0				0	0	0		0.224356	0.303776	0.185932
	0.0448713	0	0.185932		0.224356	0.303776	0.185932				0.0448713	0	0.185932		0.604714	0	0.199705
	0.100786	0.0695746	0		0.604714	0	0.199705				0.100786	0.0695746	0		0.465645	0.681099	0.154058
	0.0404909	0.340549	0		0.465645	0.681099	0.154058				0.0404909	0.340549	0		0.656173	0.311079	0
	0.212378	0	0		0.991096	1.07841	0.488704				0.212378	0	0		0.880877	1.64503	0
	0.171176	0	0		0.656173	0.311079	0				0.171176	0	0		0.512623	0.0840317	0
	0.160159	0	0		0.880877	1.64503	0				0.160159	0	0		0.866335	0.383433	0
	0.455665	0	0		0.512623	0.0840317	0				0.455665	0	0		0.886914	0.228637	0.278898
	0.974627	0.239646	1.13516		0.866335	0.383433	0				0.846599	0	0		0.46128	0.333013	0.249824
	0.846599	0	0		0.886914	0.228637	0.278898				0.746834	0	0		0.903062	0.160796	0
	0.746834	0	0		0.46128	0.333013	0.249824				0.857909	0	0		0.638432	0.175827	0
	0.857909	0	0		0.903062	0.160796	0				1.0987	0	0.0768461		0.548342	0	0.15937
	1.0987	0	0.0768461		0.638432	0.175827	0				0.109668	0	0.15937		0.285797	0	0
	0.109668	0	0.15937		0.548342	0	0.15937				1.25751	0.229448	0.176788		0.427562	0.383623	0
	1.25751	0.229448	0.176788		0.285797	0	0				0.522576	0.511497	0.129409		0.0802784	0.911329	0
	0.522576	0.511497	0.129409		0.427562	0.383623	0				1.06881	0	0		0.287758	0.177272	0.224668
	1.36473	3.64532	0		0.0802784	0.911329	0				1.21152	1.34801	0		0.399839	0	0.118074
	1.06881	0	0		0.287758	0.177272	0.224668				1.51243	0.851374	0		0	0.0791007	0
	1.21152	1.34801	0		0.314099	2.24668	0				0	0	0		0.137318	0.19848	0
	1.51243	0.851374	0		0.399839	0	0.118074				1.62036	0	0		0.443181	0	0
	0	0	0		0	0.0791007	0				1.47727	0	0		0.228799	0.691286	0
	1.62036	0	0		0.137318	0.19848	0				1.05248	1.10606	0		0.462646	0.19848	0.123955
	1.47727	0	0		0.443181	0	0				1.25575	0	0.123955		0.467517	0	0
	1.05248	1.10606	0		0.228799	0.691286	0				2.05708	0	0.136507		0.423597	0	0
	1.25575	0	0.123955		0.462646	0.19848	0.123955				2.54158	0	0		0.471547	0	0
	2.05708	0	0.136507		0.467517	0	0				0.594559	0.0775832	0		0.134019	0	0
	2.54158	0	0		0.423597	0	0				1.12576	0	0
	0.594559	0.0775832	0		0.471547	0	0
	1.12576	0	0		0.134019	0	0
AVG	0.720067	0.247619	0.0624698		0.455114	0.422966	0.0673832			Average State	0.691966	0.14169	0.0309002		0.446548	0.285156	0.0546608
3SD	2.04214	2.05388	0.596304		0.731131	1.78134	0.346272			Dependency
AVG+3SD	2.76221	2.3015	0.658774		1.18624	2.20431	0.413655
9S1	AS	AW	BQ	AS	AW	BQ	AS	AW	BQ	AS	AW	BQ	AS	AW	BQ	AS	AW	BQ	AS	AW	BQ	AS	AW	BQ	AS	AW	BQ	AS	AW	BQ	AS	AW	BQ	AS	AW	BQ	AS	AW	BQ	AS	AW	BQ	AS	AW	BQ	AS	AW	BQ	AS
Time (s)	24.9493	28.5365	3.66744	44.4109	8.53952	1.74003	52.415	10.4669	5.75548	13.7596	6.37118	4.84531	5.0327	2.81081	16.8114	24.0927	18.9797	23.4502	20.9606	40.8773	23.6376	63.2032	3.23913	7.4152	48.6137	1.63295	9.39615	20.6394	4.65792	14.2147	19.6489	1.33848	13.4919	8.2986	1.57941	7.44197	74.9283	15.2052	9.04815	110.023	4.33669	8.24506	8.88753	89.5445	1.79357	9.95832	14.8839	7.44197	8.83399
1/Time (Hz)	0.0400812	0.0350429	0.272669	0.022517	0.117103	0.574703	0.0190785	0.0955389	0.173748	0.0726765	0.156957	0.206385	0.198701	0.355769	0.0594836	0.0415063	0.0526879	0.0426435	0.0477084	0.0244635	0.0423055	0.015822	0.308725	0.134858	0.0205703	0.612389	0.106427	0.048451	0.214688	0.0703497	0.0508933	0.747114	0.0741185	0.120502	0.633148	0.134373	0.0133461	0.0657671	0.11052	0.00908898	0.230591	0.121285	0.112517	0.0111676	0.557548	0.100419	0.0671865	0.134373	0.113199
Unit 7	275	136	8	243	52	3	264	47	34	106	26	4	26	21	45	220	109	46	157	232	35	274	4	17	276	7	26	292	26	26	153	4	30	34	15	32	288	84	20	564	42	23	29	509	3	102	52	21	61
Unit 7 spikes per s	11.0223	4.76583	2.18136	5.47163	6.08933	1.72411	5.03673	4.49033	5.90742	7.70371	4.08088	0.825541	5.16622	7.47114	2.67676	9.1314	5.74298	1.9616	7.49023	5.67552	1.48069	4.33522	1.2349	2.29259	5.67741	4.28672	2.76709	14.1477	5.58189	1.82909	7.78668	2.98846	2.22355	4.09708	9.49722	4.29994	3.84367	5.52444	2.2104	5.12619	9.68482	2.78955	3.263	5.68432	1.67264	10.2427	3.4937	2.82183	6.90515
	Unit 7	AS+AW-On
	AS	AW	BQ
	11.0223	4.76583	2.18136
	5.47163	6.08933	1.72411
	5.03673	4.49033	5.90742
	7.70371	4.08088	0.825541
	5.16622	7.47114	2.67676
	9.1314	5.74298	1.9616
	7.49023	5.67552	1.48069
	4.33522	1.2349	2.29259
	5.67741	4.28672	2.76709
	14.1477	5.58189	1.82909
	7.78668	2.98846	2.22355
	4.09708	9.49722	4.29994
	3.84367	5.52444	2.2104
	5.12619	9.68482	2.78955
	3.263	5.68432	1.67264
	10.2427	3.4937	2.82183
	6.90515	2.97523	1.03288
	6.78431	3.78286	1.83011
	10.8577	1.64201	3.96698
	10.9753	3.1022	0.491523
	7.33137	5.16028	4.16557
	8.54193	6.16177	6.20714
	10.9259	3.95109	7.15322
	3.47079	12.583	4.23365
	10.0532	15.6373	3.80695
	13.4896	8.73517	3.82156
	7.39361	7.55835	7.16411
	4.85821	2.87352	5.6923
	4.23055	16.9799	7.72667
	12.154	11.4455	0.230591
AVG	7.58378	6.29602	3.23958		Average State	7.58378	6.29602	3.23958
3SD	9.30908	11.5115	6.17172		Dependency
AVG+3SD	16.8929	17.8075	9.4113
9U1	AS	AW	BQ	AS	AW	BQ	AS	AW	BQ	AS	AW	BQ	AS	AW	BQ	AS	AW	BQ	AS	AW	BQ	AS	AW	BQ	AS	AW	BQ	AS	AW	BQ	AS	AW	BQ	AS	AW	BQ	AS	AW	BQ	AS	AW	BQ	AS	AW	BQ	AS	AW	BQ	AS
Time (s)	36.0792	16.9396	3.57492	81.3981	15.9496	6.26986	70.3434	22.2195	9.01979	7.09484	3.79491	4.1799	30.0293	37.6741	9.78978	18.6996	1.20997	7.31483	26.8394	9.29479	12.7047	32.2293	2.25495	14.6847	18.2596	8.02982	10.1748	32.6693	5.44488	5.66487	16.2246	27.6644	5.00489	31.1843	3.02493	5.71987	36.5192	32.1743	4.94989	105.103	46.2539	9.84477	24.6944	4.2899	6.92984	60.4436	9.56978	8.5248	34.7042
1/Time (Hz)	0.0277168	0.0590332	0.279727	0.0122853	0.0626974	0.159493	0.014216	0.0450055	0.110867	0.140948	0.263511	0.23924	0.0333008	0.0265434	0.102147	0.0534772	0.826465	0.136709	0.0372587	0.107587	0.078711	0.0310277	0.443469	0.0680983	0.0547658	0.124536	0.0982824	0.0306098	0.183659	0.176527	0.0616347	0.0361476	0.199805	0.0320674	0.330586	0.174829	0.0273829	0.0310807	0.202025	0.00951451	0.0216198	0.101577	0.040495	0.233106	0.144303	0.0165443	0.104496	0.117305	0.028815
Unit 7b	2	0	0	6	9	0	8	1	0	0	0	0	4	2	0	0	0	0	3	0	0	2	1	0	4	0	0	11	0	0	1	0	0	7	0	0	1	1	0	1	3	0	5	3	0	3	1	0	3
Unit 7a	9	12	0	13	0	0	35	21	0	3	1	0	10	7	0	14	1	0	21	8	1	10	0	0	7	6	0	25	4	0	4	2	0	18	3	0	16	12	0	42	32	0	0	0	0	6	3	0	0
Unit 7b spikes per s	0.0554336	0	0	0.0737118	0.564276	0	0.113728	0.0450055	0	0	0	0	0.133203	0.0530868	0	0	0	0	0.111776	0	0	0.0620554	0.443469	0	0.219063	0	0	0.336708	0	0	0.0616347	0	0	0.224472	0	0	0.0273829	0.0310807	0	0.00951451	0.0648593	0	0.202475	0.699317	0	0.049633	0.104496	0	0.0864449
Unit 7a spikes per s	0.249451	0.708399	0	0.159709	0	0	0.497559	0.945116	0	0.422843	0.263511	0	0.333008	0.185804	0	0.74868	0.826465	0	0.782432	0.860698	0.078711	0.310277	0	0	0.38336	0.747215	0	0.765246	0.734636	0	0.246539	0.0722952	0	0.577214	0.991758	0	0.438126	0.372969	0	0.39961	0.691833	0	0	0	0	0.0992661	0.313487	0	0
	Unit7b	AS+AW-On			Unit7a	AS+AW-On					Excluding outliers
	AS	AW	BQ		AS	AW	BQ			With Outliers	Unit7b	AS+AW-On			Unit7a	AS+AW-On
	0.0554336	0	0		0.249451	0.708399	0			Removed	AS	AW	BQ		AS	AW	BQ
	0.0737118	0.564276	0		0.159709	0	0				0.0554336	0	0		0.249451	0.708399	0
	0.113728	0.0450055	0		0.497559	0.945116	0				0.0737118	0.564276	0		0.159709	0	0
	0	0	0		0.422843	0.263511	0				0.113728	0.0450055	0		0.497559	0.945116	0
	0.133203	0.0530868	0		0.333008	0.185804	0				0	0	0		0.422843	0.263511	0
	0	0	0		0.74868	0.826465	0				0.133203	0.0530868	0		0.333008	0.185804	0
	0.111776	0	0		0.782432	0.860698	0.078711				0	0	0		0.74868	0.826465	0
	0.0620554	0.443469	0		0.310277	0	0				0.111776	0	0		0.310277	0	0
	0.219063	0	0		0.38336	0.747215	0				0.0620554	0.443469	0		0.38336	0.747215	0
	0.336708	0	0		0.765246	0.734636	0				0.219063	0	0		0.765246	0.734636	0
	0.0616347	0	0		0.246539	0.0722952	0				0.336708	0	0		0.246539	0.0722952	0
	0.224472	0	0		0.577214	0.991758	0				0.0616347	0	0		0.577214	0.991758	0
	0.0273829	0.0310807	0		0.438126	0.372969	0				0.224472	0	0		0.438126	0.372969	0
	0.00951451	0.0648593	0		0.39961	0.691833	0				0.0273829	0.0310807	0		0.39961	0.691833	0
	0.202475	0.699317	0		0	0	0				0.00951451	0.0648593	0		0	0	0
	0.049633	0.104496	0		0.0992661	0.313487	0				0.049633	0.104496	0		0.0992661	0.313487	0
	0.0864449	0.100454	0.250789		0	0	0				0.532813	0.0988165	0		0	0	0
	0.532813	0.0988165	0		0	0	0				0.0455695	0.155404	0		0	0	0
	0.0455695	0.155404	0		0	0	0				0.329986	0	0		0	0	0
	0.693164	0.386856	0		0	0	0				0.0687853	0.138268	0		0	0	0
	0.329986	0	0		0.362985	1.19284	0				0.182605	0.157422	0		0.362985	1.19284	0
	0.0687853	0.138268	0		0.0687853	0.138268	0				0.0361476	0	0		0.0687853	0.138268	0
	0.349658	0.0857653	0.207797		0	0	0				0.169927	0.204295	0.0874146		0	0	0
	0.182605	0.157422	0		0	0	0				0.183659	0	0		0	0	0
	0.0361476	0	0		0	0	0				0.308173	0	0		0	0	0
	0.169927	0.204295	0.0874146		0	0	0								0	0	0
	0.183659	0	0		0	0.154087	0								0	0.154087	0
	0.308173	0	0		0	0	0								0	0	0
AVG	0.166704	0.119031	0.0195		0.244467	0.328549	0.00281111			Average State	0.138999	0.0858533	0.00364227		0.224543	0.30884	0
3SD	0.496411	0.552266	0.185355		0.784238	1.17884	0.0446249			Dependency
AVG+3SD	0.663116	0.671297	0.204855		1.02871	1.50739	0.047436
10B1	AS	AW	BQ	AS	AW	BQ	AS	AW	BQ	AS	AW	BQ	AS	AW	BQ	AS	AW	BQ	AS	AW	BQ	AS	AW	BQ	AS	AW	BQ	AS	AW	BQ	AS	AW	BQ	AS	AW	BQ	AS	AW	BQ	AS	AW	BQ	AS	AW	BQ	AS	AW	BQ	AS
Time (s)	107.974	4.89109	11.1267	5.20287	48.2289	7.75559	14.0107	6.99562	6.0213	79.8358	1.65635	8.41813	8.53505	7.63867	7.5997	43.9808	56.647	7.40484	116.042	1.42251	2.90348	24.3385	9.52886	6.93716	53.5487	2.4358	13.1338	20.9479	13.3872	8.51556	30.808	13.0559	13.4846	18.5706	11.9647	4.79366	11.7893	3.83882	4.3065	14.6928	2.35786	14.5953	27.0861	2.55272	6.83973	41.4476	58.3033	2.90348	80.4594
1/Time (Hz)	0.00926147	0.204453	0.0898736	0.192202	0.0207345	0.128939	0.0713739	0.142947	0.166077	0.0125257	0.603739	0.118791	0.117164	0.130913	0.131584	0.0227372	0.0176532	0.135047	0.0086176	0.702984	0.344415	0.0410871	0.104944	0.144151	0.0186746	0.410542	0.0761392	0.0477375	0.0746984	0.117432	0.0324591	0.0765937	0.0741587	0.0538487	0.0835795	0.208609	0.0848228	0.260496	0.232207	0.0680608	0.424114	0.0685151	0.0369193	0.391739	0.146205	0.0241268	0.0171517	0.344415	0.0124286
Unit 11	933	2	0	0	55	1	213	1	1	776	0	0	15	1	3	362	51	1	1412	0	0	225	0	0	588	0	2	245	3	4	502	2	1	184	5	0	109	2	0	131	0	10	217	0	0	403	55	0	603
Unit 11 spikes per s	8.64095	0.408907	0	0	1.1404	0.128939	15.2026	0.142947	0.166077	9.71995	0	0	1.75746	0.130913	0.394752	8.23086	0.900312	0.135047	12.1681	0	0	9.2446	0	0	10.9807	0	0.152278	11.6957	0.224095	0.469728	16.2945	0.153187	0.0741587	9.90816	0.417897	0	9.24569	0.520993	0	8.91596	0	0.685151	8.01149	0	0	9.72312	0.943342	0	7.49446
	Unit 11	AS-on
	AS	AW	BQ
	8.64095	0.408907	0
	0	1.1404	0.128939
	15.2026	0.142947	0.166077
	9.71995	0	0
	1.75746	0.130913	0.394752
	8.23086	0.900312	0.135047
	12.1681	0	0
	9.2446	0	0
	10.9807	0	0.152278
	11.6957	0.224095	0.469728
	16.2945	0.153187	0.0741587
	9.90816	0.417897	0
	9.24569	0.520993	0
	8.91596	0	0.685151
	8.01149	0	0
	9.72312	0.943342	0
	7.49446	0	0
	14.3558	0.420638	0
	8.22721	0.256589	0.242065
	8.13707	0.814568	0
	22.478	0	0.112048
	5.5908	0.331083	0
	10.1078	0.427648	0.307292
	6.31957	0	0
	0.685151	0.355141	0.0612384
	4.15722	0	0
	7.47677	0	0.180697
	5.37923	0	0
	8.57995	0	0.561874
AVG	8.92168	0.261678	0.126598		Average State	8.92168	0.261678	0.126598
3SD	13.7951	0.992502	0.564086		Dependency
AVG+3SD	22.7168	1.25418	0.690685
10G1	AS	AW	BQ	AS	AW	BQ	AS	AW	BQ	AS	AW	BQ	AS	AW	BQ	AS	AW	BQ	AS	AW	BQ	AS	AW	BQ	AS	AW	BQ	AS	AW	BQ	AS	AW	BQ	AS	AW	BQ	AS	AW	BQ	AS	AW	BQ
Time (s)	185.286	87.9899	6.97997	54.5707	217.648	0.846057	12.0563	5.28785	5.71088	38.7071	97.085	14.1714	31.9386	7.403	6.34542	114.852	4.65331	6.13391	44.418	170.48	3.59574	28.0256	35.8516	3.80725	52.667	10.7872	7.82602	24.9587	23.055	7.82602	20.9399	6.97997	3.17271	61.7621	6.13391	9.30662	15.0175	10.7872	5.71088	43.5719	5.28785	11.4218
1/Time (Hz)	0.00539705	0.0113649	0.143267	0.0183249	0.00459457	1.18195	0.0829441	0.189113	0.175104	0.0258351	0.0103003	0.0705644	0.03131	0.13508	0.157594	0.00870684	0.214901	0.163028	0.0225134	0.00586578	0.278107	0.0356816	0.0278927	0.262656	0.0189872	0.0927023	0.127779	0.0400662	0.0433745	0.127779	0.0477557	0.143267	0.315188	0.0161912	0.163028	0.10745	0.066589	0.0927023	0.175104	0.0229506	0.189113	0.0875521
18 Unit 7b	161	31	0	40	104	0	5	0	0	40	26	0	23	0	0	122	5	4	48	81	0	37	11	0	50	5	0	18	13	7	27	7	0	72	11	5	20	5	0	16	0	1
16 Unit7a	157	15	0	17	94	2	8	0	0	21	8	4	80	1	3	44	0	0	4	57	1	18	9	0	79	11	9	60	29	6	12	3	0	52	4	4	25	6	10	46	1	5
Unit7b spikes per s	0.868925	0.352313	0	0.732995	0.477836	0	0.414721	0	0	1.0334	0.267807	0	0.720131	0	0	1.06223	1.0745	0.652113	1.08064	0.475128	0	1.32022	0.30682	0	0.949361	0.463511	0	0.721192	0.563868	0.894452	1.2894	1.00287	0	1.16576	1.79331	0.537252	1.33178	0.463511	0	0.367209	0	0.0875522
Unit7a spikes per s	0.847337	0.170474	0	0.311523	0.43189	2.36391	0.663553	0	0	0.542536	0.082402	0.282258	2.5048	0.13508	0.472782	0.383101	0	0	0.0900536	0.334349	0.278107	0.642269	0.251034	0	1.49999	1.01973	1.15001	2.40397	1.25786	0.766673	0.573069	0.429801	0	0.84194	0.652113	0.429801	1.66472	0.556214	1.75104	1.05573	0.189113	0.437761
	AS	AS	AS	AS	AS	AS	AS	AS	AS	AS	AS	AS	AS	AS	AW	AW	AW	AW	AW	AW	AW	AW	AW	AW	AW	AW	AW	AW	BQ	BQ	BQ	BQ	BQ	BQ	BQ	BQ	BQ	BQ	BQ	BQ	BQ	BQ
	0.868925	0.732995	0.414721	1.0334	0.720131	1.06223	1.08064	1.32022	0.949361	0.721192	1.2894	1.16576	1.33178	0.367209	0.352313	0.477836	0	0.267807	0	1.0745	0.475128	0.30682	0.463511	0.563868	1.00287	1.79331	0.463511	0	0	0	0	0	0	0.652113	0	0	0	0.894452	0	0.537252	0	0.0875522
	0.847337	0.311523	0.663553	0.542536	2.5048	0.383101	0.0900536	0.642269	1.49999	2.40397	0.573069	0.84194	1.66472	1.05573	0.170474	0.43189	0	0.082402	0.13508	0	0.334349	0.251034	1.01973	1.25786	0.429801	0.652113	0.556214	0.189113	0	2.36391	0	0.282258	0.472782	0	0.278107	0	1.15001	0.766673	0	0.429801	1.75104	0.437761
	Unit 7b	AS-on			Unit7a	AS-on
	AS	AW	BQ		AS	AW	BQ
	0.868925	0.352313	0		0.847337	0.170474	0
	0.732995	0.477836	0		0.311523	0.43189	2.36391
	0.414721	0	0		0.663553	0	0
	1.0334	0.267807	0		0.542536	0.082402	0.282258
	0.720131	0	0		2.5048	0.13508	0.472782
	1.06223	1.0745	0.652113		0.383101	0	0
	1.08064	0.475128	0		0.0900536	0.334349	0.278107
	1.32022	0.30682	0		0.642269	0.251034	0
	0.949361	0.463511	0		1.49999	1.01973	1.15001
	0.721192	0.563868	0.894452		2.40397	1.25786	0.766673
	1.2894	1.00287	0		0.573069	0.429801	0
	1.16576	1.79331	0.537252		0.84194	0.652113	0.429801
	1.33178	0.463511	0		1.66472	0.556214	1.75104
	0.367209	0	0.0875522		1.05573	0.189113	0.437761
AVG	0.932713	0.517248	0.155098		1.00176	0.393575	0.566596		Average State	0.932713	0.517248	0.155098	Unit 7b
3SD	0.934727	1.47024	0.905684		2.24716	1.12372	2.17402		Dependency	1.00176	0.393575	0.566596	Unit7a
	1.86744	1.98749	1.06078		3.24892	1.5173	2.74062
5F1	AS	AW	BQ	AS	AW	BQ	AS	AW	BQ	AS	AW	BQ	AS	AW	BQ	AS	AW	BQ	AS	AW	BQ	AS	AW	BQ	AS	AW	BQ	AS	AW	BQ	AS	AW	BQ	AS	AW	BQ	AS	AW	BQ	AS	AW	BQ	AS	AW	BQ	AS	AW	BQ	AS
Time (s)	31.8989	8.04531	1.5526	19.9851	22.7752	7.06818	80.5548	19.1851	4.9365	23.6728	3.59018	5.27308	24.7947	27.9361	6.6194	39.492	19.1851	1.34632	33.9946	1.6829	5.94624	42.2969	12.3413	2.46825	13.2388	36.575	4.15115	48.1309	84.145	8.52669	51.2723	35.9018	11.5559	32.7604	8.52669	3.02922	43.4188	9.19985	2.58045	17.9509	4.26334	3.47799	23.1118	54.5259	2.01948	10.7706	35.0492	14.6524	104.789
1/Time (Hz)	0.031349	0.124296	0.64408	0.0500373	0.0439073	0.141479	0.0124139	0.0521239	0.202572	0.0422426	0.278537	0.189642	0.0403312	0.0357959	0.151071	0.0253216	0.0521239	0.742766	0.0294165	0.594213	0.168173	0.0236424	0.081029	0.405145	0.0755355	0.0273411	0.240897	0.0207767	0.0118843	0.117279	0.0195037	0.0278537	0.0865358	0.0305246	0.117279	0.330118	0.0230315	0.108697	0.38753	0.0557074	0.234558	0.287522	0.0432679	0.0183399	0.495177	0.0928457	0.0285313	0.068248	0.00954303
Unit 12	17	1	0	19	1	0	49	1	0	8	0	0	11	4	0	38	0	0	27	0	0	24	3	0	2	6	0	44	26	0	59	7	0	40	3	0	33	5	0	1	1	0	17	33	1	3	10	12	78
Unit 12 spikes per s	0.532933	0.124296	0	0.950709	0.0439073	0	0.608282	0.0521239	0	0.337941	0	0	0.443643	0.143184	0	0.962219	0	0	0.794245	0	0	0.567418	0.243087	0	0.151071	0.164046	0	0.914173	0.308991	0	1.15072	0.194976	0	1.22098	0.351836	0	0.760039	0.543487	0	0.0557074	0.234558	0	0.735555	0.605217	0.495177	0.278537	0.285313	0.818976	0.744356
		Unit 12	AS-on
		AS	AW	BQ
		0.532933	0.124296	0
		0.950709	0.0439073	0
		0.608282	0.0521239	0
		0.337941	0	0
		0.443643	0.143184	0
		0.962219	0	0
		0.794245	0	0
		0.567418	0.243087	0
		0.151071	0.164046	0
		0.914173	0.308991	0
		1.15072	0.194976	0
		1.22098	0.351836	0
		0.760039	0.543487	0
		0.0557074	0.234558	0
		0.735555	0.605217	0.495177
		0.278537	0.285313	0.818976
		0.744356	0.399761	0.68563
		0.249903	0.330555	0
		0.631643	0.234558	0.133033
		0.919615	0.120775	0
		0.844407	0.795821	1.11415
	AVG	0.659719	0.2465	0.154617		Average State	0.659719	0.2465	0.154617
	3SD	0.961597	0.62856	0.982013		Dependency
	AVG+3SD	1.62132	0.875059	1.13663
11E1	AS	AW	BQ	AS	AW	BQ	AS	AW	BQ	AS	AW	BQ	AS	AW	BQ	AS	AW	BQ	AS	AW	BQ	AS	AW	BQ	AS	AW	BQ	AS	AW	BQ	AS	AW	BQ	AS	AW	BQ	AS	AW	BQ	AS	AW	BQ	AS	AW	BQ	AS	AW	BQ	AS
Time (s)	26.0953	19.3717	8.18806	13.7133	6.85666	4.5933	13.3139	41.4728	11.45	24.6307	8.85375	6.65696	48.6623	16.5093	7.18951	13.8465	5.92469	3.26191	15.8436	6.85666	3.12877	15.2444	37.6784	3.0622	5.85812	8.65404	2.46307	91.167	10.4514	3.7279	54.587	21.4354	1.79738	53.9213	9.1866	2.26336	13.8465	2.99563	6.9898	15.0447	12.7814	5.25899	42.9374	5.79155	3.59476	5.92469	8.05492	2.32993	46.399
1/Time (Hz)	0.0383211	0.0516216	0.122129	0.0729218	0.145844	0.217708	0.0751094	0.0241122	0.0873365	0.0405997	0.112946	0.150219	0.0205498	0.0605721	0.139092	0.0722206	0.168785	0.306569	0.0631172	0.145844	0.319615	0.0655977	0.0265404	0.326563	0.170703	0.115553	0.405997	0.0109689	0.0956808	0.268248	0.0183194	0.0466518	0.556366	0.0185455	0.108854	0.44182	0.0722206	0.33382	0.143066	0.0664685	0.078239	0.19015	0.0232897	0.172665	0.278183	0.168785	0.124148	0.429197	0.0215522
Unit 6	148	82	24	54	20	1	57	64	37	61	29	12	102	66	30	63	62	9	54	26	0	173	63	2	17	26	0	242	24	4	112	58	0	96	16	3	31	13	1	62	30	3	133	15	1	14	13	0	124
Unit 6 spikes per s	5.67153	4.23297	2.9311	3.93777	2.91687	0.217708	4.28124	1.54318	3.23145	2.47658	3.27545	1.80263	2.09608	3.99776	4.17274	4.5499	10.4647	2.75912	3.40833	3.79193	0	11.3484	1.67205	0.653125	2.90195	3.00438	0	2.65447	2.29634	1.07299	2.05177	2.7058	0	1.78037	1.74167	1.32546	2.23884	4.33965	0.143066	4.12105	2.34717	0.570451	3.09754	2.58998	0.278183	2.36299	1.61392	0	2.67247
	Unit 6	AS+AW-On			With Outliers	Unit 6	AS+AW-On
	AS	AW	BQ		Removed	AS	AW	BQ
	5.67153	4.23297	2.9311			5.67153	4.23297	2.9311
	3.93777	2.91687	0.217708			3.93777	2.91687	0.217708
	4.28124	1.54318	3.23145			4.28124	1.54318	3.23145
	2.47658	3.27545	1.80263			2.47658	3.27545	1.80263
	2.09608	3.99776	4.17274			2.09608	3.99776	4.17274
	4.5499	10.4647	2.75912			3.40833	3.79193	0
	3.40833	3.79193	0			2.90195	3.00438	0
	11.3484	1.67205	0.653125			2.65447	2.29634	1.07299
	2.90195	3.00438	0			2.05177	2.7058	0
	2.65447	2.29634	1.07299			1.78037	1.74167	1.32546
	2.05177	2.7058	0			2.23884	4.33965	0.143066
	1.78037	1.74167	1.32546			4.12105	2.34717	0.570451
	2.23884	4.33965	0.143066			3.09754	2.58998	0.278183
	4.12105	2.34717	0.570451			2.36299	1.61392	0
	3.09754	2.58998	0.278183			2.67247	0.823117	1.28759
	2.36299	1.61392	0			3.52863	1.54071	0
	2.67247	0.823117	1.28759			2.0647	0.54625	1.50219
	3.52863	1.54071	0			3.20692	1.93249	0
	2.0647	0.54625	1.50219			3.10129	0	0
	3.20692	1.93249	0			2.64536	4.19215	3.11429
	3.10129	0	0			2.69584	3.5081	0.44182
	2.64536	4.19215	3.11429			2.90964	3.55601	5.25766
	2.69584	3.5081	0.44182			3.32263	1.92588	0
	2.90964	3.55601	5.25766			3.22736	3.93096	0
	3.32263	1.92588	0			4.45625	5.37175	1.36563
	3.22736	3.93096	0			3.13253	4.90988	6.53125
	4.45625	5.37175	1.36563			3.90569	1.7796	0.429197
	3.13253	4.90988	6.53125			4.64278	0.653125	0.704151
	3.90569	1.7796	0.429197			1.42814	1.14517	2.34717
	4.64278	0.653125	0.704151			3.78813	2.62518	1.36563
	1.42814	1.14517	2.34717			3.57841	3.79386	0.613138
	3.78813	2.62518	1.36563
	3.57841	3.79386	0.613138
	3.76496	4.56976	8.8364
AVG	3.44266	2.9217	1.55747		Average State	3.14152	2.66553	1.31308
3SD	5.02225	5.69887	6.2039		Dependency
AVG+3SD	8.46491	8.62057	7.76137
7D1	AS	AW	BQ	AS	AW	BQ	AS	AW	BQ	AS	AW	BQ	AS	AW	BQ	AS	AW	BQ	AS	AW	BQ	AS	AW	BQ	AS	AW	BQ	AS	AW	BQ	AS	AW	BQ	AS	AW	BQ
Time (s)	16.4289	5.04167	4.34627	84.9261	1.91236	3.73779	165.506	115.002	6.5194	59.1093	12.0826	1.91236	91.8801	3.12931	14.3427	41.7242	164.028	7.99713	42.2457	70.1488	2.17313	8.86639	4.08549	9.21409	59.37	279.552	2.78161	85.2738	82.9268	1.47773	58.9354	8.86639	4.69397	159.856	94.314	5.30245
1/Time (Hz)	0.0608684	0.198347	0.230082	0.0117749	0.522915	0.267538	0.00604208	0.00869548	0.153388	0.0169178	0.0827635	0.522915	0.0108837	0.319559	0.0697219	0.0239669	0.00609651	0.125045	0.023671	0.0142554	0.460165	0.112785	0.244769	0.108529	0.0168435	0.00357715	0.359504	0.0117269	0.0120588	0.676713	0.0169677	0.112785	0.213039	0.00625564	0.0106029	0.188592
Unit 6	24	3	0	198	2	0	375	59	0	93	4	0	132	0	6	34	128	0	56	8	0	3	1	0	65	23	0	93	24	0	35	1	0	107	28	0
Unit 6 spikes per s	1.46084	0.595041	0	2.33144	1.04583	0	2.26578	0.513033	0	1.57336	0.331054	0	1.43665	0	0.418332	0.814875	0.780354	0	1.32558	0.114043	0	0.338356	0.244769	0	1.09483	0.0822745	0	1.0906	0.289412	0	0.593871	0.112785	0	0.669353	0.296881	0
	Unit 6	AS-on			With Outliers	Unit 6	AS-on
	AS	AW	BQ		Removed	AS	AW	BQ							AS-on
	1.46084	0.595041	0			1.46084	0.595041	0
	2.33144	1.04583	0			2.33144	1.04583	0
	2.26578	0.513033	0			2.26578	0.513033	0
	1.57336	0.331054	0			1.57336	0.331054	0
	1.43665	0	0.418332			0.814875	0.780354	0
	0.814875	0.780354	0			1.32558	0.114043	0
	1.32558	0.114043	0			0.338356	0.244769	0
	0.338356	0.244769	0			1.09483	0.0822745	0
	1.09483	0.0822745	0			1.0906	0.289412	0
	1.0906	0.289412	0			0.593871	0.112785	0
	0.593871	0.112785	0			0.669353	0.296881	0
	0.669353	0.296881	0
AVG	1.24963	0.367123	0.034861		Average State	1.23263	0.400498	0
3SD	1.86001	0.938511	0.362286		Dependency
AVG+3SD	3.10964	1.30563	0.397147
10E1	AS	AW	BQ	AS	AW	BQ	AS	AW	BQ	AS	AW	BQ	AS	AW	BQ	AS	AW	BQ	AS	AW	BQ	AS	AW	BQ	AS	AW	BQ	AS	AW	BQ	AS	AW	BQ	AS	AW	BQ	AS	AW	BQ	AS	AW	BQ	AS	AW	BQ	AS	AW	BQ	AS
Time (s)	2.13662	42.4272	5.0058	59.6626	3.86627	9.07555	13.593	9.84881	7.26451	40.9214	1.01744	5.39242	39.1714	18.7412	6.593	21.9156	0.630812	2.99127	46.8022	59.6423	13.6133	10.6424	2.58429	9.66567	17.8052	0.874997	7.468	26.0057	0.874997	9.21799	5.92149	3.27615	6.65405	28.061	2.38081	8.81102	27.7761	3.96801	9.48253	29.4854	6.593	8.85172	10.3372	14.936	12.6366	8.68893	2.15697	3.66278	6.43021
1/Time (Hz)	0.468029	0.0235698	0.199768	0.0167609	0.258647	0.110186	0.0735674	0.101535	0.137655	0.0244371	0.98286	0.185445	0.0255288	0.0533583	0.151676	0.0456295	1.58526	0.334306	0.0213665	0.0167666	0.0734574	0.0939637	0.386953	0.103459	0.0561634	1.14286	0.133905	0.0384531	1.14286	0.108483	0.168876	0.305236	0.150284	0.0356367	0.420026	0.113494	0.0360022	0.252015	0.105457	0.0339151	0.151676	0.112972	0.0967382	0.0669523	0.0791353	0.115089	0.463613	0.273017	0.155516
Unit 11	2	118	28	282	10	34	73	24	33	249	3	9	170	40	39	152	1	0	100	127	63	60	11	50	90	1	19	203	7	4	15	12	28	143	4	19	106	10	17	139	16	53	73	38	72	47	3	22	45
Unit 9	0	6	0	34	4	0	42	1	0	21	0	0	16	1	0	48	0	0	31	3	1	0	0	0	22	0	0	35	3	2	0	1	0	1	0	0	15	1	0	25	1	0	0	0	0	2	0	0	0
Unit 11 spikes per s	0.936057	2.78124	5.59351	4.72658	2.58647	3.74633	5.37042	2.43684	4.54263	6.08484	2.94858	1.66901	4.3399	2.13433	5.91536	6.93569	1.58526	0	2.13665	2.12936	4.62782	5.63782	4.25648	5.17295	5.05471	1.14286	2.54419	7.80597	8.00003	0.433934	2.53314	3.66283	4.20796	5.09605	1.6801	2.15639	3.81623	2.52015	1.79277	4.7142	2.42682	5.98754	7.06189	2.54419	5.69774	5.40918	1.39084	6.00637	6.99821
Unit 9 spikes per s	0	0.141419	0	0.569871	1.03459	0	3.08983	0.101535	0	0.513179	0	0	0.408461	0.0533583	0	2.19022	0	0	0.662362	0.0502999	0.0734574	0	0	0	1.2356	0	0	1.34586	3.42858	0.216967	0	0.305236	0	0.0356367	0	0	0.540033	0.252015	0	0.847878	0.151676	0	0	0	0	0.230178	0	0	0
	Unit 11	AS-On				Unit 11	AS-On			Unit 9
	AS	AW	BQ			AS	AW	BQ		AS	AW	BQ			AS	AW	BQ
	0.936057	2.78124	5.59351		With Outliers	0.936057	2.78124	5.59351		0	0.141419	0		With Outliers	0	0.141419	0
	4.72658	2.58647	3.74633		Removed	4.72658	2.58647	3.74633		0.569871	1.03459	0		Removed	0.569871	1.03459	0
	5.37042	2.43684	4.54263			5.37042	2.43684	4.54263		3.08983	0.101535	0			0.513179	0	0
	6.08484	2.94858	1.66901			6.08484	2.94858	1.66901		0.513179	0	0			0.408461	0.0533583	0
	4.3399	2.13433	5.91536			4.3399	2.13433	5.91536		0.408461	0.0533583	0			2.19022	0	0
	6.93569	1.58526	0			6.93569	1.58526	0		2.19022	0	0			0.662362	0.0502999	0.0734574
	2.13665	2.12936	4.62782			2.13665	2.12936	4.62782		0.662362	0.0502999	0.0734574			0	0	0
	5.63782	4.25648	5.17295			5.63782	4.25648	5.17295		0	0	0			1.2356	0	0
	5.05471	1.14286	2.54419			5.05471	1.14286	2.54419		1.2356	0	0			0	0.305236	0
	7.80597	8.00003	0.433934			2.53314	3.66283	4.20796		1.34586	3.42858	0.216967			0.0356367	0	0
	2.53314	3.66283	4.20796			5.09605	1.6801	2.15639		0	0.305236	0			0.540033	0.252015	0
	5.09605	1.6801	2.15639			3.81623	2.52015	1.79277		0.0356367	0	0			0.847878	0.151676	0
	3.81623	2.52015	1.79277			4.7142	2.42682	5.98754		0.540033	0.252015	0			0	0	0
	4.7142	2.42682	5.98754			7.06189	2.54419	5.69774		0.847878	0.151676	0			0.230178	0	0
	7.06189	2.54419	5.69774			5.40918	1.39084	6.00637		0	0	0			0	0	0
	5.40918	1.39084	6.00637			6.99821	4.18238	5.01237		0.230178	0	0			0.843657	0	0
	6.99821	4.18238	5.01237			5.37831	2.97836	6.1788		0	0	0			0.930739	0.206483	0
	5.37831	2.97836	6.1788			3.35066	3.7167	5.72833		0.843657	0	0			0.415683	0.401714	0
	3.35066	3.7167	5.72833			5.63482	2.812	3.75398		0.930739	0.206483	0			0.281891	0	0
	5.63482	2.812	3.75398			3.94648	3.12019	0.995301		0.415683	0.401714	0			0	0	0
	3.94648	3.12019	0.995301			5.37027	1.32819	1.05684		0.281891	0	0			0.832446	0	0
	5.37027	1.32819	1.05684			4.99468	3.14515	0.224397		0	0	0			0.312515	0.0663199	0.106601
	4.99468	3.14515	0.224397			3.04702	2.29909	4.47724		0.832446	0	0			0.259558	0.334306	0
	3.04702	2.29909	4.47724			5.49398	3.00876	3.97264		0.312515	0.0663199	0.106601			0	0.471622	0
	5.49398	3.00876	3.97264			4.34287	2.92406	4.31801		0.259558	0.334306	0			1.71589	0.45821	0
	4.34287	2.92406	4.31801			4.70153	1.37463	1.92718		0	0.471622	0			0.870448	1.03459	0
	4.70153	1.37463	1.92718			3.73049	2.93134	0.945058		1.71589	0.45821	0			0.265997	0	0
	3.73049	2.93134	0.945058			4.38896	1.21641	1.09694		0.870448	1.03459	0			0.422148	0.528419	0
	4.38896	1.21641	1.09694			3.32752	6.34103	0.812281		0.265997	0	0			0.752957	0.174576	0
	3.32752	6.34103	0.812281			3.36321	2.23207	3.03693		0.422148	0.528419	0			0.456165	0	0.115903
	3.36321	2.23207	3.03693			4.64937	3.55251	4.28842		0.752957	0.174576	0			0.76165	0.163266	0
	4.64937	3.55251	4.28842			5.56336	3.10205	3.64665		0.456165	0	0.115903			1.79999	0.0427702	0
	5.56336	3.10205	3.64665			4.07544	1.92466	1.5751		0.76165	0.163266	0			1.08665	0.375137	0.0697064
	4.07544	1.92466	1.5751			4.70141	0	3.13679		1.79999	0.0427702	0			0	0	0
	4.70141	0	3.13679			6.72041	2.04763	5.72348		1.08665	0.375137	0.0697064			0.576538	0.412966	0
	6.72041	2.04763	5.72348			5.73793	3.30373	1.9618		0	0	0
	5.73793	3.30373	1.9618							0.576538	0.412966	0
														Average State	0.566238	0.190256	0.0104477
AVG	4.78855	2.75047	3.35035		Average State	4.70473	2.60465	3.43136						Dependency
3SD	4.31122	4.23189	5.83871		Dependency				AVG	0.655514	0.275381	0.0157469
AVG+3SD	9.09977	6.98235	9.18906						3SD	2.04873	1.78237	0.135048
									AVG+3SD	2.70425	2.05775	0.150795
10B1	AS	AS	AS	AS	AS	AS	AS	AS	AS	AS	AS	AS	AS	AS	AS	AS	AS	AS	AS	AS	AS	AS	AS	AS	AS	AS	AS	AS	AS	AS	AS	AS	AS	AS	AW	AW	AW	AW	AW	AW	AW	AW	AW	AW	AW	AW	AW	AW	AW
Time (s)	107.965	5.20579	32.091	79.9152	8.82307	39.1703	4.12524	118.135	23.5152	53.5631	20.9776	39.912	19.0125	13.3778	14.8743	9.55182	5.67383	23.0207	11.1655	25.1549	51.9234	6.07725	21.9666	34.9149	149.12	72.7838	95.6744	14.562	14.9524	3.05814	16.2147	3.48759	39.0401	43.2305	4.58751	21.5109	1.24928	1.54859	6.87106	6.72792	39.2614	1.4575	9.64292	2.12118	3.60471	12.7531	7.46968	1.10614	1.01504
1/Time (Hz)	0.00926224	0.192094	0.0311614	0.0125133	0.113339	0.0255296	0.24241	0.00846486	0.0425257	0.0186696	0.04767	0.0250551	0.0525968	0.074751	0.0672301	0.104692	0.176248	0.0434392	0.0895618	0.0397537	0.0192591	0.164548	0.0455237	0.0286411	0.00670599	0.0137393	0.0104521	0.068672	0.066879	0.326996	0.0616725	0.286731	0.0256147	0.0231318	0.217983	0.0464881	0.800458	0.645748	0.145538	0.148634	0.0254703	0.686107	0.103703	0.471435	0.277415	0.0784122	0.133875	0.904047	0.985179
31 Keyboard	135	5	28	130	8	60	3	146	41	60	30	52	28	17	18	23	9	33	12	32	61	8	41	59	139	82	77	12	22	4	29	1	31	96	7	12	4	3	16	13	42	7	18	1	9	7	9	1	1
Unit 5	816	49	255	744	47	373	35	776	91	521	266	396	262	205	167	51	53	258	108	174	321	69	195	288	1168	774	604	99	120	15	115	85	245	331	8	203	17	5	55	37	146	0	47	5	14	115	66	1	1
Unit 5 spikes per s	7.55799	9.4126	7.94615	9.30987	5.32694	9.52253	8.48435	6.56873	3.86984	9.72685	12.6802	9.92182	13.7804	15.3239	11.2274	5.3393	9.34113	11.2073	9.67267	6.91715	6.18219	11.3538	8.87712	8.24863	7.8326	10.6342	6.31308	6.79853	8.02548	4.90494	7.09234	24.3722	6.27559	7.65664	1.74386	9.43708	13.6078	3.22874	8.00458	5.49947	3.71867	0	4.87404	2.35718	3.88381	9.01741	8.83572	0.904047	0.985179
	Unit 5				With Outliers	Unit 5	AS-on
	AS	AW	BQ		Removed	AS	AW	BQ
	7.55799	1.74386	7.44869			7.55799	1.74386	7.44869
	9.4126	9.43708	10.3127			9.4126	9.43708	10.3127
	7.94615	13.6078	1.28073			7.94615	13.6078	1.28073
	9.30987	3.22874	4.10617			9.30987	3.22874	4.10617
	5.32694	8.00458	12.7163			5.32694	8.00458	12.7163
	9.52253	5.49947	10.0558			9.52253	5.49947	10.0558
	8.48435	3.71867	1.9068			8.48435	3.71867	1.9068
	6.56873	0	0			6.56873	0	0
	3.86984	4.87404	5.58331			3.86984	4.87404	5.58331
	9.72685	2.35718	7.92894			9.72685	2.35718	7.92894
	12.6802	3.88381	6.78986			12.6802	3.88381	6.78986
	9.92182	9.01741	9.43185			9.92182	9.01741	9.43185
	13.7804	8.83572	10.0575			13.7804	8.83572	10.0575
	15.3239	0.904047	3.30907			15.3239	0.904047	3.30907
	11.2274	0.985179	5.77114			11.2274	0.985179	5.77114
	5.3393	22.6012	8.00269			5.3393	22.6012	8.00269
	9.34113	16.057	8.63416			9.34113	16.057	8.63416
	11.2073	6.14752	7.52032			11.2073	6.14752	7.52032
	9.67267	7.31352	3.10766			9.67267	7.31352	3.10766
	6.91715	3.34104	4.00229			6.91715	3.34104	4.00229
	6.18219	1.2295	6.47327			6.18219	1.2295	6.47327
	11.3538	1.75643	5.60194			11.3538	1.75643	5.60194
	8.87712	3.28744	6.45859			8.87712	3.28744	6.45859
	8.24863	0	2.74781			8.24863	0	2.74781
	7.8326	4.64638	6.62757			7.8326	4.64638	6.62757
	10.6342	5.17219	9.10381			10.6342	5.17219	9.10381
	6.31308	2.88616	11.0997			6.31308	2.88616	11.0997
	6.79853	10.4787	11.2483			6.79853	10.4787	11.2483
	8.02548	7.45501	11.2428			8.02548	7.45501	11.2428
	4.90494	4.94704	9.75223			4.90494	4.94704	9.75223
	7.09234	4.82789	11.0428			7.09234	4.82789	11.0428
	24.3722	23.3873	3.53675			6.27559	0	6.02698
	6.27559	0	6.02698			7.65664	4.45472	1.84278
	7.65664	4.45472	1.84278
AVG	9.05013	6.06137	6.78739		Average State	8.58583	5.53634	6.8859
3SD	11.2573	17.3695	9.85565		Dependency
AVG+3SD	20.3075	23.4309	16.643
9V1	AS	AW	BQ	AS	AW	BQ	AS	AW	BQ	AS	AW	BQ	AS	AW	BQ	AS	AW	BQ	AS	AW	BQ	AS	AW	BQ	AS	AW	BQ	AS	AW	BQ	AS	AW	BQ	AS	AW	BQ	AS	AW	BQ	AS	AW	BQ	AS	AW	BQ	AS	AW	BQ	AS
Time (s)	8.78135	5.01792	8.78135	18.1836	1.17845	6.82994	5.14463	5.6008	5.85424	37.9638	1.9134	11.3537	46.6311	3.95351	9.57966	20.097	1.02639	7.13406	5.66416	1.96408	6.4498	130.086	6.19637	25.5584	31.8942	19.248	10.3146	11.8985	30.3483	7.6029	13.6599	2.05278	6.86796	4.78983	18.7031	10.2132	69.2498	2.23018	4.57441	103.501	3.91549	12.7222	14.002	3.19322	6.7159	7.81832	3.28192	4.87853	20.0336
1/Time (Hz)	0.113878	0.199286	0.113878	0.0549946	0.848572	0.146414	0.194377	0.178546	0.170817	0.0263409	0.522631	0.0880773	0.0214449	0.25294	0.104388	0.0497587	0.974287	0.140173	0.176549	0.509143	0.155044	0.00768724	0.161385	0.039126	0.0313537	0.0519534	0.0969499	0.0840439	0.0329508	0.131529	0.0732071	0.487143	0.145604	0.208776	0.053467	0.0979122	0.0144405	0.448393	0.218607	0.00966176	0.255396	0.0786028	0.0714183	0.313164	0.1489	0.127905	0.3047	0.20498	0.049916
Unit 5	53	17	43	92	6	28	25	26	33	190	7	8	129	14	34	80	5	21	24	5	20	394	23	106	178	53	37	80	105	37	57	12	37	22	78	47	336	9	15	329	8	33	30	9	26	24	14	5	75
Unit 5 spikes per s	6.03552	3.38786	4.89674	5.0595	5.09143	4.0996	4.85944	4.64219	5.63694	5.00476	3.65841	0.704618	2.76639	3.54116	3.54919	3.98069	4.87143	2.94363	4.23717	2.54572	3.10087	3.02877	3.71185	4.14736	5.58096	2.75353	3.58715	6.72351	3.45984	4.86656	4.1728	5.84572	5.38734	4.59307	4.17042	4.60187	4.852	4.03554	3.27911	3.17872	2.04316	2.59389	2.14255	2.81847	3.87141	3.06971	4.2658	1.0249	3.7437
	Unit 5	State Independent
	AS	AW	BQ
	6.03552	3.38786	4.89674
	5.0595	5.09143	4.0996
	4.85944	4.64219	5.63694
	5.00476	3.65841	0.704618
	2.76639	3.54116	3.54919
	3.98069	4.87143	2.94363
	4.23717	2.54572	3.10087
	3.02877	3.71185	4.14736
	5.58096	2.75353	3.58715
	6.72351	3.45984	4.86656
	4.1728	5.84572	5.38734
	4.59307	4.17042	4.60187
	4.852	4.03554	3.27911
	3.17872	2.04316	2.59389
	2.14255	2.81847	3.87141
	3.06971	4.2658	1.0249
	3.7437	0.483825	2.04004
	1.66258	4.28316	1.68607
	3.29803	3.15669	4.20625
	5.78884	5.63694	1.75372
AVG	4.18894	3.72016	3.39886		Average State	4.18894	3.72016	3.39886
3SD	4.01657	3.77656	4.25001		Dependency
AVG+3SD	8.20551	7.49671	7.64887
9S1	AS	AS	AS	AS	AS	AS	AS	AS	AS	AS	AS	AS	AS	AS	AS	AS	AS	AS	AS	AS	AS	AS	AS	AS	AS	AS	AS	AS	AS	AS	AS	AS	AS	AS	AS	AS	AS	AS	AS	AS	AS	AS	AS	AW	AW	AW	AW	AW	AW
Time (s)	21.5967	44.6969	52.4509	13.4575	4.83378	22.802	4.63496	24.2435	67.3499	12.5629	30.1707	21.7334	19.9067	8.33796	74.8801	106.505	4.08821	10.3013	3.34264	8.7853	29.798	48.4869	1.13078	13.2463	16.7256	4.94562	6.5983	12.3889	21.1618	67.9587	30.6181	14.1783	41.1555	26.766	27.934	9.4936	37.6762	36.1229	12.7865	5.36811	12.7741	21.9073	5.67876	17.0984	8.79773	10.5125	8.22613	19.6582	8.07701
1/Time (Hz)	0.0463034	0.0223729	0.0190655	0.0743078	0.206877	0.0438557	0.215751	0.0412482	0.0148478	0.0795997	0.0331447	0.0460122	0.0502343	0.119933	0.0133547	0.00938925	0.244606	0.0970751	0.299165	0.113826	0.0335593	0.0206241	0.884344	0.0754928	0.0597885	0.202199	0.151554	0.0807174	0.047255	0.0147148	0.0326604	0.0705305	0.0242981	0.0373609	0.0357986	0.105334	0.026542	0.0276833	0.0782073	0.186285	0.0782834	0.0456468	0.176095	0.058485	0.113666	0.0951245	0.121564	0.0508693	0.123808
Unit 4	277	244	264	102	24	204	32	174	280	121	136	298	155	34	288	545	26	106	9	61	176	385	8	263	149	28	8	95	118	558	312	22	352	291	99	97	487	266	60	33	58	130	68	75	52	47	31	68	19
Unit 4 spikes per s	12.826	5.45899	5.03328	7.57939	4.96506	8.94657	6.90405	7.17719	4.1574	9.63156	4.50768	13.7116	7.78631	4.07773	3.84615	5.11714	6.35975	10.29	2.69248	6.94341	5.90644	7.94028	7.07475	19.8546	8.90848	5.66158	1.21243	7.66816	5.57609	8.21086	10.1901	1.55167	8.55293	10.872	3.54406	10.2174	12.9259	7.36375	4.69244	6.14742	4.54044	5.93408	11.9744	4.38637	5.91062	4.47085	3.76848	3.45912	2.35235
	Unit 7	AS-on			With Outliers	Unit 7	AS-on
	AS	AW	BQ		Removed	AS	AW	BQ
	12.826	4.38637	2.11777			12.826	4.38637	2.11777
	5.45899	5.91062	1.71224			5.45899	5.91062	1.71224
	5.03328	4.47085	6.12312			5.03328	4.47085	6.12312
	7.57939	3.76848	0.611979			7.57939	3.76848	0.611979
	4.96506	3.45912	10.5541			4.96506	3.45912	10.5541
	8.94657	2.35235	2.17501			8.94657	2.35235	2.17501
	6.90405	3.24533	5.06488			6.90405	3.24533	5.06488
	7.17719	4.79251	2.41612			7.17719	4.79251	2.41612
	4.1574	1.10619	2.31168			4.1574	1.10619	2.31168
	9.63156	2.28299	3.52079			9.63156	2.28299	3.52079
	4.50768	3.20393	0			4.50768	3.20393	0
	13.7116	2.81664	1.41807			13.7116	2.81664	1.41807
	7.78631	2.36692	2.18287			7.78631	2.36692	2.18287
	4.07773	5.89871	2.68251			4.07773	5.89871	2.68251
	3.84615	4.32902	7.04159			3.84615	4.32902	7.04159
	5.11714	4.54554	1.26401			5.11714	4.54554	1.26401
	6.35975	5.67172	1.58833			6.35975	5.67172	1.58833
	10.29	3.02052	0.502971			10.29	3.02052	0.502971
	2.69248	3.32448	4.85889			2.69248	3.32448	4.85889
	6.94341	1.16113	0.88923			6.94341	1.16113	0.88923
	5.90644	1.84154	1.34125			5.90644	1.84154	1.34125
	7.94028	2.56969	1.89354			7.94028	2.56969	1.89354
	7.07475	2.96683	6.96421			7.07475	2.96683	6.96421
	19.8546	3.52364	8.22751			8.90848	3.06573	2.00034
	8.90848	3.06573	2.00034			5.66158	1.13545	2.54899
	5.66158	1.13545	2.54899			1.21243	4.18225	1.07015
	1.21243	4.18225	1.07015			7.66816	1.23808	1.2876
	7.66816	1.23808	1.2876			5.57609	2.17501	0.547451
	5.57609	2.17501	0.547451			8.21086	2.01861	0
	8.21086	2.01861	0			10.1901	0.712171	0.93035
	10.1901	0.712171	0.93035			1.55167	8.32731	1.04513
	1.55167	8.32731	1.04513			8.55293	5.72671	8.57524
	8.55293	5.72671	8.57524			10.872	2.27148	8.90049
	10.872	2.27148	8.90049			3.54406	7.06612	3.38131
	3.54406	7.06612	3.38131			10.2174	6.62266	3.55038
	10.2174	6.62266	3.55038			12.9259	7.23941	8.74732
	12.9259	7.23941	8.74732			7.36375	8.88284	5.53879
	7.36375	8.88284	5.53879			4.69244	6.07199	2.09027
	4.69244	6.07199	2.09027			6.14742	3.51805	6.02196
	6.14742	3.51805	6.02196			4.54044	0.985412	0.917969
	4.54044	0.985412	0.917969
AVG	7.23472	3.7623	3.28333		Average State	6.91923	3.76827	3.15972
3SD	10.6283	6.18459	8.5325		Dependency
AVG+3SD	17.863	9.94689	11.8158
11E1	AS	AS	AS	AS	AS	AS	AS	AS	AS	AS	AS	AS	AS	AS	AS	AS	AS	AS	AS	AS	AS	AS	AS	AS	AS	AS	AS	AS	AS	AS	AS	AS	AS	AW	AW	AW	AW	AW	AW	AW	AW	AW	AW	AW	AW	AW	AW	AW	AW
Time (s)	38.0158	13.7858	21.2842	7.49837	27.5251	48.6346	22.5533	154.31	19.2932	32.5317	66.1463	115.142	50.5558	9.09351	78.7561	12.342	6.5436	54.6892	31.0181	66.4607	14.5426	102.614	17.4302	20.6321	27.0477	17.4506	65.2847	3.95876	87.7798	7.6963	20.2828	158.281	4.82038	7.03263	4.86695	9.96677	12.2605	3.86562	6.04294	2.72456	2.14239	1.45543	5.26283	0.710249	1.02462	9.02365	1.43214	1.44378	1.16434
1/Time (Hz)	0.0263049	0.0725383	0.0469832	0.133362	0.0363305	0.0205615	0.0443394	0.00648045	0.0518319	0.0307392	0.015118	0.00868494	0.0197801	0.109968	0.0126974	0.0810239	0.152821	0.0182852	0.0322393	0.0150465	0.0687633	0.00974531	0.0573717	0.048468	0.0369718	0.0573047	0.0153175	0.252604	0.0113921	0.129933	0.0493027	0.00631789	0.207453	0.142194	0.205467	0.100333	0.0815626	0.258691	0.165482	0.367032	0.466768	0.687083	0.190012	1.40796	0.97597	0.11082	0.698255	0.692624	0.858854
22 Unit 8	204	81	104	13	87	127	105	331	32	39	116	291	129	15	159	49	3	198	116	176	34	481	36	46	84	21	289	3	273	22	85	674	64	84	30	19	205	23	23	20	8	2	16	6	2	26	1	5	1
23 Unit 9a	43	21	65	6	31	91	80	169	36	47	89	148	104	20	152	26	2	119	38	75	22	250	41	22	57	15	161	1	103	23	25	340	30	20	8	11	24	6	13	6	4	3	14	4	0	19	1	3	1
24 unit 9b	36	19	19	3	28	39	40	198	59	46	115	172	81	13	121	29	9	154	62	165	28	380	31	70	88	13	165	5	193	11	82	329	8	8	6	9	30	11	9	1	19	0	12	4	0	25	0	6	0
Unit8 spikes per s	5.36619	5.8756	4.88626	1.73371	3.16076	2.61131	4.65564	2.14503	1.65862	1.19883	1.75369	2.52732	2.55164	1.64953	2.01889	3.97017	0.458463	3.62046	3.73975	2.64818	2.33795	4.68749	2.06538	2.22953	3.10563	1.2034	4.42677	0.757812	3.11006	2.85851	4.19073	4.25826	13.277	11.9443	6.16402	1.90633	16.7203	5.94989	3.8061	7.34063	3.73415	1.37417	3.04019	8.44774	1.95194	2.88132	0.698255	3.46312	0.858854
Unit9a spikes per s	1.13111	1.5233	3.05391	0.800174	1.12625	1.8711	3.54715	1.0952	1.86595	1.44474	1.3455	1.28537	2.05713	2.19937	1.93001	2.10662	0.305642	2.17593	1.22509	1.12849	1.51279	2.43633	2.35224	1.0663	2.10739	0.85957	2.46612	0.252604	1.17339	2.98845	1.23257	2.14808	6.22358	2.84389	1.64374	1.10367	1.9575	1.55215	2.15127	2.20219	1.86707	2.06125	2.66017	5.63183	0	2.10558	0.698255	2.07787	0.858854
Unit9b spikes per s	0.946975	1.37823	0.892682	0.400087	1.01725	0.801898	1.77358	1.28313	3.05808	1.414	1.73857	1.49381	1.60219	1.42959	1.53639	2.34969	1.37539	2.81591	1.99883	2.48267	1.92537	3.70322	1.77852	3.39276	3.25351	0.744961	2.52739	1.26302	2.19868	1.42926	4.04283	2.07859	1.65962	1.13755	1.2328	0.903001	2.44688	2.8456	1.48934	0.367032	8.8686	0	2.28014	5.63183	0	2.7705	0	4.15574	0
	Unit 8				With Outliers	Unit 8	AS+AW-On			Unit 9a				With Outliers	Unit 9a	AS+AW-On			Unit 9b				With Outliers	Unit 9b	AS+AW-On
	AS	AW	Q		Removed	AS	AW	Q		AS	AW	Q		Removed	AS	AW	Q		AS	AW	Q		Removed	AS	AW	Q
	5.36619	11.9443	2.29947			5.36619	11.9443	2.29947		1.13111	2.84389	0			1.13111	2.84389	0		0.946975	1.13755	0			0.946975	1.13755	0
	5.8756	6.16402	3.03125			5.8756	6.16402	3.03125		1.5233	1.64374	0			1.5233	1.64374	0		1.37823	1.2328	0.433036			1.37823	1.2328	0.433036
	4.88626	1.90633	0.858854			4.88626	1.90633	0.858854		3.05391	1.10367	0			3.05391	1.10367	0		0.892682	0.903001	0.429427			0.892682	0.903001	0.429427
	1.73371	16.7203	3.91904			3.16076	5.94989	0.528851		0.800174	1.9575	0.750455			0.800174	1.9575	0.750455		0.400087	2.44688	1.25076			0.400087	2.44688	1.25076
	3.16076	5.94989	0.528851			2.61131	3.8061	0.675377		1.12625	1.55215	0.317311			1.12625	1.55215	0.317311		1.01725	2.8456	0			1.01725	2.8456	0
	2.61131	3.8061	0.675377			4.65564	7.34063	2.1727		1.8711	2.15127	0			1.8711	2.15127	0		0.801898	1.48934	0.112563			0.801898	1.48934	0.112563
	4.65564	7.34063	2.1727			2.14503	3.73415	0.513055		3.54715	2.20219	0.255611			3.54715	2.20219	0.255611		1.77358	0.367032	0.255611			1.77358	0.367032	0.255611
	2.14503	3.73415	0.513055			1.65862	1.37417	0.291137		1.0952	1.86707	0			1.0952	1.86707	0		1.28313	8.8686	0			3.05808	0	0
	1.65862	1.37417	0.291137			1.19883	3.04019	0.336805		1.86595	2.06125	0			1.86595	2.06125	0		3.05808	0	0			1.414	2.28014	0
	1.19883	3.04019	0.336805			1.75369	8.44774	0.37669		1.44474	2.66017	0			1.44474	2.66017	0		1.414	2.28014	0			1.73857	5.63183	0
	1.75369	8.44774	0.37669			2.52732	1.95194	2.5479		1.3455	5.63183	0			1.3455	5.63183	0		1.73857	5.63183	0			1.49381	0	0.636974
	2.52732	1.95194	2.5479			2.55164	2.88132	1.69675		1.28537	0	0.106162			1.28537	0	0.106162		1.49381	0	0.636974			1.60219	2.7705	1.34742
	2.55164	2.88132	1.69675			1.64953	0.698255	0.377518		2.05713	2.10558	0.948183			2.05713	2.10558	0.948183		1.60219	2.7705	1.34742			1.42959	0	0
	1.64953	0.698255	0.377518			2.01889	3.46312	0		2.19937	0.698255	0			2.19937	0.698255	0		1.42959	0	0			1.53639	4.15574	0.124652
	2.01889	3.46312	0			3.97017	0.858854	0.186707		1.93001	2.07787	0			1.93001	2.07787	0		1.53639	4.15574	0.124652			2.34969	0	0.373415
	3.97017	0.858854	0.186707			0.458463	2.94006	0.236165		2.10662	0.858854	0			2.10662	0.858854	0		2.34969	0	0.373415			1.37539	1.42548	0
	0.458463	2.94006	0.236165			3.62046	1.44751	0.194311		0.305642	2.22732	0.314887			0.305642	2.22732	0.314887		1.37539	1.42548	0			2.81591	0.482502	0.388622
	3.62046	1.44751	0.194311			3.73975	3.20468	1.34844		2.17593	0.965004	0			2.17593	0.965004	0		2.81591	0.482502	0.388622			1.99883	2.77739	0.103726
	3.73975	3.20468	1.34844			2.64818	4.49074	0.590278		1.22509	1.92281	0.103726			1.22509	1.92281	0.103726		1.99883	2.77739	0.103726			2.48267	1.68403	0.0983796
	2.64818	4.49074	0.590278			2.33795	3.27807	2.8602		1.12849	4.49074	0.393518			1.12849	4.49074	0.393518		2.48267	1.68403	0.0983796			1.92537	0.834417	0.23835
	2.33795	3.27807	2.8602			4.68749	11.745	0.963037		1.51279	1.16222	1.03285			1.51279	1.16222	1.03285		1.92537	0.834417	0.23835			3.70322	1.83516	0.175098
	4.68749	11.745	0.963037			2.06538	7.48244	0.127996		2.43633	2.20219	0			2.43633	2.20219	0		3.70322	1.83516	0.175098			1.77852	1.62662	0
	2.06538	7.48244	0.127996			2.22953	3.87925	1.8199		2.35224	0	0			2.35224	0	0		1.77852	1.62662	0			3.25351	0.667849	0.561526
	2.22953	3.87925	1.8199			3.10563	1.73641	1.57227		1.0663	1.48324	1.67991			2.10739	1.60284	1.34766		3.39276	0.770145	2.09989			0.744961	2.8869	0.204003
	3.10563	1.73641	1.57227			1.2034	7.21726	1.32602		2.10739	1.60284	1.34766			0.85957	5.77381	0.408007		3.25351	0.667849	0.561526			2.52739	0	0.452028
	1.2034	7.21726	1.32602			4.42677	0.17007	0.452028		0.85957	5.77381	0.408007			2.46612	0.17007	0.452028		0.744961	2.8869	0.204003			1.26302	1.30129	0.121479
	4.42677	0.17007	0.452028			0.757812	2.60259	0.242957		2.46612	0.17007	0.452028			1.17339	0.598504	0.134196		2.52739	0	0.452028			2.19868	0.598504	0.469686
	0.757812	2.60259	0.242957			3.11006	1.55611	0.67098		0.252604	7.80776	0.121479			2.98845	3.39021	0.451079		1.26302	1.30129	0.121479			1.42926	0	1.08259
	3.11006	1.55611	0.67098			2.85851	2.26014	2.70647		1.17339	0.598504	0.134196			1.23257	1.70736	0.821433		2.19868	0.598504	0.469686			4.04283	1.29345	0.638892
	2.85851	2.26014	2.70647			4.19073	5.0186	1.5516		2.98845	3.39021	0.451079			2.14808	2.46856	0.269741		1.42926	0	1.08259			2.07859	3.18856	0.107896
	4.19073	5.0186	1.5516							1.23257	1.70736	0.821433							4.04283	1.29345	0.638892			1.65962	1.44345	0.196985
	4.25826	12.24	6.79746							2.14808	2.46856	0.269741							2.07859	3.18856	0.107896
	13.277	9.02157	3.74271							6.22358	1.80431	0.196985							1.65962	1.44345	0.196985
AVG	3.2345	4.86581	1.42469		Average State	2.91565	4.08633	1.08519	AVG	1.81932	2.15734	0.306219		Average State	1.74983	2.00323	0.270228	AVG	1.87232	1.7256	0.360697		Average State	1.84228	1.526	0.316229
3SD	6.76732	11.797	4.39839		Dependency				3SD	3.27563	5.02595	1.28907		Dependency				3SD	2.65856	5.49065	1.42232		Dependency
AVG+3SD	10.0018	16.6628	5.82308						AVG+3SD	5.09495	7.18329	1.59529						AVG+3SD	4.53088	7.21625	1.78302
11BB1-run1	AS	AS	AS	AS	AS	AS	AS	AS	AS	AS	AS	AS	AS	AS	AS	AS	AS	AS	AS	AS	AS	AS	AS	AS	AW	AW	AW	AW	AW	AW	AW	AW	AW	AW	AW	AW	AW	AW	AW	AW	AW	AW	AW	AW	AW	AW	AW	Q	Q
Time (s)	34.0298	7.55691	24.616	9.24278	11.3531	26.8088	1.34398	123.386	5.706	64.6877	28.4946	8.71226	15.7858	77.3847	86.9458	65.0767	37.4663	42.8657	60.1016	51.5898	12.8031	22.2463	39.8241	72.4214	7.92809	2.18101	3.12415	13.9467	6.54304	10.7282	15.385	1.89807	15.8919	0.577674	9.01878	8.81836	34.6368	2.16922	1.93344	1.68586	13.4869	8.26427	10.8933	9.5493	6.96745	23.496	13.1332	0.589552	4.45634
1/Time (Hz)	0.029386	0.132329	0.040624	0.108193	0.088082	0.0373012	0.744061	0.00810462	0.175254	0.0154589	0.0350943	0.114781	0.063348	0.0129225	0.0115014	0.0153665	0.0266907	0.0233287	0.0166385	0.0193837	0.0781059	0.0449512	0.0251104	0.0138081	0.126134	0.458503	0.320087	0.0717016	0.152834	0.0932121	0.0649985	0.526851	0.0629251	1.73108	0.11088	0.1134	0.028871	0.460994	0.517213	0.593168	0.074146	0.121003	0.0917998	0.10472	0.143525	0.0425605	0.0761427	1.6962	0.224399
6 Unit4	150	20	94	29	79	137	2	408	14	341	140	59	76	417	56	31	30	187	284	148	32	45	71	68	6	6	49	119	56	78	124	18	122	8	72	99	257	18	23	31	72	68	70	27	29	38	21	0	32
unit4 spikes per s	4.4079	2.64658	3.81866	3.13758	6.95848	5.11027	1.48812	3.30669	2.45356	5.27148	4.91321	6.77206	4.81445	5.38866	0.64408	0.476361	0.80072	4.36246	4.72533	2.86878	2.49939	2.02281	1.78284	0.938949	0.756803	2.75102	15.6842	8.53249	8.55872	7.27054	8.05981	9.48331	7.67686	13.8487	7.98334	11.2266	7.41985	8.2979	11.8959	18.3882	5.33851	8.22819	6.42598	2.82743	4.16221	1.6173	1.599	0	7.18078
11BB1-run 2	AS	AS	AS	AS	AS	AS	AS	AS	AS	AS	AS	AS	AS	AW				AW	AW	AW	AW	AW	AW				AW	Q	Q	Q	Q	Q	Q	Q	Q	Q	Q	Q	Q	Q
Time (s)	5.76052	30.402	16.3192	9.69123	7.95629	19.6942	90.6096	123.14	28.2604	23.2861	86.6518	94.4454	20.5346	7.61744	7.78009	7.14304	6.41112	16.4141	1.4503	3.36143	8.97286	9.70478	3.28011	11.8734	30.5375	3.83583	13.2831	3.52408	2.84637	0.921683	1.01656	0.989454	8.05117	7.54967	0.311746	1.97891	9.759	0.894575	0.935237	5.82829
1/Time (Hz)	0.173595	0.0328926	0.0612775	0.103186	0.125687	0.0507764	0.0110364	0.00812087	0.0353852	0.0429442	0.0115404	0.0105881	0.0486984	0.131278	0.128533	0.139996	0.155979	0.0609233	0.689515	0.297492	0.111447	0.103042	0.304868	0.0842215	0.0327466	0.2607	0.0752837	0.283762	0.351324	1.08497	0.983708	1.01066	0.124205	0.132456	3.20774	0.505329	0.10247	1.11785	1.06925	0.171577
2 Unit4	25	230	18	15	18	24	389	425	192	158	361	614	30	8	5	6	5	24	3	4	14	9	6	5	18	7	12	2	7	1	0	0	7	2	1	2	5	1	0	4
Unit4 spikes per s	4.33989	7.56529	1.10299	1.54779	2.26236	1.21863	4.29314	3.45137	6.79395	6.78518	4.1661	6.50111	1.46095	1.05022	0.642666	0.839978	0.779895	1.46216	2.06854	1.18997	1.56026	0.927378	1.82921	0.421108	0.589439	1.8249	0.903405	0.567524	2.45927	1.08497	0	0	0.869438	0.264912	3.20774	1.01066	0.512348	1.11785	0	0.686308
	Unit 4	AW-On			With Outliers	Unit 4	AW-On				Unit 4	AS-On
	AS	AW	Q		Removed	AS	AW	Q			AS	AW	Q
	4.4079	9.08164	0			4.4079	9.08164	0			4.33989	1.05022	0.567524
	2.64658	16.9646	7.18078			2.64658	16.9646	7.18078			7.56529	0.642666	2.45927
	3.81866	15.6842	3.88502			3.81866	15.6842	3.88502			1.10299	0.699982	1.08497
	3.13758	8.53249	0			3.13758	8.53249	0			1.54779	0.155979	0
	6.95848	8.55872	0			6.95848	8.55872	0			2.26236	1.46216	0
	5.11027	7.27054	0			5.11027	7.27054	0			1.21863	2.06854	0.869438
	1.48812	8.05981	3.53429			1.48812	8.05981	3.53429			4.29314	1.18997	0.264912
	3.30669	9.48331	2.59795			3.30669	9.48331	2.59795			3.45137	1.56026	3.20774
	2.45356	7.67686	0			2.45356	7.67686	0			6.79395	0.927378	1.01066
	5.27148	13.8487	12.3379			4.91321	7.98334	3.20087			6.78518	1.82921	0.512348
	4.91321	7.98334	3.20087			6.77206	11.2266	1.76715			4.1661	0.336886	1.11785
	6.77206	11.2266	1.76715			4.81445	7.41985	0			6.50111	0.982398	0
	4.81445	7.41985	0			5.38866	8.2979	4.45628			1.46095	2.3463	0.686308
	5.38866	8.2979	4.45628			4.37054	11.8959	5.31181
	4.37054	11.8959	5.31181			4.31798	18.3882	5.51301
	4.31798	18.3882	5.51301			4.43065	5.33851	0
	4.43065	5.33851	0			4.36246	8.22819	0.642598
	4.36246	8.22819	0.642598			4.72533	6.42598	2.06885
	4.72533	6.42598	2.06885			2.86878	2.82743	0
	2.86878	2.82743	0			2.49939	4.16221	0.439497
	2.49939	4.16221	0.439497			2.02281	1.6173	1.32536
	2.02281	1.6173	1.32536			1.78284	1.599	0
	1.78284	1.599	0
Average	3.99428	8.72049	2.35919		Average State	3.93623	8.48739	1.90561		Average	3.96067	1.17323	0.906232		Average State	3.96067	1.17323	0.906232
3SD	4.43617	13.3096	9.23747		Dependency					3SD	7.07009	1.97356	2.87113		Dependency
AVG+3SD	8.43045	22.0301	11.5967							AVG+3SD	11.0308	3.14679	3.77736
11AA1	AS	AS	AS	AS	AS	AS	AS	AS	AS	AS	AS	AS	AS	AS	AS	AS	AS	AS	AS	AS	AS	AS	AS	47.2377	8.86141	28.4723	AS	AS	AS	AS	AS	AS	AS	AS	AS	AS	AS	AS	AW	AW	AW	AW	AW	AW	AW	AW	AW	AW	AW
Time (s)	17.4911	9.02358	35.8047	24.6266	57.2574	53.4696	27.3835	9.3595	6.95013	18.4178	7.37872	22.9122	10.0893	23.8389	9.66067	44.3997	13.9582	15.047	26.4452	32.2949	13.7265	68.146	31.4841	0.0211695	0.112849	0.0351218	30.3489	14.7574	174.494	5.34001	8.3054	48.0138	10.3904	50.5158	25.4606	8.84983	23.4335	12.1975	4.30908	2.31671	5.00409	8.32857	2.79163	2.65263	3.82257	2.06187	8.40965	2.80322	4.88825
1/Time (Hz)	0.0571718	0.110821	0.0279293	0.0406065	0.017465	0.0187022	0.0365184	0.106843	0.143882	0.0542952	0.135525	0.0436448	0.0991152	0.0419482	0.103512	0.0225227	0.0716426	0.0664583	0.037814	0.0309646	0.0728518	0.0146744	0.0317621	58	9	9	0.0329501	0.0677625	0.00573084	0.187265	0.120404	0.0208274	0.0962423	0.0197958	0.0392763	0.112997	0.0426739	0.0819842	0.232068	0.431647	0.199837	0.120069	0.358213	0.376984	0.261604	0.484997	0.118911	0.356733	0.204572
3 Unit5a	19	18	39	12	55	50	29	1	4	17	3	35	3	19	14	38	15	6	41	44	20	52	11	55	31	10	25	22	172	8	18	49	17	49	39	7	23	5	1	0	0	5	3	2	2	0	0	1	0
11 Unit5b	9	22	65	10	35	34	35	18	20	33	15	40	1	46	11	41	19	10	48	82	36	73	40				40	26	262	6	16	61	19	59	39	9	43	13	1	1	2	5	3	1	16	2	3	0	0
Unit5a spikes per s	1.08626	1.99477	1.08924	0.487278	0.960574	0.93511	1.05903	0.106843	0.575529	0.923019	0.406575	1.52757	0.297346	0.797016	1.44917	0.855861	1.07464	0.39875	1.55037	1.36244	1.45704	0.763068	0.349383	1.16432	3.49831	0.351218	0.823754	1.49077	0.985705	1.49812	2.16726	1.02054	1.63612	0.969993	1.53178	0.790976	0.981501	0.409921	0.232068	0	0	0.600343	1.07464	0.753968	0.523208	0	0	0.356733	0
Unit5b spikes per s	0.514546	2.43806	1.8154	0.406065	0.611274	0.635875	1.27814	1.92318	2.87765	1.79174	2.03287	1.74579	0.0991152	1.92962	1.13864	0.923429	1.36121	0.664583	1.81507	2.5391	2.62266	1.07123	1.27048				1.31801	1.76182	1.50148	1.12359	1.92646	1.27047	1.8286	1.16795	1.53178	1.01697	1.83498	1.06579	0.232068	0.431647	0.399673	0.600343	1.07464	0.376984	4.18567	0.969993	0.356733	0	0
	Unit5a	AS-On				Unit5b	AS-On			With Outliers	Unit5a	AS-On			With Outliers	Unit5b	AS-On
	AS	AW	BQ			AS	AW	BQ		Removed	AS	AW	BQ		Removed	AS	AW	BQ
	1.08626	0.232068	0.240695			0.514546	0.232068	0			1.08626	0.232068	0.240695			0.514546	0.232068	0
	1.99477	0	0.180605			2.43806	0.431647	0.0903027			1.99477	0	0.180605			2.43806	0.431647	0.0903027
	1.08924	0	0			1.8154	0.399673	0			1.08924	0	0			1.8154	0.399673	0
	0.487278	0.600343	0			0.406065	0.600343	0.170275			0.487278	0.600343	0			0.406065	0.600343	0.170275
	0.960574	1.07464	0.638531			0.611274	1.07464	0.255412			0.960574	1.07464	0.638531			0.611274	1.07464	0.255412
	0.93511	0.753968	0			0.635875	0.376984	0			0.93511	0.753968	0			0.635875	0.376984	0
	1.05903	0.523208	0.245254			1.27814	4.18567	0.327005			1.05903	0.523208	0.245254			1.92318	0.969993	0.174756
	0.106843	0	0			1.92318	0.969993	0.174756			0.106843	0	0			2.87765	0.356733	0.250593
	0.575529	0	0.250593			2.87765	0.356733	0.250593			0.575529	0	0.250593			1.79174	0	0.628994
	0.923019	0.356733	0			1.79174	0	0.628994			0.923019	0.356733	0			2.03287	0	0.265357
	0.406575	0	0.0884522			2.03287	0	0.265357			0.406575	0	0.0884522			1.74579	0.867632	0
	1.52757	0	0			1.74579	0.867632	0			1.52757	0	0			0.0991152	0.969993	0.389573
	0.297346	0	0.0779146			0.0991152	0.969993	0.389573			0.297346	0	0.0779146			1.92962	0.687884	0.227482
	0.797016	0.171971	0.113741			1.92962	0.687884	0.227482			0.797016	0.171971	0.113741			1.13864	0.93582	0.349041
	1.13864	0.46791	0.232694			1.13864	0.93582	0.349041			1.13864	0.46791	0.232694			0.923429	0.593329	0.286809
	1.23875	0.197776	0.229447			0.923429	0.593329	0.286809			1.23875	0.197776	0.229447			1.36121	0	0.569205
	1.28957	0	0.0948675			1.36121	0	0.569205			1.28957	0	0.0948675			0.664583	0.288405	0.158986
	0.39875	0	0			0.664583	0.288405	0.158986			0.39875	0	0			1.81507	0.221357	0.211592
	1.55037	0.442715	0.211592			1.81507	0.221357	0.211592			1.55037	0.442715	0.211592			2.5391	2.03128	0.230827
	1.36244	1.01564	0.115414			2.5391	2.03128	0.230827			1.36244	1.01564	0.115414			2.62266	0.300799	0.295143
	1.45704	0	0			2.62266	0.300799	0.295143			1.45704	0	0			1.07123	0.953916	0.0678157
	0.763068	0.953916	0.0678157			1.07123	0.953916	0.0678157			0.763068	0.953916	0.0678157			1.27048	0.591297	0.211938
	0.349383	0	0.070646			1.27048	0.591297	0.211938			0.349383	0	0.070646			1.16432	0	0.0901142
	1.54538	0	0.0901142			1.16432	0	0.0901142			1.54538	0	0.0901142			3.49831	0.462892	0
	1.80558	0.231446	0			3.49831	0.462892	0			1.80558	0.231446	0			0.351218	0.3448	0.176543
	0.737558	0.0862001	0.176543			0.351218	0.3448	0.176543			0.737558	0.0862001	0.176543			1.31801	0.912573	0.279987
	0.823754	0	0			1.31801	0.912573	0.279987			0.823754	0	0			1.76182	0.388871	0.0984372
	1.49077	0	0.0984372			1.76182	0.388871	0.0984372			1.49077	0	0.0984372			1.50148	0.179853	0
	0.985705	0.359706	0.230212			1.50148	0.179853	0			0.985705	0.359706	0.230212			1.92646	1.59377	0.0780555
	1.49812	0.752326	0.784813			1.12359	0.940407	1.91843			2.16726	0	0			1.27047	0.182901	0.166018
	2.16726	0	0			1.92646	1.59377	0.0780555			1.02054	0.365802	0.166018			1.8286	0.492748	0.242158
	1.02054	0.365802	0.166018			1.27047	0.182901	0.166018			1.63612	0.295649	0.363237			1.16795	0.50992	0.247717
	1.63612	0.295649	0.363237			1.8286	0.492748	0.242158			0.969993	0	0.123859			1.53178	0.358213	0.277141
	0.969993	0	0.123859			1.16795	0.50992	0.247717			1.53178	0.53732	0			1.01697	1.33974	0
	1.53178	0.53732	0			1.53178	0.358213	0.277141			0.790976	0	0			1.83498	0.349984	0
	0.790976	0	0			1.01697	1.33974	0			0.981501	0.349984	0			1.06579	0	0
	0.981501	0.349984	0			1.83498	0.349984	0			0.409921	0	0
	0.409921	0	0			1.06579	0	0
AVG	1.05761	0.257087	0.128724			1.4702	0.661214	0.229887		Average State	1.0457	0.243703	0.110991		Average State	1.48516	0.555557	0.180285
SD	0.491094	0.322194	0.172001			0.732743	0.742357	0.320061		Dependency					Dependency
3SD	1.47328	0.966582	0.516004			2.19823	2.22707	0.960182
AVG+3SD	2.53089	1.22367	0.644728			3.66843	2.88828	1.19007
6U1	AS	AS	AS	AS	AS	AS	AS	AS	AS	AS	AS	AS	AS	AS	AS	AS	AS	AS	AS	AS	AS	AS	AS	AS	AS	AS	AS	AS	AS	AS	AS	AS	AS	AS	AS	AS	AS	AS	AS	AS	AW	AW	AW	AW	AW	AW	AW	AW	AW
Time (s)	6.85127	22.2894	41.2446	15.2783	32.2466	31.6757	40.8107	11.807	23.4998	48.781	33.4342	8.63259	8.38138	23.3857	14.9358	9.24921	13.1773	34.2563	6.64573	12.0582	18.9323	28.0445	4.81872	35.9235	6.23465	11.8299	24.4362	41.0162	25.8293	2.96888	5.20696	19.9143	62.004	18.2929	16.0091	19.2977	4.22495	30.4653	71.3217	73.1944	2.35227	3.40279	1.59863	5.16129	16.6714	18.3614	17.6534	3.79103	52.4807
1/Time (Hz)	0.145958	0.0448643	0.0242456	0.0654522	0.031011	0.03157	0.0245034	0.0846954	0.0425535	0.0204998	0.0299095	0.11584	0.119312	0.0427613	0.0669534	0.108117	0.0758883	0.0291917	0.150473	0.0829309	0.0528197	0.0356576	0.207524	0.027837	0.160394	0.0845319	0.0409229	0.0243806	0.0387158	0.336827	0.192051	0.0502151	0.016128	0.0546661	0.0624644	0.0518196	0.236689	0.0328242	0.014021	0.0136623	0.425122	0.293876	0.625536	0.19375	0.0599829	0.0544621	0.0566462	0.26378	0.0190546
2 Unit 1	31	302	434	218	217	432	256	77	303	171	267	12	42	252	176	11	70	221	85	89	86	67	25	81	11	11	51	99	60	8	4	38	48	13	17	43	1	21	211	56	4	6	1	20	56	54	42	22	74
Unit1 spikes per s	4.52471	13.549	10.5226	14.2686	6.72939	13.6382	6.27286	6.52155	12.8937	3.50546	7.98584	1.39008	5.01111	10.7758	11.7838	1.18929	5.31218	6.45136	12.7902	7.38085	4.54249	2.38906	5.1881	2.25479	1.76433	0.929851	2.08707	2.41368	2.32295	2.69462	0.768202	1.90817	0.774144	0.710659	1.06189	2.22824	0.236689	0.689309	2.95843	0.765086	1.70049	1.76326	0.625536	3.875	3.35904	2.94095	2.37914	5.80317	1.41004
	Unit1	AS-On
	AS	AW	BQ
	13.549	1.76326	1.89351
	10.5226	0.625536	1.25383
	14.2686	3.875	1.77658
	6.72939	3.35904	2.28457
	13.6382	2.94095	1.61352
	6.27286	2.37914	1.43025
	6.52155	5.80317	2.05632
	12.8937	1.41004	0.902836
	3.50546	2.9129	0.340318
	7.98584	1.60688	0.530115
	1.39008	1.34962	0.776876
	5.01111	1.02228	1.13394
	10.7758	2.11569	1.03583
	11.7838	4.75521	0.506214
	1.18929	3.85551	0.882368
	5.31218	2.91917	0.41309
	6.45136	4.0544	1.25346
	12.7902	1.32689	0.582724
	7.38085	1.85153	2.72013
	4.54249	2.1741	0.470834
	2.38906	2.57963	1.09469
	5.1881	2.16478	1.1523
	2.25479	1.62577	1.37166
	1.76433	3.58494	0.923231
	0.929851	0	1.13
	2.08707	2.24995	0
	2.41368	0.5792	0.902836
	2.32295	2.59268	0.263252
	2.69462	0.660944	0
	0.768202	1.03029	0.218938
	1.90817	1.37265	0.278901
	0.774144	2.35417	0.2741
	0.710659	1.7399	0.425122
	1.06189	0.768202	0.673654
	2.22824	2.00335	0.477248
	0.236689	1.2609	0.51922
	0.689309	0.81088	0.341202
	2.95843	1.28787	0.435697
	0.765086	4.64223	0.487612
AVG	5.04256	2.18997	0.893
stdev	4.4114	1.30243	0.639064
3SD	13.2342	3.9073	1.91719
AVG+3SD	18.2767	6.09727	2.81019
5Q1	AS	AS	AS	AS	AS	AS	AS	AS	AS	AS	AS	AS	AS	AS	AS	AS	AS	AS	AS	AS	AS	AS	AS	AS	AS	AS	AS	AS	AS	AS	AS	AS	AW	AW	AW	AW	AW	AW	AW	AW	AW	AW	AW	AW	AW	AW	AW	AW	AW
Time (s)	7.44488	15.8835	92.1514	10.1904	14.9571	20.8591	42.2269	13.5086	37.3591	17.1973	30.0322	101.853	168.15	26.0234	51.4909	16.9952	7.00694	30.8238	48.1559	26.5118	3.46978	24.6085	20.3471	27.9604	26.9161	64.4437	34.4957	34.7484	61.5129	103.689	65.05	32.1713	19.387	14.4181	9.04502	6.6027	10.5273	8.92712	3.95825	1.76858	4.44671	4.73306	10.5441	4.12669	3.84034	1.1959	3.40241	12.7506	6.93957
1/Time (Hz)	0.134321	0.0629583	0.0108517	0.0981317	0.0668577	0.0479406	0.0236816	0.074027	0.0267672	0.0581486	0.0332976	0.00981804	0.00594708	0.038427	0.0194209	0.0588401	0.142716	0.0324424	0.0207659	0.037719	0.288202	0.0406363	0.0491471	0.0357649	0.0371525	0.0155174	0.0289891	0.0287783	0.0162568	0.0096442	0.0153728	0.0310836	0.051581	0.0693571	0.110558	0.151453	0.0949915	0.112018	0.252637	0.565426	0.224885	0.21128	0.0948397	0.242325	0.260393	0.836193	0.293909	0.0784276	0.144101
15 Unit 1	144	325	2183	280	381	566	854	283	862	471	696	2304	3759	522	1058	406	153	620	1011	566	74	446	375	508	442	1105	590	417	798	1240	769	398	410	313	204	152	223	186	88	31	129	121	190	88	85	39	70	290	128
12 Unit2b	28	29	233	76	18	76	75	1	76	20	75	100	276	10	101	20	51	47	89	15	7	51	14	51	62	96	70	72	128	219	80	50	16	12	5	11	13	5	1	1	16	0	0	1	0	9	3	0	4
2 Unit3	25	31	174	39	20	49	60	2	55	24	72	160	250	30	75	29	18	46	117	33	10	97	23	58	82	136	134	100	188	362	165	110	15	9	2	26	21	2	3	1	12	1	0	1	1	1	6	27	3
unit1 spikes per s	19.3422	20.4614	23.6893	27.4769	25.4728	27.1344	20.2241	20.9496	23.0733	27.388	23.1752	22.6208	22.3551	20.0589	20.5473	23.8891	21.8355	20.1143	20.9943	21.3489	21.327	18.1238	18.4302	18.1686	16.4214	17.1468	17.1036	12.0006	12.9729	11.9588	11.8217	12.3713	21.1482	21.7088	22.5538	23.0209	21.1831	20.8354	22.2321	17.5282	29.0102	25.5649	18.0196	21.3246	22.1334	32.6115	20.5737	22.744	18.4449
unit2b spikes per s	3.76098	1.82579	2.52845	7.45801	1.20344	3.64349	1.77612	0.074027	2.03431	1.16297	2.49732	0.981804	1.64139	0.38427	1.96151	1.1768	7.27849	1.5248	1.84816	0.565785	2.01742	2.07245	0.688059	1.82401	2.30345	1.48967	2.02924	2.07204	2.08087	2.11208	1.22982	1.55418	0.825295	0.832285	0.55279	1.66599	1.23489	0.560091	0.252637	0.565426	3.59816	0	0	0.242325	0	7.52573	0.881728	0	0.576405
unit3 spikes per s	3.35801	1.95171	1.8882	3.82714	1.33715	2.34909	1.42089	0.148054	1.4722	1.39557	2.39743	1.57089	1.48677	1.15281	1.45657	1.70636	2.56888	1.49235	2.42961	1.24473	2.88202	3.94172	1.13038	2.07436	3.0465	2.11037	3.88454	2.87783	3.05627	3.4912	2.53651	3.4192	0.773714	0.624214	0.221116	3.93778	1.99482	0.224037	0.757911	0.565426	2.69862	0.21128	0	0.242325	0.260393	0.836193	1.76346	2.11754	0.432303
	unit1	AS+AW-On				unit2b	AS-On			With Outliers	unit2b				unit3	AS-On			With Outliers	unit3	AS-On
	AS	AW	Q			AS	AW	Q		Removed	AS	AW	Q		AS	AW	Q		Removed	AS	AW	Q
	19.3422	21.1482	17.3162			3.76098	0.825295	0			3.76098	0.825295	0		3.35801	0.773714	0			3.35801	0.773714	0
	20.4614	21.7088	23.4652			1.82579	0.832285	0.989495			1.82579	0.832285	0.989495		1.95171	0.624214	1.13085			1.95171	0.624214	1.13085
	23.6893	22.5538	24.4463			2.52845	0.55279	1.74617			2.52845	0.55279	1.74617		1.8882	0.221116	1.74617			1.8882	0.221116	1.74617
	27.4769	23.0209	16.6769			7.45801	1.66599	0.667075			1.20344	1.23489	1.1573		3.82714	3.93778	0.667075			3.82714	3.93778	0.667075
	25.4728	21.1831	21.8441			1.20344	1.23489	1.1573			1.77612	0.252637	0		1.33715	1.99482	1.73596			1.33715	1.99482	1.73596
	27.1344	20.8354	15.7155			3.64349	0.560091	4.36542			0.074027	0.565426	0.841581		2.34909	0.224037	3.49233			2.34909	0.224037	3.49233
	20.2241	22.2321	22.7301			1.77612	0.252637	0			2.03431	3.59816	0.825726		1.42089	0.757911	0			1.42089	0.757911	0
	20.9496	17.5282	23.4112			0.074027	0.565426	0.841581			1.16297	0	0		0.148054	0.565426	0.612059			0.148054	0.565426	0.612059
	23.0733	29.0102	23.6158			2.03431	3.59816	0.825726			2.49732	0	0.252101		1.4722	2.69862	0.495435			1.4722	2.69862	0.495435
	27.388	25.5649	18.9478			1.16297	0	0			0.981804	0.242325	0		1.39557	0.21128	0			1.39557	0.21128	0
	23.1752	18.0196	22.0588			2.49732	0	0.252101			1.64139	0	0.182676		2.39743	0	0.252101			2.39743	0	0.252101
	22.6208	21.3246	22.217			0.981804	0.242325	0			1.96151	0.881728	1.08858		1.57089	0.242325	0			1.57089	0.242325	0
	22.3551	22.1334	19.181			1.64139	0	0.182676			1.1768	0	3.12472		1.48677	0.260393	0.182676			1.48677	0.260393	0.182676
	20.0589	32.6115	18.615			0.38427	7.52573	0.440591			1.5248	0.309217	0.942376		1.15281	0.836193	0.220296			1.15281	0.836193	0.220296
	20.5473	20.5737	22.0229			1.96151	0.881728	1.08858			1.84816	1.22412	0.485973		1.45657	1.76346	1.42353			1.45657	1.76346	1.42353
	23.8891	22.744	19.7899			1.1768	0	3.12472			0.565785	0.463826	0.706782		1.70636	2.11754	6.24944			2.56888	0.432303	1.7565
	21.8355	18.4449	9.8364			7.27849	0.576405	1.7565			2.01742	1.04924	0.900678		2.56888	0.432303	1.7565			1.49235	0.525669	0.942376
	20.1143	18.955	19.7899			1.5248	0.309217	0.942376			2.07245	0	0		1.49235	0.525669	0.942376			2.42961	0	0.485973
	20.9943	19.3819	16.9281			1.84816	1.22412	0.485973			0.688059	0.272338	0.836193		2.42961	0	0.485973			1.24473	0.463826	1.23687
	21.3489	20.8722	19.7899			0.565785	0.463826	0.706782			1.82401	1.22132	0.90814		1.24473	0.463826	1.23687			2.88202	1.39899	1.12585
	21.327	15.5638	13.285			2.01742	1.04924	0.900678			2.30345	2.62698	0.175132		2.88202	1.39899	1.12585			3.94172	0.899541	0
	18.1238	20.2397	19.1515			2.07245	0	0			1.48967	0.904107	1.12018		3.94172	0.899541	0			1.13038	0	2.22985
	18.4302	20.6977	14.4011			0.688059	0.272338	0.836193			2.02924	0.366891	0.638384		1.13038	0	2.22985			2.07436	1.66235	0.624347
	18.1686	18.8287	13.1113			1.82401	1.22132	0.90814			2.07204	0.460825	0.36201		2.07436	1.66235	0.624347			2.11037	1.80821	1.62936
	16.4214	27.3206	17.5132			2.30345	2.62698	0.175132			2.08087	0.520787	0.353391		3.0465	12.6095	0.525395			3.88454	0.600368	0
	17.1468	27.7259	14.155			1.48967	0.904107	1.12018			2.11208	0.750784	0.686355		2.11037	1.80821	1.62936			2.87783	1.45928	0.72402
	17.1036	19.1784	17.8747			2.02924	0.366891	0.638384			1.22982	0.953475	0.802293		3.88454	0.600368	0			3.05627	0	0.176695
	12.0006	17.8954	13.2134			2.07204	0.460825	0.36201			1.55418	0.108537	0.656019		2.87783	1.45928	0.72402			3.4912	0.895165	0.857943
	12.9729	35.4135	12.8988			2.08087	0.520787	0.353391							3.05627	0	0.176695			2.53651	0.88991	0.802293
	11.9588	11.9837	11.4964			2.11208	0.750784	0.686355							3.4912	0.895165	0.857943			3.4192	0	1.06603
	11.8217	12.5223	7.22064			1.22982	0.953475	0.802293							2.53651	0.88991	0.802293
	12.3713	20.2964	11.3163			1.55418	0.108537	0.656019							3.4192	0	1.06603
Average	19.9999	21.4848	17.6261			2.08754	0.954569	0.84412		Average State	1.71561	0.722071	0.706509		2.22204	1.27731	1.01223		Average State	2.21175	0.871564	0.853886
3SD	13.2384	14.7983	13.5286			4.77545	4.26202	2.70679		Dependency					2.85175	6.76348	3.71017		Dependency
AVG+3SD	33.2383	36.283	31.1547			6.86298	5.21658	3.55091							5.07379	8.04079	4.7224
Time (s)	60.45	42.8513	14.5684	53.3272	286.703	158.857	60.627	76.7158	50.2136	8.14331	1.02052	2.11393	2.91576	1.65574	1.68698	2.25972	3.75925	13.5479	5.55036	7.19569	7.27899	9.43458	11.5693	15.8284	7.19569		Q
1/Time (Hz)	0.0165426	0.0233365	0.0686417	0.0187521	0.00348793	0.00629497	0.0164943	0.0130351	0.0199149	0.1228	0.979895	0.473053	0.342963	0.603961	0.592776	0.442533	0.26601	0.0738123	0.180168	0.138972	0.137382	0.105993	0.0864354	0.0631775	0.138972		7.08897
31 Keyboard	47	35	15	42	217	138	51	57	22	21	1	5	12	5	7	9	4	0	0	0	0	7	0	0	0		0.141064
14 Ch5-MUA1	56	33	15	55	265	196	44	79	66	7	1	0	0	1	1	0	2	1	0	2	1	1	2	0	2		8
15 Ch5-MUA2	112	113	49	155	680	438	134	189	90	24	1	0	2	0	1	2	8	0	0	0	1	0	0	0	3		9
																											1.12851
Unit5a	0.926385	0.770105	1.02963	1.03137	0.924302	1.23381	0.725749	1.02977	1.31438	0.859601	0.979895	0	0	0.603961	0.592776	0	0.532021	0.0738123	0	0.277944	0.137382	0.105993	0.172871	0	0.277944
Unit5b	1.85277	2.63703	3.36344	2.90658	2.37179	2.7572	2.21023	2.46364	1.79234	2.9472	0.979895	0	0.685927	0	0.592776	0.885067	2.12808	0	0	0	0.137382	0	0	0	0.416916
Unit5a	AS-on					Unit5b	AS-on
	AS	AW	QS				AS	AW	QS
	0.926385	0.859601	0.0738123				1.85277	2.9472	0
	0.770105	0.979895	0				2.63703	0.979895	0
	1.02963	0	0.277944				3.36344	0	0
	1.03137	0	0.137382				2.90658	0.685927	0.137382
	0.924302	0.603961	0.105993				2.37179	0	0
	1.23381	0.592776	0.172871				2.7572	0.592776	0
	0.725749	0	0				2.21023	0.885067	0
	1.02977	0.532021	0.277944				2.46364	2.12808	0.416916
Average State	0.95889	0.446032	0.130743			Average State	2.57034	1.02737	0.0692873
Dependency						Dependency
3A1	AS	AS	AS	AS	AS	AS	AS	AS	AS	AS	AS	AS	AS	AS	AS	AS	AS	AS	AS	AS	AS	AS	AS	AS	AS	AS	AS	AS	AS	AS	AS	AS	AS	AS	AS	AS	AS	AS	AS	AW	AW	AW	AW	AW	AW	AW	AW	AW	AW
Time (s)	44.0807	68.4271	36.852	2.89149	20.9488	48.2734	39.0351	22.6982	25.0692	49.43	28.3221	35.1316	18.6501	17.5513	36.9677	48.7794	45.5409	88.5229	67.256	8.37086	15.7875	41.0302	24.9535	24.4764	2.93486	3.36858	22.1054	57.4683	7.12752	37.4303	20.385	22.6837	9.41179	46.3216	10.3804	18.8236	50.442	37.1845	115.876	1.30117	1.9373	4.90107	15.9755	8.9347	1.43129	16.0767	5.82635	14.3562	2.68908
1/Time (Hz)	0.0226857	0.0146141	0.0271356	0.345843	0.0477354	0.0207153	0.025618	0.0440564	0.0398896	0.0202306	0.0353081	0.0284644	0.053619	0.0569757	0.0270507	0.0205005	0.0219583	0.0112965	0.0148686	0.119462	0.0633412	0.0243723	0.0400745	0.0408556	0.340732	0.296861	0.0452378	0.0174009	0.140301	0.0267163	0.0490557	0.0440845	0.10625	0.0215882	0.096335	0.0531248	0.0198247	0.0268929	0.00862989	0.768539	0.516183	0.204037	0.062596	0.111923	0.698672	0.0622019	0.171634	0.0696561	0.371874
13 Unit 5	751	1141	553	73	349	855	686	442	528	859	497	656	304	228	517	800	683	1142	1063	199	268	635	451	270	67	52	387	756	125	488	327	327	129	762	137	203	672	479	1444	33	82	132	371	227	44	368	133	316	70
unit 6 spikes per s	0	0	0	0	0	0	0	0	0	0	0	0	0	0	0	0	0	0	0	0	0	0	0	0	0	0	0	0	0	0	0	0	0	0	0	0	0	0	0	0	0	0	0	0	0	0	0	0	0
unit 5 spikes per s	17.0369	16.6747	15.006	25.2465	16.6596	17.7116	17.5739	19.4729	21.0617	17.3781	17.5481	18.6727	16.3002	12.9905	13.9852	16.4004	14.9975	12.9006	15.8053	23.773	16.9754	15.4764	18.0736	11.031	22.829	15.4368	17.507	13.1551	17.5377	13.0376	16.0412	14.4156	13.7062	16.4502	13.1979	10.7843	13.3222	12.8817	12.4616	25.3618	42.327	26.9329	23.2231	25.4066	30.7416	22.8903	22.8273	22.0113	26.0312
	Unit 5				With Outliers	Unit 5	AW-On
	AS	AW	Q		Removed	AS	AW	Q
	17.0369	25.3618	22.6156			17.0369	25.3618	22.6156
	16.6747	42.327	14.927			15.006	26.9329	22.1307
	15.006	26.9329	22.1307			25.2465	23.2231	19.542
	25.2465	23.2231	19.542			16.6596	25.4066	18.8269
	16.6596	25.4066	18.8269			17.7116	30.7416	23.7149
	17.7116	30.7416	23.7149			17.5739	22.8903	10.7895
	17.5739	22.8903	10.7895			19.4729	22.8273	12.9332
	19.4729	22.8273	12.9332			21.0617	22.0113	16.4971
	21.0617	22.0113	16.4971			17.3781	26.0312	20.4944
	17.3781	26.0312	20.4944			17.5481	20.2311	18.1714
	17.5481	20.2311	18.1714			18.6727	23.7767	19.8299
	18.6727	23.7767	19.8299			16.3002	28.4484	22.3998
	16.3002	28.4484	22.3998			12.9905	25.4743	16.9739
	12.9905	25.4743	16.9739			13.9852	22.1435	10.0443
	13.9852	22.1435	10.0443			16.4004	26.2751	14.3398
	16.4004	26.2751	14.3398			14.9975	30.8908	15.2886
	14.9975	30.8908	15.2886			12.9006	21.9496	7.74275
	12.9006	21.9496	7.74275			15.8053	26.3332	15.0715
	15.8053	26.3332	15.0715			23.773	21.2041	15.8171
	23.773	21.2041	15.8171			16.9754	25.3618	14.9594
	16.9754	25.3618	14.9594			15.4764	20.7251	19.9849
	15.4764	20.7251	19.9849			18.0736	30.3781	16.8248
	18.0736	30.3781	16.8248			11.031	21.5687	22.4798
	11.031	21.5687	22.4798			22.829	30.3667	12.7325
	22.829	30.3667	12.7325			15.4368	20.4739	11.9024
	15.4368	20.4739	11.9024			17.507	31.1258	11.7303
	17.507	31.1258	11.7303			13.1551	20.0005	18.1464
	13.1551	20.0005	18.1464			17.5377	19.5493	17.7862
	17.5377	19.5493	17.7862			13.0376	23.4572	18.8642
	13.0376	23.4572	18.8642			16.0412	29.6437	22.913
	16.0412	29.6437	22.913			14.4156	24.3215	20.7506
	14.4156	24.3215	20.7506			13.7062	15.3329	5.89809
	13.7062	15.3329	5.89809			16.4502	20.6451	12.4826
	16.4502	20.6451	12.4826			13.1979	20.6473	23.5039
	13.1979	20.6473	23.5039			10.7843	26.6033	22.0828
	10.7843	26.6033	22.0828			13.3222	18.7424	17.2921
	13.3222	18.7424	17.2921			12.8817	16.5215	12.1413
	12.8817	16.5215	12.1413
Average	16.2909	24.4722	16.8586		Average State	16.2805	23.9897	16.9108
SEM	0.521786	0.811237	0.743212		Dependency
3SD	9.64952	15.0024	13.7444
AVG+3SD	25.9404	39.4746	30.603
2W1	AS	AS	AS	AS	AS	AS	AS	AS	AS	AS	AS	AS	AS	AS	AS	AS	AS	AS	AS	AS	AS	AS	AS	AS	AS	AS	AS	AS	AS	AS	AS	AS	AS	AS	AS	AS	AS	AS	AS	AS	AS	AS	AS	AS	AW	AW	AW	AW	AW
Time (s)	14.0221	6.95133	22.8844	54.3923	36.0705	98.3219	8.64736	64.8552	48.0382	7.7874	11.7766	6.92744	28.1875	16.4586	21.7139	28.4742	30.7674	36.5482	20.5673	32.129	18.7996	88.5279	3.00985	23.8638	40.6091	40.0358	14.3565	6.21081	26.8976	21.2123	22.5978	103.577	37.2171	3.00985	15.742	9.69842	27.8292	4.75366	10.2717	41.7319	51.5497	17.0319	8.52792	71.5915	3.1054	0.812183	8.45625	12.6605	11.3467
1/Time (Hz)	0.071316	0.143857	0.0436978	0.0183849	0.0277235	0.0101707	0.115642	0.015419	0.0208168	0.128413	0.0849138	0.144353	0.0354767	0.0607584	0.0460534	0.0351196	0.0325019	0.0273611	0.0486208	0.0311245	0.0531925	0.0112959	0.332242	0.0419044	0.024625	0.0249776	0.0696548	0.16101	0.0371781	0.0471425	0.0442521	0.00965464	0.0268694	0.332242	0.0635243	0.10311	0.0359335	0.210364	0.0973547	0.0239625	0.0193988	0.0587132	0.117262	0.0139681	0.322019	1.23125	0.118256	0.0789859	0.0881316
15 Unit 5	46	19	55	75	55	167	28	139	58	9	69	13	51	13	26	48	35	68	25	38	16	104	2	18	36	81	6	4	15	26	31	113	67	7	36	15	88	8	18	48	63	14	9	52	6	8	6	20	0
14 Unit 4	36	20	51	96	36	183	72	291	270	21	48	17	155	19	78	152	80	114	63	91	79	318	8	69	131	246	32	32	128	84	144	660	272	21	228	109	368	39	134	428	568	191	110	911	3	4	4	9	0
Unit 5 spikes per s	3.28054	2.73329	2.40338	1.37887	1.52479	1.6985	3.23798	2.14324	1.20737	1.15571	5.85905	1.8766	1.80931	0.789859	1.19739	1.68574	1.13757	1.86056	1.21552	1.18273	0.85108	1.17477	0.664484	0.754279	0.8865	2.02319	0.417929	0.644039	0.557671	1.2257	1.37182	1.09097	1.80025	2.32569	2.28687	1.54664	3.16215	1.68291	1.75238	1.1502	1.22212	0.821985	1.05536	0.726343	1.93212	9.85	0.709534	1.57972	0
Unit4 spikes per s	2.56738	2.87715	2.22859	1.76495	0.998047	1.86123	8.32625	4.48692	5.62053	2.69666	4.07586	2.45401	5.49889	1.15441	3.59216	5.33817	2.60016	3.11917	3.06311	2.83233	4.20221	3.59209	2.65794	2.8914	3.22588	6.1445	2.22895	5.15231	4.75879	3.95997	6.37231	6.37206	7.30847	6.97708	14.4835	11.2389	13.2235	8.20421	13.0455	10.256	11.0185	11.2142	12.8988	12.725	0.966058	4.925	0.473023	0.710873	0
	Unit 5	AS+AW-On			With Outliers	Unit 5	AS+AW-On				Unit 4	AS-On			With Outliers	Unit 4	AS-On
	AS	AW	Q		Removed	AS	AW	Q			AS	AW	Q		Removed	AS	AW	Q
	3.28054	1.93212	1.20826			3.28054	1.93212	1.20826			2.56738	0.966058	0.995034			2.56738	0.966058	0.995034
	2.73329	9.85	0.333123			2.40338	0.709534	0			2.87715	4.925	0.444165			2.87715	4.925	0.444165
	2.40338	0.709534	0			1.37887	1.57972	1.34498			2.22859	0.473023	0			2.22859	0.473023	0
	1.37887	1.57972	1.34498			1.52479	0	1.3082			1.76495	0.710873	0.504368			1.76495	0.710873	0.504368
	1.52479	0	1.3082			1.6985	0.342014	1.03791			0.998047	0	0.654102			0.998047	0	0.654102
	1.6985	0.342014	1.03791			3.23798	0.376011	1.0643			1.86123	0.684028	3.45971			1.86123	0.684028	3.45971
	3.23798	0.376011	1.0643			2.14324	0.625332	1.07893			8.32625	1.16981	7.98226			8.32625	1.16981	7.98226
	2.14324	0.625332	1.07893			1.20737	0.902209	0.294806			4.48692	0.729554	2.04997			4.48692	0.729554	2.04997
	1.20737	0.902209	0.294806			1.15571	0.918037	0.437587			5.62053	3.4284	0.589613			5.62053	3.4284	0.589613
	1.15571	0.918037	0.437587			1.8766	5.81424	0			2.69666	3.12133	1.75035			2.69666	3.12133	1.75035
	5.85905	0.294806	0.159781			1.80931	2.64395	0			4.07586	2.06364	0.639122			4.07586	2.06364	0.639122
	1.8766	5.81424	0			0.789859	6.59478	0.0942849			2.45401	8.13993	1.11139			2.45401	8.13993	1.11139
	1.80931	2.64395	0			1.19739	1.76817	0.845707			5.49889	4.40658	0.422854			5.49889	4.40658	0.422854
	0.789859	6.59478	0.0942849			1.68574	4.83029	0.579813			1.15441	6.59478	3.01712			1.15441	6.59478	3.01712
	1.19739	1.76817	0.845707			1.13757	0.374888	1.23125			3.59216	8.64967	2.11427			3.59216	8.64967	2.11427
	1.68574	4.83029	0.579813			1.86056	0	0.345258			5.33817	3.22019	1.8554			5.33817	3.22019	1.8554
	1.13757	0.374888	1.23125			1.21552	0	0			2.60016	0.93722	1.23125			2.60016	0.93722	1.23125
	1.86056	0	0.345258			1.18273	0.320172	0.619768			3.11917	0.066873	0.690516			3.11917	0.066873	0.690516
	1.21552	0	0			0.85108	0	0			3.06311	0.481178	0.370465			3.06311	0.481178	0.370465
	1.18273	0.320172	0.619768			1.17477	0.587544	0.24481			2.83233	1.04056	0.957823			2.83233	1.04056	0.957823
	0.85108	0	0			0.664484	0.600487	0			4.20221	1.90284	0.269212			4.20221	1.90284	0.269212
	1.17477	0.587544	0.24481			0.754279	2.4625	0			3.59209	0.881316	0.367215			3.59209	0.881316	0.367215
	0.664484	0.600487	0			0.8865	1.89056	0			2.65794	2.40195	1.29806			2.65794	2.40195	1.29806
	0.754279	2.4625	0			2.02319	0.789859	0			2.8914	3.48854	0.765111			2.8914	3.48854	0.765111
	0.8865	1.89056	0			0.417929	0	0.394929			3.22588	2.88086	0			3.22588	2.88086	0
	2.02319	0.789859	0			0.644039	6.3126	0.535718			6.1445	2.10629	0			6.1445	2.10629	0
	0.417929	0	0.394929			0.557671	2.04207	0.302621			2.22895	3.48854	0.526572			2.22895	3.48854	0.526572
	0.644039	6.3126	0.535718			1.2257	1.48624	0.16101			5.15231	6.97708	2.75512			5.15231	6.97708	2.75512
	0.557671	2.04207	0.302621			1.37182	0.420201	0.589613			4.75879	2.45049	1.31136			4.75879	2.45049	1.31136
	1.2257	1.48624	0.16101			1.09097	0.526572	0.394929			3.95997	5.20185	1.6101			3.95997	5.20185	1.6101
	1.37182	0.420201	0.589613			1.80025	0.956857	0.157773			6.37231	3.78181	1.17923			6.37231	3.78181	1.17923
	1.09097	0.526572	0.394929			2.32569	1.78138	0			6.37206	4.67333	5.13408			6.37206	4.67333	5.13408
	1.80025	0.956857	0.157773			2.28687	1.45444	1.42034			7.30847	6.21957	4.68061			7.30847	6.21957	4.68061
	2.32569	1.78138	0			1.54664	0	0.165464			6.97708	8.76989	13.9542			6.97708	8.76989	13.9542
	2.28687	1.45444	1.42034			3.16215	2.93772	0.379419			14.4835	5.62804	13.5306			14.4835	5.62804	13.5306
	1.54664	0	0.165464			1.68291	0.657526	0.187304			11.2389	3.48854	13.0717			11.2389	3.48854	13.0717
	3.16215	2.93772	0.379419			1.75238	0.697063	1.81223			13.2235	8.44595	6.82953			13.2235	8.44595	6.82953
	1.68291	0.657526	0.187304			1.1502	0.70654	1.64167			8.20421	4.38351	9.64617			8.20421	4.38351	9.64617
	1.75238	0.697063	1.81223			1.22212	1.00408	1.19607			13.0455	10.1074	12.1419			13.0455	10.1074	12.1419
	1.1502	0.70654	1.64167			0.821985	2.07828	0.451348			10.256	10.8925	17.6479			10.256	10.8925	17.6479
	1.22212	1.00408	1.19607			1.05536	0.761137	0.458767			11.0185	10.3498	15.1004			11.0185	10.3498	15.1004
	0.821985	2.07828	0.451348								11.2142	12.4697	14.7816			11.2142	12.4697	14.7816
	1.05536	0.761137	0.458767								12.8988	22.073	17.0891
Average	1.62435	1.6286	0.522744		Average State	1.49402	1.46061	0.536221		Average	5.54845	4.53189	4.29138		Average State	5.23098	3.91046	3.72339
SEM	0.147777	0.318229	0.0790843		Dependency					SEM	0.564712	0.654318	0.837014		Dependency
3SD	2.90712	6.2603	1.55577								11.1092	12.8719	16.466
AVG+3SD	4.53147	7.8889	2.07851								16.6576	17.4038	20.7574
2Q1	AS	AS	AS	AS	AS	AS	AS	AS	AS	AS	AS	AS	AS	AS	AS	AS	AS	AS	AS	AS	AS	AS	AS	AS	AS	AS	AS	AS	AS	AS	AS	AS	AS	AS	AS	AS	AS	AS	AS	AW	AW	AW	AW	AW	AW	AW	AW	AW	AW
Time (s)	11.1934	30.0674	36.9343	3.65175	7.81951	48.7826	37.8671	51.8985	35.7832	63.6675	15.2818	55.6694	39.1373	20.2831	59.8371	6.70811	90.361	47.7308	29.1545	20.1243	2.69912	38.1846	78.8897	18.7152	14.4681	30.2857	81.6881	14.4681	30.2857	81.6881	90.0038	69.4825	47.2545	105.365	10.5782	52.1565	27.5271	5.81502	24.7486	4.14791	2.83805	1.38925	3.21513	2.36173	4.44561	4.80285	4.26699	9.44692	3.0762
1/Time (Hz)	0.0893383	0.0332586	0.0270751	0.273841	0.127885	0.0204991	0.0264082	0.0192684	0.0279461	0.0157066	0.0654374	0.0179632	0.0255511	0.0493021	0.016712	0.149073	0.0110667	0.0209508	0.0343001	0.0496911	0.370491	0.0261886	0.0126759	0.0534324	0.0691177	0.0330189	0.0122417	0.0691177	0.0330189	0.0122417	0.0111106	0.0143921	0.021162	0.00949082	0.0945343	0.0191731	0.0363279	0.171969	0.0404064	0.241085	0.352355	0.719811	0.311029	0.423418	0.224941	0.20821	0.234357	0.105855	0.325076
Unit 2	31	153	195	10	26	269	173	284	81	339	26	221	102	66	148	10	261	68	51	41	11	78	218	46	42	101	243	42	101	243	258	234	175	293	36	168	97	32	98	3	4	0	0	0	3	0	0	0	0
Unit 2 spikes per s	2.76949	5.08857	5.27965	2.73841	3.32502	5.51426	4.56861	5.47222	2.26363	5.32454	1.70137	3.96987	2.60621	3.25394	2.47338	1.49073	2.88841	1.42466	1.7493	2.03734	4.0754	2.04271	2.76335	2.45789	2.90294	3.3349	2.97473	2.90294	3.3349	2.97473	2.86655	3.36775	3.70335	2.78081	3.40323	3.22107	3.5238	5.50299	3.95983	0.723255	1.40942	0	0	0	0.674823	0	0	0	0
	Unit 2	AS-On				With Outliers	Unit 2	AS-On
	AS	AW	Q			Removed	AS	AW	Q
	2.76949	0.723255	2.09945				2.76949	0.723255	2.09945
	5.08857	1.40942	1.31444				5.08857	1.40942	1.31444
	5.27965	0	1.82459				5.27965	0	1.82459
	2.73841	0	1.27561				2.73841	0	1.27561
	3.32502	0	0.683983				3.32502	0	0.683983
	5.51426	0.674823	1.89165				5.51426	0.674823	1.89165
	4.56861	0	0				4.56861	0	0
	5.47222	0	0.257733				5.47222	0	0.257733
	2.26363	0	1.59958				2.26363	0	1.59958
	5.32454	0	0.463327				5.32454	0	0.463327
	1.70137	6.02451	0.602232				1.70137	6.02451	0.602232
	3.96987	1.80876	1.43019				3.96987	1.80876	1.43019
	2.60621	0	0				2.60621	0	0
	3.25394	14.9145	0				2.47338	1.17726	2.35452
	2.47338	1.17726	2.35452				1.49073	2.93665	2.48824
	1.49073	2.93665	2.48824				2.88841	0.352355	0.719811
	2.88841	0.352355	0.719811				1.42466	0	0.883979
	1.42466	0	0.883979				1.7493	1.67391	0.933088
	1.7493	1.67391	0.933088				2.03734	2.05338	1.0389
	2.03734	2.05338	1.0389				4.0754	2.49439	0
	4.0754	2.49439	0				2.04271	1.86618	2.15066
	2.04271	1.86618	2.15066				2.76335	0	0.676333
	2.76335	0	0.676333				2.45789	2.12902	1.42604
	2.45789	2.12902	1.42604				2.90294	3.59906	0.365122
	2.90294	3.59906	0.365122				3.3349	1.39963	0.589319
	3.3349	1.39963	0.589319				2.97473	0.78119	1.8275
	2.97473	0.78119	1.8275				2.90294	3.59906	0.365122
	2.90294	3.59906	0.365122				3.3349	1.39963	0.589319
	3.3349	1.39963	0.589319				2.97473	0.78119	1.8275
	2.97473	0.78119	1.8275				2.86655	8.67772	0.778174
	2.86655	8.67772	0.778174				3.36775	0.378848	0.778174
	3.36775	0.378848	0.778174				3.70335	6.53162	1.70463
	3.70335	6.53162	1.70463				2.78081	2.09945	2.79927
	2.78081	2.09945	2.79927				3.40323	6.33239	1.34007
	3.40323	6.33239	1.34007				3.22107	2.61071	1.24029
	3.22107	2.61071	1.24029				3.5238	4.68714	1.16931
	3.5238	4.68714	1.16931				5.50299	1.01791	1.00774
	5.50299	1.01791	1.00774
Average	3.2651	2.21405	1.11831			Average State	3.2654	1.8708	1.14854
SEM	0.185644	0.487079	0.12008			Dependency
3SD	3.43316	9.00766	2.22067
AVG+3SD	6.69826	11.2217	3.33899
2F1	AS	AS	AS	AS	AS	AS	AS	AS	AS	AS	AS	AS	AS	AS	AS	AS	AS	AS	AS	AS	AS	AS	AS	AS	AS	AS	AW	AW	AW	AW	AW	AW	AW	AW	AW	AW	AW	AW	AW	AW	AW	AW	AW	AW	AW	AW	AW	AW	AW
Time (s)	42.321	6.75153	72.9849	67.9887	33.9969	35.2789	26.7668	45.7566	55.9437	52.2004	65.9599	6.42677	52.6106	24.8695	55.2429	21.6049	27.9291	25.5874	20.4084	42.0475	7.70871	51.8244	15.0243	135.526	58.3195	52.3713	6.64897	67.6862	30.3733	10.358	24.8012	15.6054	36.7317	12.8023	50.7988	20.0837	7.82835	33.4671	11.469	4.83717	17.2634	1.93145	53.2431	50.3373	3.65779	3.4014	7.24721	4.80299	3.38431
1/Time (Hz)	0.023629	0.148115	0.0137015	0.0147083	0.0294144	0.0283456	0.0373597	0.0218548	0.0178751	0.0191569	0.0151607	0.155599	0.0190076	0.0402098	0.0181019	0.0462858	0.0358049	0.0390817	0.0489994	0.0237826	0.129723	0.0192959	0.0665589	0.00737865	0.0171469	0.0190944	0.150399	0.0147741	0.0329236	0.0965434	0.0403207	0.0640803	0.0272244	0.0781112	0.0196855	0.0497917	0.127741	0.0298801	0.0871912	0.206732	0.057926	0.517746	0.0187818	0.019866	0.273389	0.293996	0.137984	0.208204	0.295481
12 Unit 6	71	31	173	318	108	162	86	196	153	158	293	23	351	16	184	73	86	73	117	255	12	222	28	357	226	254	1	34	13	8	7	4	20	7	21	4	2	3	9	3	8	1	48	17	0	1	0	5	1
Unit 6 spike per s	1.67766	4.59155	2.37035	4.67725	3.17676	4.59198	3.21293	4.28354	2.73489	3.0268	4.4421	3.57878	6.67166	0.643357	3.33075	3.37887	3.07923	2.85296	5.73293	6.06457	1.55668	4.2837	1.86365	2.63418	3.8752	4.84998	0.150399	0.502318	0.428007	0.772347	0.282245	0.256321	0.544488	0.546778	0.413395	0.199167	0.255482	0.0896404	0.784721	0.620197	0.463408	0.517746	0.901526	0.337721	0	0.293996	0	1.04102	0.295481
	Unit 6	AS-On
	AS	AW	Q
	1.67766	0.150399	0.170818
	4.59155	0.502318	0
	2.37035	0.428007	0
	4.67725	0.772347	0
	3.17676	0.282245	0.338181
	4.59198	0.256321	0
	3.21293	0.544488	2.34021
	4.28354	0.546778	0
	2.73489	0.413395	0.0975088
	3.0268	0.199167	1.37659
	4.4421	0.255482	0.364141
	3.57878	0.0896404	0
	6.67166	0.784721	0
	0.643357	0.620197	0
	3.33075	0.463408	2.22877
	3.37887	0.517746	1.30982
	3.07923	0.901526	0
	2.85296	0.337721	0
	5.73293	0	0
	6.06457	0.293996	0
	1.55668	0	0
	4.2837	1.04102	0.487544
	1.86365	0.295481	0.286791
	2.63418	0.255641	0
	3.8752	0.290349	0.402098
	4.84998	0.288772	0
Average	3.58393	0.405045	0.361634		Average State	3.58393	0.405045	0.361634
SEM	0.279809	0.0513551	0.132559		Dependency
3SD	4.28026	0.785582	2.02776
AVG+3SD	7.86419	1.19063	2.38939
1U1	AS	AS	AS	AS	AS	AS	AS	AS	AS	AS	AS	AS	AS	AS	AS	AS	AS	AS	AW	AW	AW	AW	AW	AW	AW	AW	AW	AW	AW	AW	AW	AW	AW	AW	AW	Q	Q	Q	Q	Q	Q	Q	Q	Q	Q	Q	Q	Q	Q
Time (s)	42.2318	177.808	8.41686	18.0525	55.5792	8.72155	33.1723	55.4904	45.1311	34.0991	35.4067	32.0044	50.3742	7.74402	65.9258	37.0951	48.4827	17.4177	1.27741	2.50094	8.65807	2.66598	3.97357	1.70115	3.02144	11.6033	1.05369	12.035	4.03705	1.21873	3.32612	1.20604	1.73923	5.14152	5.02727	7.4236	6.81728	2.03122	7.16005	7.12196	6.16983	2.18356	7.60438	14.0535	4.18939	8.15027	4.97649	3.85932	3.33882
1/Time (Hz)	0.0236788	0.00562405	0.118809	0.0553941	0.0179923	0.114659	0.0301456	0.0180211	0.0221576	0.0293263	0.0282433	0.0312457	0.0198514	0.129132	0.0151686	0.0269577	0.0206259	0.0574128	0.782836	0.39985	0.115499	0.375097	0.251663	0.587839	0.330968	0.0861821	0.949041	0.0830912	0.247706	0.820525	0.30065	0.829162	0.574967	0.194495	0.198915	0.134706	0.146686	0.492315	0.139664	0.140411	0.162079	0.457968	0.131503	0.0711567	0.238698	0.122695	0.200945	0.259113	0.299507
31 Keyboard	35	86	5	18	31	4	26	38	37	34	27	24	38	4	42	17	32	4	0	3	7	0	5	7	0	18	0	17	10	4	5	1	3	6	9	2	0	0	0	0	0	0	0	3	3	0	4	0	0
2 Unit 8	205	492	23	142	157	44	138	187	179	142	85	161	163	9	240	158	132	37	2	1	2	7	0	2	3	25	3	6	0	3	0	0	5	1	0	5	3	6	0	0	2	0	0	2	3	3	0	0	0
unit 8 spikes per s	4.85416	2.76703	2.73261	7.86596	2.8248	5.04498	4.16009	3.36995	3.96622	4.16433	2.40068	5.03056	3.23578	1.16219	3.64046	4.25932	2.72262	2.12428	1.56567	0.39985	0.230998	2.62568	0	1.17568	0.992905	2.15455	2.84712	0.498547	0	2.46158	0	0	2.87483	0.194495	0	0.673528	0.440058	2.95389	0	0	0.324158	0	0	0.142313	0.716095	0.368086	0	0	0
	Unit 8	AS-On
	AS	AW	BQ
	4.85416	1.56567	0.673528
	2.76703	0.39985	0.440058
	2.73261	0.230998	2.95389
	7.86596	2.62568	0
	2.8248	0	0
	5.04498	1.17568	0.324158
	4.16009	0.992905	0
	3.36995	2.15455	0
	3.96622	2.84712	0.142313
	4.16433	0.498547	0.716095
	2.40068	0	0.368086
	5.03056	2.46158	0
	3.23578	0	0
	1.16219	0	0
	3.64046	2.87483	0.312581
	4.25932	0.194495	2.38143
	2.72262	0	0.21405
average	3.77657	1.06011	0.501541		Average State	3.77657	1.06011	0.501541
sem	0.358522	0.272382	0.207266		Dependency
3SD	4.43467	3.36918	2.56374
AVG+3SD	8.21124	4.42929	3.06528
[truncated: 82 more columns]

## Sheet: Final data Fig 1 E, F
Final data set for Fig 1E and 1F
Figure 1E						Figure 1E							Figure 1F
Aveage Firing Rate (spikes per s)		AS	AW	BQ
3A1	Unit 6a	0.691966	0.14169	0.0309002	AS-On	State Dependency	AS-On	AS+AW-On	AW-On	NS	Total				AS-On							AS-on				AS+AW-On
3A1	Unit 6b	0.446548	0.285156	0.0546608	AS-On	N	23	9	2	1	35			AS	AW	BQ			With outliers removed		AS	AW	BQ			AS	AW	BQ
9S1	Unit 7	7.58378	6.29602	3.23958	AS+AW-On	Total Units	35	35	35	35				0.691966	0.14169	0.0309002					0.691966	0.14169	0.0309002			7.58378	6.29602	3.23958
9U1	Unit 7b	0.138999	0.0858533	0.00364227	AS+AW-On	%Total	65.7143	25.7143	5.71429	2.85714				0.446548	0.285156	0.0546608					0.446548	0.285156	0.0546608			0.138999	0.0858533	0.00364227
9U1	Unit 7a	0.224543	0.30884	0	AS+AW-On									8.92168	0.261678	0.126598					8.92168	0.261678	0.126598			0.224543	0.30884	0
10B1	Unit 11	8.92168	0.261678	0.126598	AS-On									1.00176	0.393575	0.566596					1.00176	0.393575	0.566596			3.14152	2.66553	1.31308
10G1	Unit 7a	1.00176	0.393575	0.566596	AS-On									0.932713	0.517248	0.155098					0.932713	0.517248	0.155098			2.91565	4.08633	1.08519
10G1	Unit 7b	0.932713	0.517248	0.155098	AS-On									0.659719	0.2465	0.154617					0.659719	0.2465	0.154617			1.74983	2.00323	0.270228
5F1	Unit 12	0.659719	0.2465	0.154617	AS-On									1.23263	0.400498	0					1.23263	0.400498	0			1.84228	1.526	0.316229
11E1	Unit 6	3.14152	2.66553	1.31308	AS+AW-On									0.566238	0.190256	0.0104477					0.566238	0.190256	0.0104477			19.9999	21.4848	17.6261
7D1	Unit 6	1.23263	0.400498	0	AS-On									4.70473	2.60465	3.43136					4.70473	2.60465	3.43136			1.49402	1.46061	0.536221
10E 1	Unit 9	0.566238	0.190256	0.0104477	AS-On									8.58583	5.53634	6.8859					6.91923	3.76827	3.15972
10E1	Unit 11	4.70473	2.60465	3.43136	AS-On									6.91923	3.76827	3.15972					3.96067	1.17323	0.906232				(no outliers)
10B1	Unit 5	8.58583	5.53634	6.8859	AS-On									3.96067	1.17323	0.906232					1.0457	0.243703	0.110991
9V1	Unit 5	4.18894	3.72016	3.39886	State Independent									1.0457	0.243703	0.110991					1.48516	0.555557	0.180285
9S1	Unit 4	6.91923	3.76827	3.15972	AS-On									1.48516	0.555557	0.180285					5.04256	2.18997	0.893
11E1	Unit 8	2.91565	4.08633	1.08519	AS+AW-On									5.04256	2.18997	0.893					1.71561	0.722071	0.706509
11E1	Unit 9a	1.74983	2.00323	0.270228	AS+AW-On									1.71561	0.722071	0.706509					2.21175	0.871564	0.853886
11E1	Unit 9b	1.84228	1.526	0.316229	AS+AW-On									2.21175	0.871564	0.853886					0.95889	0.446032	0.130743
11BB run 1	Unit 4	3.93623	8.48739	1.90561	AW-On									0.95889	0.446032	0.130743					2.57034	1.02737	0.0692873
11BB run 2	Unit 4	3.96067	1.17323	0.906232	AS-On									2.57034	1.02737	0.0692873					5.23098	3.91046	3.72339
11AA1	Unit 5a	1.0457	0.243703	0.110991	AS-On									5.23098	3.91046	3.72339					3.2654	1.8708	1.14854
11AA1	Unit 5b	1.48516	0.555557	0.180285	AS-On									3.2654	1.8708	1.14854					3.58393	0.405045	0.361634
6U1	Unit 1	5.04256	2.18997	0.893	AS-On									3.58393	0.405045	0.361634					3.77657	1.06011	0.501541
5Q1	Unit 1	19.9999	21.4848	17.6261	AS+AW-On									3.77657	1.06011	0.501541
5Q1	Unit 2b	1.71561	0.722071	0.706509	AS-On
5Q1	Unit 3	2.21175	0.871564	0.853886	AS-On
4N1	Unit 1	0.95889	0.446032	0.130743	AS-On								AVG	3.0222	1.25312	1.05052			Average		2.76931	1.05843	0.785274		Average	4.3434	4.43524	2.71003
4N1	Unit 2	2.57034	1.02737	0.0692873	AS-on														SEM		0.489327	0.238788	0.242013		SEM	2.09116	2.2254	1.89458
3A1	Unit 5	16.2805	23.9897	16.9108	AW-On								3SD	7.64807	4.31544	5.06292									3SD	18.8205	20.0286	17.0512
2W1	Unit 4	5.23098	3.91046	3.72339	AS-On								AVG+3SD	10.6703	5.56856	6.11344									AVG+3SD	23.1639	24.4638	19.7612
2W1	Unit 5	1.49402	1.46061	0.536221	AS+AW-On
2Q1	Unit 2	3.2654	1.8708	1.14854	AS-On
2F1	Unit 6	3.58393	0.405045	0.361634	AS-On
1U1	Unit 8	3.77657	1.06011	0.501541	AS-On
														AW-on units together n=2 (final)
														AS	AW	BQ
														16.2805	23.9897	16.9108
													3A1-5	3.93623	8.48739	1.90561
													11BB1-run1
														10.1084	16.2385	9.40819
													AVG	6.17215	7.75114	7.50258
													SEM
														AS+AW-on units n=8 (final)
														AS	AW	BQ
														7.58378	6.29602	3.23958
														0.224543	0.30884	0
														0.138999	0.0858533	0.00364227
														19.9999	21.4848	17.6261
														1.49402	1.46061	0.536221
														3.14152	2.66553	1.31308
														2.91565	4.08633	1.08519
													11E1-8	1.74983	2.00323	0.270228
													11E1-9a
														4.65604	4.7989	3.00926
													AVG	2.34451	2.48945	2.12129
													SEM	19.8938	21.1237	17.9997
													3SD	21.1431	22.7318	19.4396
													AVG+3SD
														Data 1
													Table Analyzed
														Data Set-B
													Column B	vs.
													vs.	Data Set-A
													Column A
													Wilcoxon matched-pairs signed rank test	0.7422
													P value	Exact
													Exact or approximate P value?	ns
													P value summary	No
													Significantly different (P < 0.05)?	Two-tailed
													One- or two-tailed P value?	21 , -15
													Sum of positive, negative ranks	6
													Sum of signed ranks (W)	8
													Number of pairs
													Median of differences	0.02545
													Median
													How effective was the pairing?	0.9762
													rs (Spearman)	0.0002
													P value (one tailed)	***
													P value summary	Yes
													Was the pairing significantly effective?
														Data 1
													Table Analyzed
														Data Set-C
													Column C	vs.
													vs.	Data Set-A
													Column A
													Wilcoxon matched-pairs signed rank test	0.0078
													P value	Exact
													Exact or approximate P value?	**
													P value summary	Yes
													Significantly different (P < 0.05)?	Two-tailed
													One- or two-tailed P value?	0 , -36
													Sum of positive, negative ranks	-36
													Sum of signed ranks (W)	8
													Number of pairs
													Median of differences	-1.654
													Median
													How effective was the pairing?	0.9524
													rs (Spearman)	0.0006
													P value (one tailed)	***
													P value summary	Yes
													Was the pairing significantly effective?
														Data 1
													Table Analyzed
														Data Set-C
													Column C	vs.
													vs.	Data Set-B
													Column B
													Wilcoxon matched-pairs signed rank test	0.0078
													P value	Exact
													Exact or approximate P value?	**
													P value summary	Yes
													Significantly different (P < 0.05)?	Two-tailed
													One- or two-tailed P value?	0 , -36
													Sum of positive, negative ranks	-36
													Sum of signed ranks (W)	8
													Number of pairs
													Median of differences	-1.543
													Median
													How effective was the pairing?	0.9286
													rs (Spearman)	0.0011
													P value (one tailed)	**
													P value summary	Yes
													Was the pairing significantly effective?
