# Supplementary material for: Corollary discharge in precerebellar nuclei of sleeping infant rats
Source: eLife. 2018 Dec 5;7:e38213. doi: 10.7554/eLife.38213 (PMC6281370; doi:10.7554/eLife.38213)
Supplement: Figure 2—source data 1. [file elife-38213-fig2-data1.xlsx]

## Sheet: final data for Fig 2A
			Data set for Fig 2A									Fig 2A inset
Representative IO CD unit showing sharp peak within ± 10 ms of a twitch						LCI: lower confidence interval; UCI : Upper confidence interval
	Unit ID: 11AA1,unit 5b
					Events converted to events/s (Hz) = event count/no. of sweeps/bin size						(bin size: 5 ms; no. of sweeps: 286)
1 s window		Events count				Events/s (Hz)						200 ms window
Time relative to twitch	Spikes	LCI	UCI		Time relative to twitch	Spikes/s	LCI/s	UCI/s				Time	Unit 5b
-0.5	1	0	7		-0.5	0.699301	0	4.8951				-0.1	2.0979
-0.495	3	0	8		-0.495	2.0979	0	5.59441				-0.095	0.699301
-0.49	2	0	8		-0.49	1.3986	0	5.59441				-0.09	1.3986
-0.485	0	0	8		-0.485	0	0	5.59441				-0.085	1.3986
-0.48	6	0	9		-0.48	4.1958	0	6.29371				-0.08	4.8951
-0.475	4	0	8		-0.475	2.7972	0	5.59441				-0.075	4.1958
-0.47	5	0	7		-0.47	3.4965	0	4.8951				-0.07	3.4965
-0.465	1	0	8		-0.465	0.699301	0	5.59441				-0.065	0.699301
-0.46	5	0	9		-0.46	3.4965	0	6.29371				-0.06	1.3986
-0.455	5	0	8		-0.455	3.4965	0	5.59441				-0.055	2.0979
-0.45	3	0	8		-0.45	2.0979	0	5.59441				-0.05	2.7972
-0.445	4	0	8		-0.445	2.7972	0	5.59441				-0.045	2.0979
-0.44	4	0	7		-0.44	2.7972	0	4.8951				-0.04	0.699301
-0.435	6	0	8		-0.435	4.1958	0	5.59441				-0.035	1.3986
-0.43	2	0	9		-0.43	1.3986	0	6.29371				-0.03	1.3986
-0.425	3	0	8		-0.425	2.0979	0	5.59441				-0.025	3.4965
-0.42	5	0	8		-0.42	3.4965	0	5.59441				-0.02	2.0979
-0.415	2	0	8		-0.415	1.3986	0	5.59441				-0.015	2.7972
-0.41	4	0	8		-0.41	2.7972	0	5.59441				-0.01	3.4965
-0.405	4	0	9		-0.405	2.7972	0	6.29371				-0.005	4.1958
-0.4	1	0	8		-0.4	0.699301	0	5.59441				0	20.2797
-0.395	1	0	8		-0.395	0.699301	0	5.59441				0.005	14.6853
-0.39	2	0	8		-0.39	1.3986	0	5.59441				0.01	1.3986
-0.385	7	0	8		-0.385	4.8951	0	5.59441				0.015	4.1958
-0.38	2	0	8		-0.38	1.3986	0	5.59441				0.02	3.4965
-0.375	3	0	8		-0.375	2.0979	0	5.59441				0.025	2.7972
-0.37	4	0	8		-0.37	2.7972	0	5.59441				0.03	3.4965
-0.365	4	0	9		-0.365	2.7972	0	6.29371				0.035	2.0979
-0.36	4	0	8		-0.36	2.7972	0	5.59441				0.04	2.7972
-0.355	3	0	9		-0.355	2.0979	0	6.29371				0.045	2.0979
-0.35	8	0	8		-0.35	5.59441	0	5.59441				0.05	4.8951
-0.345	3	0	9		-0.345	2.0979	0	6.29371				0.055	5.59441
-0.34	5	0	8		-0.34	3.4965	0	5.59441				0.06	4.1958
-0.335	1	0	8		-0.335	0.699301	0	5.59441				0.065	4.1958
-0.33	2	0	9		-0.33	1.3986	0	6.29371				0.07	4.8951
-0.325	4	0	8		-0.325	2.7972	0	5.59441				0.075	2.7972
-0.32	2	0	9		-0.32	1.3986	0	6.29371				0.08	2.0979
-0.315	8	0	8		-0.315	5.59441	0	5.59441				0.085	2.7972
-0.31	4	0	8		-0.31	2.7972	0	5.59441				0.09	6.29371
-0.305	3	0	9		-0.305	2.0979	0	6.29371				0.095	4.8951
-0.3	2	0	9		-0.3	1.3986	0	6.29371
-0.295	3	0	9		-0.295	2.0979	0	6.29371
-0.29	2	0	8		-0.29	1.3986	0	5.59441
-0.285	3	0	9		-0.285	2.0979	0	6.29371
-0.28	1	0	9		-0.28	0.699301	0	6.29371
-0.275	1	0	8		-0.275	0.699301	0	5.59441
-0.27	2	0	9		-0.27	1.3986	0	6.29371
-0.265	3	0	9		-0.265	2.0979	0	6.29371
-0.26	4	0	9		-0.26	2.7972	0	6.29371
-0.255	4	0	9		-0.255	2.7972	0	6.29371
-0.25	5	0	8		-0.25	3.4965	0	5.59441
-0.245	4	0	8		-0.245	2.7972	0	5.59441
-0.24	3	0	9		-0.24	2.0979	0	6.29371
-0.235	7	0	9		-0.235	4.8951	0	6.29371
-0.23	2	0	8		-0.23	1.3986	0	5.59441
-0.225	5	0	10		-0.225	3.4965	0	6.99301
-0.22	4	0	9		-0.22	2.7972	0	6.29371
-0.215	1	0	9		-0.215	0.699301	0	6.29371
-0.21	4	0	9		-0.21	2.7972	0	6.29371
-0.205	1	0	9		-0.205	0.699301	0	6.29371
-0.2	0	0	8		-0.2	0	0	5.59441
-0.195	3	0	9		-0.195	2.0979	0	6.29371
-0.19	3	0	9		-0.19	2.0979	0	6.29371
-0.185	2	0	9		-0.185	1.3986	0	6.29371
-0.18	2	0	9		-0.18	1.3986	0	6.29371
-0.175	1	0	9		-0.175	0.699301	0	6.29371
-0.17	2	0	9		-0.17	1.3986	0	6.29371
-0.165	3	0	9		-0.165	2.0979	0	6.29371
-0.16	3	0	10		-0.16	2.0979	0	6.99301
-0.155	3	0	9		-0.155	2.0979	0	6.29371
-0.15	2	0	9		-0.15	1.3986	0	6.29371
-0.145	2	0	10		-0.145	1.3986	0	6.99301
-0.14	2	0	9		-0.14	1.3986	0	6.29371
-0.135	2	0	9		-0.135	1.3986	0	6.29371
-0.13	4	0	9		-0.13	2.7972	0	6.29371
-0.125	5	0	10		-0.125	3.4965	0	6.99301
-0.12	2	0	10		-0.12	1.3986	0	6.99301
-0.115	3	0	9		-0.115	2.0979	0	6.29371
-0.11	3	0	10		-0.11	2.0979	0	6.99301
-0.105	4	0	10		-0.105	2.7972	0	6.99301
-0.1	3	0	9		-0.1	2.0979	0	6.29371
-0.095	1	0	10		-0.095	0.699301	0	6.99301
-0.09	2	0	9		-0.09	1.3986	0	6.29371
-0.085	2	-4.44089e-16	9		-0.085	1.3986	-3.10552e-16	6.29371
-0.08	7	0	11		-0.08	4.8951	0	7.69231
-0.075	6	0	10		-0.075	4.1958	0	6.99301
-0.07	5	0	9		-0.07	3.4965	0	6.29371
-0.065	1	0	10		-0.065	0.699301	0	6.99301
-0.06	2	0	9		-0.06	1.3986	0	6.29371
-0.055	3	0	10		-0.055	2.0979	0	6.99301
-0.05	4	0	10		-0.05	2.7972	0	6.99301
-0.045	3	0	10		-0.045	2.0979	0	6.99301
-0.04	1	-4.44089e-16	10		-0.04	0.699301	-3.10552e-16	6.99301
-0.035	2	0	10		-0.035	1.3986	0	6.99301
-0.03	2	0	10		-0.03	1.3986	0	6.99301
-0.025	5	0	10		-0.025	3.4965	0	6.99301
-0.02	3	0	9		-0.02	2.0979	0	6.29371
-0.015	4	0	9		-0.015	2.7972	0	6.29371
-0.01	5	0	10		-0.01	3.4965	0	6.99301
-0.005	6	0	10		-0.005	4.1958	0	6.99301
0	29	0	11		0	20.2797	0	7.69231
0.005	21	0	11		0.005	14.6853	0	7.69231
0.01	2	0	10		0.01	1.3986	0	6.99301
0.015	6	0	9		0.015	4.1958	0	6.29371
0.02	5	0	10		0.02	3.4965	0	6.99301
0.025	4	0	9		0.025	2.7972	0	6.29371
0.03	5	0	9		0.03	3.4965	0	6.29371
0.035	3	0	10		0.035	2.0979	0	6.99301
0.04	4	0	10		0.04	2.7972	0	6.99301
0.045	3	4.44089e-16	10		0.045	2.0979	3.10552e-16	6.99301
0.05	7	0	10		0.05	4.8951	0	6.99301
0.055	8	-4.44089e-16	9		0.055	5.59441	-3.10552e-16	6.29371
0.06	6	0	10		0.06	4.1958	0	6.99301
0.065	6	0	10		0.065	4.1958	0	6.99301
0.07	7	0	9		0.07	4.8951	0	6.29371
0.075	4	-4.44089e-16	10		0.075	2.7972	-3.10552e-16	6.99301
0.08	3	0	9		0.08	2.0979	0	6.29371
0.085	4	0	10		0.085	2.7972	0	6.99301
0.09	9	0	10		0.09	6.29371	0	6.99301
0.095	7	4.44089e-16	9		0.095	4.8951	3.10552e-16	6.29371
0.1	5	0	10		0.1	3.4965	0	6.99301
0.105	3	0	9		0.105	2.0979	0	6.29371
0.11	1	-4.44089e-16	10		0.11	0.699301	-3.10552e-16	6.99301
0.115	7	4.44089e-16	10		0.115	4.8951	3.10552e-16	6.99301
0.12	1	0	9		0.12	0.699301	0	6.29371
0.125	6	0	9		0.125	4.1958	0	6.29371
0.13	8	0	10		0.13	5.59441	0	6.99301
0.135	4	0	9		0.135	2.7972	0	6.29371
0.14	4	0	9		0.14	2.7972	0	6.29371
0.145	7	0	9		0.145	4.8951	0	6.29371
0.15	3	-4.44089e-16	9		0.15	2.0979	-3.10552e-16	6.29371
0.155	8	0	11		0.155	5.59441	0	7.69231
0.16	3	0	10		0.16	2.0979	0	6.99301
0.165	7	0	10		0.165	4.8951	0	6.99301
0.17	4	0	10		0.17	2.7972	0	6.99301
0.175	4	4.44089e-16	9		0.175	2.7972	3.10552e-16	6.29371
0.18	3	0	10		0.18	2.0979	0	6.99301
0.185	4	0	10		0.185	2.7972	0	6.99301
0.19	4	0	10		0.19	2.7972	0	6.99301
0.195	7	0	11		0.195	4.8951	0	7.69231
0.2	0	0	9		0.2	0	0	6.29371
0.205	3	-4.44089e-16	9		0.205	2.0979	-3.10552e-16	6.29371
0.21	6	0	9		0.21	4.1958	0	6.29371
0.215	4	0	10		0.215	2.7972	0	6.99301
0.22	1	0	9		0.22	0.699301	0	6.29371
0.225	2	0	9		0.225	1.3986	0	6.29371
0.23	2	0	9		0.23	1.3986	0	6.29371
0.235	6	0	10		0.235	4.1958	0	6.99301
0.24	3	0	9		0.24	2.0979	0	6.29371
0.245	0	0	10		0.245	0	0	6.99301
0.25	1	0	9		0.25	0.699301	0	6.29371
0.255	2	0	10		0.255	1.3986	0	6.99301
0.26	8	0	10		0.26	5.59441	0	6.99301
0.265	1	0	9		0.265	0.699301	0	6.29371
0.27	1	0	10		0.27	0.699301	0	6.99301
0.275	2	0	10		0.275	1.3986	0	6.99301
0.28	5	0	10		0.28	3.4965	0	6.99301
0.285	3	0	9		0.285	2.0979	0	6.29371
0.29	5	0	8		0.29	3.4965	0	5.59441
0.295	5	0	9		0.295	3.4965	0	6.29371
0.3	5	0	10		0.3	3.4965	0	6.99301
0.305	2	0	9		0.305	1.3986	0	6.29371
0.31	5	0	9		0.31	3.4965	0	6.29371
0.315	1	0	10		0.315	0.699301	0	6.99301
0.32	0	0	9		0.32	0	0	6.29371
0.325	2	0	9		0.325	1.3986	0	6.29371
0.33	3	0	9		0.33	2.0979	0	6.29371
0.335	2	0	9		0.335	1.3986	0	6.29371
0.34	3	0	9		0.34	2.0979	0	6.29371
0.345	1	0	9		0.345	0.699301	0	6.29371
0.35	4	0	9		0.35	2.7972	0	6.29371
0.355	2	0	8		0.355	1.3986	0	5.59441
0.36	0	0	9		0.36	0	0	6.29371
0.365	3	0	9		0.365	2.0979	0	6.29371
0.37	4	0	9		0.37	2.7972	0	6.29371
0.375	0	0	9		0.375	0	0	6.29371
0.38	0	0	9		0.38	0	0	6.29371
0.385	0	0	9		0.385	0	0	6.29371
0.39	0	0	9		0.39	0	0	6.29371
0.395	3	0	8		0.395	2.0979	0	5.59441
0.4	4	0	9		0.4	2.7972	0	6.29371
0.405	2	0	9		0.405	1.3986	0	6.29371
0.41	2	0	10		0.41	1.3986	0	6.99301
0.415	4	0	9		0.415	2.7972	0	6.29371
0.42	4	0	8		0.42	2.7972	0	5.59441
0.425	2	0	8		0.425	1.3986	0	5.59441
0.43	2	0	9		0.43	1.3986	0	6.29371
0.435	5	0	8		0.435	3.4965	0	5.59441
0.44	1	0	8		0.44	0.699301	0	5.59441
0.445	2	0	8		0.445	1.3986	0	5.59441
0.45	2	0	8		0.45	1.3986	0	5.59441
0.455	0	0	8		0.455	0	0	5.59441
0.46	2	0	9		0.46	1.3986	0	6.29371
0.465	2	0	9		0.465	1.3986	0	6.29371
0.47	1	0	9		0.47	0.699301	0	6.29371
0.475	3	0	9		0.475	2.0979	0	6.29371
0.48	3	0	8		0.48	2.0979	0	5.59441
0.485	3	0	8		0.485	2.0979	0	5.59441
0.49	3	0	10		0.49	2.0979	0	6.99301
0.495	2	0	9		0.495	1.3986	0	6.29371

## Sheet: final data for Fig 2B
Data set for fig 2B : individual unit twitch analysis
List of units that showed sharp-peaked response within ± 10 ms of a twitch (CD units)
(individual jitters performed with counts; concatenated final jitter performed first with counts and then converted and presented as spikes/s)
								1U1					2Q1-4a					2Q1-4b					2W1-5					3A1-6b					4D1					4N1-2					5F1					5Q1-6b
Animal ID	Unit ID	Muscle for sharp twitch correlation				Time relative to twitch	UNIT	LCI	UCI		Time relative to twitch	UNIT	LCI	UCI		Time relative to twitch	UNIT	LCI	UCI		Time relative to twitch	UNIT	LCI	UCI		Time relative to twitch	UNIT	LCI	UCI		Time relative to twitch	UNIT	LCI	UCI		Time relative to twitch	UNIT	LCI	UCI		Time relative to twitch	UNIT	LCI	UCI		Time relative to twitch	UNIT	LCI	UCI
						-0.5	1	0	6		-0.5	0	0	4		-0.5	6	1	13		-0.5	1	0	6		-0.5	0	0	9		-0.5	0	0	3		-0.5	0	0	7		-0.5	1	0	6		-0.5	3	0	6
1U1	1	ipsilateral forelimb				-0.495	2	0	6		-0.495	0	0	4		-0.495	7	1	15		-0.495	1	0	7		-0.495	4	8.88178e-16	10		-0.495	1	0	3		-0.495	4	0	9		-0.495	2	0	8		-0.495	3	0	7
2Q1	4a	hindlimb				-0.49	0	0	6		-0.49	1	0	4		-0.49	6	1	14		-0.49	2	0	7		-0.49	4	0	11		-0.49	0	0	3		-0.49	7	0	9		-0.49	1	0	8		-0.49	2	0	7
2Q1	4b	ipsilateral forelimb				-0.485	2	0	7		-0.485	1	0	4		-0.485	8	1	15		-0.485	1	0	7		-0.485	6	0	11		-0.485	2	0	3		-0.485	6	0	8		-0.485	3	0	8		-0.485	2	0	8
2W1	5	nuchal				-0.48	0	0	7		-0.48	1	0	4		-0.48	11	1	15		-0.48	4	0	7		-0.48	4	0	11		-0.48	2	0	3		-0.48	4	0	9		-0.48	2	0	8		-0.48	4	0	7
3A1	6b	ipsilateral forelimb				-0.475	0	0	7		-0.475	0	0	5		-0.475	5	1	15		-0.475	1	0	8		-0.475	4	0	11		-0.475	0	0	3		-0.475	4	0	9		-0.475	2	0	8		-0.475	4	0	7
4D1	1	nuchal				-0.47	1	0	7		-0.47	1	0	4		-0.47	4	1	15		-0.47	0	0	8		-0.47	6	0	10		-0.47	0	0	3		-0.47	3	0	10		-0.47	2	0	7		-0.47	3	0	7
4N1	2	nuchal				-0.465	2	0	7		-0.465	0	0	4		-0.465	10	1	15		-0.465	3	0	7		-0.465	4	0	11		-0.465	1	0	3		-0.465	2	0	9		-0.465	4	0	8		-0.465	4	0	7
5F1	1	nuchal				-0.46	4	0	7		-0.46	2	0	5		-0.46	11	1	15		-0.46	0	0	7		-0.46	8	0	11		-0.46	1	0	3		-0.46	5	0	9		-0.46	4	0	7		-0.46	2	0	7
5Q1	6b	nuchal				-0.455	3	0	7		-0.455	0	0	4		-0.455	1	1	14		-0.455	0	0	8		-0.455	5	0	11		-0.455	1	0	3		-0.455	2	0	9		-0.455	3	0	8		-0.455	0	0	7
7D1	1	contralateral forelimb				-0.45	2	0	7		-0.45	2	0	5		-0.45	2	1	15		-0.45	0	0	8		-0.45	4	0	10		-0.45	2	0	3		-0.45	4	0	9		-0.45	3	0	8		-0.45	2	0	7
9S1	7	ipsilateral forelimb				-0.445	1	0	7		-0.445	1	0	4		-0.445	7	2	15		-0.445	2	0	7		-0.445	6	0	11		-0.445	2	0	4		-0.445	3	0	10		-0.445	2	0	8		-0.445	2	0	7
9U1	7a	nuchal				-0.44	3	0	7		-0.44	0	0	4		-0.44	5	1	15		-0.44	2	0	8		-0.44	1	0	11		-0.44	1	0	3		-0.44	4	0	11		-0.44	3	0	8		-0.44	1	0	7
9U1	7b	nuchal				-0.435	4	0	7		-0.435	2	0	5		-0.435	7	2	16		-0.435	4	0	8		-0.435	2	0	10		-0.435	0	0	3		-0.435	3	-4.44089e-16	9		-0.435	3	0	8		-0.435	2	0	8
10_E1	11	contralateral forelimb				-0.43	0	0	7		-0.43	1	0	5		-0.43	4	1	16		-0.43	3	0	8		-0.43	3	0	12		-0.43	1	0	3		-0.43	3	0	9		-0.43	3	0	9		-0.43	4	0	8
10G1	7a	nuchal				-0.425	1	0	7		-0.425	0	0	5		-0.425	7	2	16		-0.425	1	0	8		-0.425	4	0	11		-0.425	0	0	3		-0.425	2	0	10		-0.425	3	0	8		-0.425	3	0	6
10G1	7b	ipsilateral forelimb				-0.42	2	0	7		-0.42	0	0	5		-0.42	4	2	16		-0.42	1	0	8		-0.42	5	0	11		-0.42	1	0	4		-0.42	2	0	9		-0.42	3	0	8		-0.42	3	0	7
11AA1	5a	nuchal				-0.415	3	0	7		-0.415	0	0	5		-0.415	3	2	16		-0.415	0	0	8		-0.415	1	0	11		-0.415	0	0	3		-0.415	4	0	9		-0.415	5	0	8		-0.415	1	0	7
11AA1	5b	nuchal				-0.41	3	0	7		-0.41	0	0	4		-0.41	7	2	15		-0.41	1	0	8		-0.41	5	0	10		-0.41	0	0	3		-0.41	2	0	9		-0.41	4	0	8		-0.41	2	0	8
11BB1	run1	contralateral forelimb				-0.405	2	0	7		-0.405	1	0	5		-0.405	2	2	16		-0.405	4	0	7		-0.405	5	0	11		-0.405	0	0	3		-0.405	3	0	11		-0.405	3	0	8		-0.405	2	0	8
11BB1	run2	ipsilateral forelimb				-0.4	2	0	7		-0.4	0	0	5		-0.4	6	2	16		-0.4	2	0	8		-0.4	3	0	10		-0.4	0	0	3		-0.4	3	0	10		-0.4	4	0	9		-0.4	1	0	7
11E_1	6	nuchal				-0.395	0	0	8		-0.395	1	0	5		-0.395	4	2	16		-0.395	2	0	8		-0.395	3	0	11		-0.395	1	0	3		-0.395	5	-4.44089e-16	9		-0.395	5	0	8		-0.395	1	0	8
11E_1	8	contralateral forelimb				-0.39	2	0	7		-0.39	1	0	4		-0.39	7	2	16		-0.39	2	0	8		-0.39	7	0	10		-0.39	0	0	4		-0.39	5	0	9		-0.39	3	0	8		-0.39	2	0	7
11E_1	9b	nuchal				-0.385	3	0	7		-0.385	2	0	5		-0.385	5	2	17		-0.385	2	0	9		-0.385	4	0	11		-0.385	0	0	3		-0.385	6	0	9		-0.385	1	0	8		-0.385	2	0	8
						-0.38	3	0	8		-0.38	0	0	5		-0.38	8	2	15		-0.38	3	0	8		-0.38	3	0	10		-0.38	0	0	4		-0.38	5	4.44089e-16	10		-0.38	2	0	8		-0.38	4	0	7
						-0.375	1	0	7		-0.375	2	0	4		-0.375	5	1	16		-0.375	1	0	8		-0.375	7	0	11		-0.375	0	0	3		-0.375	7	0	10		-0.375	1	0	8		-0.375	3	0	7
						-0.37	0	0	7		-0.37	1	0	5		-0.37	8	2	15		-0.37	3	0	8		-0.37	5	0	11		-0.37	1	0	3		-0.37	6	4.44089e-16	9		-0.37	6	0	8		-0.37	1	0	7
						-0.365	4	0	7		-0.365	2	0	5		-0.365	7	2	16		-0.365	0	0	8		-0.365	4	0	11		-0.365	1	0	3		-0.365	4	0	10		-0.365	4	0	8		-0.365	0	0	7
						-0.36	2	0	7		-0.36	1	0	4		-0.36	10	1	17		-0.36	3	0	8		-0.36	3	0	10		-0.36	0	0	3		-0.36	3	-4.44089e-16	10		-0.36	4	0	9		-0.36	1	0	8
Sharp peak neural responses						-0.355	0	0	8		-0.355	2	0	5		-0.355	10	2	16		-0.355	4	0	8		-0.355	2	0	11		-0.355	2	0	3		-0.355	5	0	10		-0.355	0	0	8		-0.355	1	0	7
to twitches based on muscle group						-0.35	1	0	7		-0.35	1	0	5		-0.35	9	2	17		-0.35	2	0	8		-0.35	4	0	11		-0.35	0	0	3		-0.35	2	0	10		-0.35	4	0	7		-0.35	4	0	7
						-0.345	2	0	7		-0.345	3	0	5		-0.345	4	2	17		-0.345	2	0	8		-0.345	5	0	11		-0.345	0	0	3		-0.345	4	0	11		-0.345	4	0	8		-0.345	3	0	7
	N	Total Units	%Total			-0.34	2	0	7		-0.34	3	0	4		-0.34	11	2	17		-0.34	3	0	8		-0.34	6	0	11		-0.34	0	0	3		-0.34	3	0	10		-0.34	0	0	8		-0.34	4	0	8
nuchal	12	23	52.1739			-0.335	1	0	8		-0.335	1	0	5		-0.335	8	2	17		-0.335	2	0	8		-0.335	7	0	10		-0.335	1	0	3		-0.335	2	0	10		-0.335	2	0	8		-0.335	3	0	8
ipsi forelimb	6	23	26.087			-0.33	2	0	8		-0.33	1	0	5		-0.33	10	2	17		-0.33	2	0	8		-0.33	1	0	12		-0.33	0	0	3		-0.33	7	0	11		-0.33	7	0	8		-0.33	2	0	8
contra forelimb	4	23	17.3913			-0.325	3	0	7		-0.325	0	0	5		-0.325	14	1	18		-0.325	2	0	8		-0.325	5	0	11		-0.325	0	0	3		-0.325	6	0	10		-0.325	4	0	8		-0.325	2	0	8
hindlimb	1	23	4.34783			-0.32	2	0	7		-0.32	1	0	5		-0.32	9	2	17		-0.32	4	0	8		-0.32	2	0	11		-0.32	0	0	3		-0.32	1	0	11		-0.32	2	0	8		-0.32	4	0	7
						-0.315	1	0	8		-0.315	0	0	5		-0.315	9	2	17		-0.315	3	0	9		-0.315	2	0	10		-0.315	0	0	3		-0.315	1	0	11		-0.315	6	0	8		-0.315	2	0	7
						-0.31	3	0	8		-0.31	3	0	5		-0.31	7	2	16		-0.31	3	0	8		-0.31	7	0	12		-0.31	0	0	3		-0.31	1	0	10		-0.31	3	0	8		-0.31	4	0	7
						-0.305	3	0	8		-0.305	0	0	5		-0.305	8	1	16		-0.305	1	0	8		-0.305	5	0	11		-0.305	1	0	3		-0.305	4	0	10		-0.305	3	0	8		-0.305	0	0	8
						-0.3	0	0	7		-0.3	0	0	5		-0.3	8	2	17		-0.3	2	0	8		-0.3	6	0	11		-0.3	0	0	4		-0.3	2	0	12		-0.3	5	0	8		-0.3	2	0	7
						-0.295	3	0	8		-0.295	0	0	5		-0.295	7	2	18		-0.295	1	0	9		-0.295	5	0	12		-0.295	0	0	4		-0.295	5	0	11		-0.295	5	0	8		-0.295	2	0	8
						-0.29	2	0	7		-0.29	1	0	4		-0.29	4	2	17		-0.29	2	0	8		-0.29	5	0	11		-0.29	0	0	3		-0.29	8	0	11		-0.29	2	0	9		-0.29	5	0	8
						-0.285	3	0	8		-0.285	1	0	5		-0.285	12	2	17		-0.285	4	0	9		-0.285	2	0	12		-0.285	0	0	3		-0.285	6	0	11		-0.285	4	0	8		-0.285	2	0	7
						-0.28	5	0	7		-0.28	0	0	5		-0.28	5	2	17		-0.28	1	0	9		-0.28	7	1	10		-0.28	0	0	4		-0.28	5	0	11		-0.28	0	0	8		-0.28	0	0	8
						-0.275	2	0	7		-0.275	0	0	5		-0.275	6	2	17		-0.275	1	0	9		-0.275	2	0	11		-0.275	0	0	3		-0.275	2	0	11		-0.275	5	0	8		-0.275	0	0	8
						-0.27	1	0	7		-0.27	0	0	5		-0.27	8	2	17		-0.27	2	0	9		-0.27	8	0	11		-0.27	1	0	3		-0.27	3	0	11		-0.27	1	0	8		-0.27	3	0	7
						-0.265	1	0	7		-0.265	0	0	5		-0.265	8	2	18		-0.265	0	0	10		-0.265	4	1	11		-0.265	1	0	3		-0.265	6	0	11		-0.265	1	0	8		-0.265	2	0	8
						-0.26	2	0	7		-0.26	2	0	5		-0.26	10	3	17		-0.26	2	0	9		-0.26	3	0	11		-0.26	0	0	3		-0.26	7	0	11		-0.26	4	0	8		-0.26	2	0	8
						-0.255	2	0	8		-0.255	3	0	5		-0.255	9	2	20		-0.255	3	0	9		-0.255	2	0	11		-0.255	1	0	3		-0.255	6	1	11		-0.255	3	0	8		-0.255	5	0	7
						-0.25	2	0	8		-0.25	0	0	6		-0.25	11	2	18		-0.25	1	0	9		-0.25	2	0	11		-0.25	0	0	3		-0.25	4	0	11		-0.25	3	0	9		-0.25	4	0	8
						-0.245	2	0	8		-0.245	1	0	5		-0.245	16	2	20		-0.245	1	0	9		-0.245	4	0	11		-0.245	1	0	3		-0.245	2	0	11		-0.245	3	0	9		-0.245	3	0	8
						-0.24	3	0	8		-0.24	3	0	5		-0.24	10	3	18		-0.24	1	0	9		-0.24	7	0	11		-0.24	0	0	3		-0.24	6	1	11		-0.24	4	0	8		-0.24	4	0	7
						-0.235	2	0	7		-0.235	1	0	5		-0.235	4	2	19		-0.235	3	0	9		-0.235	5	8.88178e-16	10		-0.235	0	0	4		-0.235	3	1	11		-0.235	2	0	8		-0.235	2	0	7
						-0.23	0	0	8		-0.23	4	0	5		-0.23	3	3	19		-0.23	1	0	9		-0.23	4	0	11		-0.23	0	0	4		-0.23	2	1	11		-0.23	5	0	9		-0.23	1	0	8
						-0.225	3	0	8		-0.225	0	0	6		-0.225	7	2	18		-0.225	2	0	10		-0.225	6	0	11		-0.225	0	0	3		-0.225	1	-8.88178e-16	12		-0.225	2	0	9		-0.225	3	0	7
						-0.22	2	0	7		-0.22	2	2.22045e-16	6		-0.22	5	3	20		-0.22	0	0	9		-0.22	6	0	12		-0.22	1	0	3		-0.22	5	0	12		-0.22	2	0	9		-0.22	3	0	7
						-0.215	0	0	8		-0.215	1	0	5		-0.215	9	2	19		-0.215	1	0	9		-0.215	7	0	11		-0.215	0	0	4		-0.215	4	0	11		-0.215	1	0	9		-0.215	3	0	8
						-0.21	4	0	8		-0.21	4	-2.22045e-16	5		-0.21	8	2	20		-0.21	3	0	10		-0.21	3	0	11		-0.21	0	0	4		-0.21	2	0	13		-0.21	0	0	8		-0.21	0	0	7
						-0.205	4	0	7		-0.205	0	0	5		-0.205	8	2	19		-0.205	1	0	9		-0.205	4	0	11		-0.205	0	0	3		-0.205	3	0	12		-0.205	2	0	8		-0.205	0	0	7
						-0.2	3	0	7		-0.2	0	0	5		-0.2	7	3	19		-0.2	3	0	10		-0.2	3	0	12		-0.2	1	0	3		-0.2	4	0	12		-0.2	0	0	8		-0.2	1	0	8
						-0.195	2	0	8		-0.195	1	0	6		-0.195	12	3	19		-0.195	3	0	9		-0.195	3	0	12		-0.195	1	0	4		-0.195	10	0	12		-0.195	4	0	8		-0.195	2	0	8
						-0.19	1	0	8		-0.19	1	0	5		-0.19	11	3	20		-0.19	2	0	9		-0.19	2	0	12		-0.19	0	0	3		-0.19	5	1	12		-0.19	2	0	9		-0.19	3	0	7
						-0.185	2	0	7		-0.185	1	0	6		-0.185	11	3	20		-0.185	1	0	9		-0.185	5	0	11		-0.185	0	0	4		-0.185	4	1	12		-0.185	3	0	9		-0.185	2	0	7
						-0.18	4	0	8		-0.18	1	0	5		-0.18	6	2	20		-0.18	4	0	10		-0.18	4	0	11		-0.18	0	0	3		-0.18	6	0	12		-0.18	6	0	9		-0.18	2	0	7
						-0.175	3	0	8		-0.175	0	0	5		-0.175	9	3	20		-0.175	1	0	9		-0.175	5	0	11		-0.175	2	0	3		-0.175	6	1	12		-0.175	3	0	8		-0.175	1	0	7
						-0.17	8	0	8		-0.17	2	0	6		-0.17	9	3	21		-0.17	2	0	9		-0.17	8	0	11		-0.17	0	0	4		-0.17	1	1	12		-0.17	2	0	8		-0.17	2	0	7
						-0.165	2	0	8		-0.165	1	0	5		-0.165	10	3	19		-0.165	1	0	10		-0.165	8	0	11		-0.165	1	0	3		-0.165	4	0	12		-0.165	3	0	8		-0.165	4	0	7
						-0.16	3	0	8		-0.16	1	0	5		-0.16	1	3	20		-0.16	3	0	9		-0.16	3	0	11		-0.16	1	0	3		-0.16	8	1	13		-0.16	2	0	8		-0.16	2	0	8
						-0.155	2	0	7		-0.155	2	2.22045e-16	5		-0.155	14	3	20		-0.155	2	0	9		-0.155	4	0	11		-0.155	1	0	3		-0.155	4	1	12		-0.155	2	0	9		-0.155	5	0	8
						-0.15	2	0	7		-0.15	0	0	6		-0.15	7	4	21		-0.15	3	0	10		-0.15	3	0	12		-0.15	0	0	3		-0.15	3	1	12		-0.15	1	0	8		-0.15	5	0	7
						-0.145	3	0	8		-0.145	2	0	6		-0.145	6	4	21		-0.145	4	0	9		-0.145	2	0	11		-0.145	1	0	3		-0.145	10	1	12		-0.145	1	0	9		-0.145	3	0	8
						-0.14	5	0	8		-0.14	0	0	5		-0.14	7	4	21		-0.14	8	0	9		-0.14	4	0	11		-0.14	0	0	4		-0.14	6	0	13		-0.14	3	0	8		-0.14	4	0	7
						-0.135	0	0	8		-0.135	4	0	6		-0.135	9	4	21		-0.135	2	0	9		-0.135	2	0	12		-0.135	0	0	4		-0.135	5	1	12		-0.135	3	0	8		-0.135	2	0	7
						-0.13	4	0	7		-0.13	0	0	6		-0.13	12	4	21		-0.13	4	0	10		-0.13	4	0	11		-0.13	2	0	3		-0.13	1	1	12		-0.13	3	0	9		-0.13	1	0	7
						-0.125	0	0	8		-0.125	0	0	6		-0.125	12	4	20		-0.125	6	0	9		-0.125	3	0	11		-0.125	1	0	3		-0.125	4	1	12		-0.125	4	0	8		-0.125	3	0	8
						-0.12	5	0	8		-0.12	2	0	6		-0.12	16	4	21		-0.12	2	0	9		-0.12	8	0	12		-0.12	2	0	3		-0.12	4	1	12		-0.12	2	0	9		-0.12	6	0	7
						-0.115	1	0	7		-0.115	3	0	6		-0.115	10	4	22		-0.115	0	0	10		-0.115	9	1	11		-0.115	0	0	3		-0.115	7	1	14		-0.115	3	0	9		-0.115	4	0	8
						-0.11	1	0	8		-0.11	2	0	5		-0.11	5	4	22		-0.11	3	0	10		-0.11	4	0	12		-0.11	1	0	3		-0.11	8	0	13		-0.11	6	0	9		-0.11	5	0	8
						-0.105	2	0	7		-0.105	1	0	5		-0.105	9	4	21		-0.105	2	0	10		-0.105	2	0	12		-0.105	1	0	3		-0.105	5	1	14		-0.105	2	0	8		-0.105	5	0	7
						-0.1	8	0	8		-0.1	2	0	6		-0.1	12	4	21		-0.1	4	0	9		-0.1	6	0	11		-0.1	1	0	3		-0.1	2	1	13		-0.1	1	0	9		-0.1	2	0	8
						-0.095	1	0	8		-0.095	0	0	5		-0.095	12	4	21		-0.095	2	0	10		-0.095	3	0	11		-0.095	0	0	3		-0.095	4	1	13		-0.095	1	0	9		-0.095	0	0	9
						-0.09	2	0	8		-0.09	2	0	6		-0.09	10	5	22		-0.09	4	0	11		-0.09	2	0	11		-0.09	0	0	3		-0.09	7	1	13		-0.09	5	0	8		-0.09	4	0	8
						-0.085	3	0	8		-0.085	2	-2.22045e-16	5		-0.085	8	5	23		-0.085	4	0	10		-0.085	6	0	11		-0.085	1	0	3		-0.085	4	0	13		-0.085	3	0	8		-0.085	5	0	8
						-0.08	4	0	8		-0.08	2	0	6		-0.08	17	3	22		-0.08	2	0	10		-0.08	7	1	12		-0.08	1	0	3		-0.08	1	1	13		-0.08	4	0	8		-0.08	4	0	8
						-0.075	4	0	8		-0.075	1	-2.22045e-16	6		-0.075	9	5	22		-0.075	5	0	10		-0.075	3	1	12		-0.075	1	0	3		-0.075	7	1	13		-0.075	5	0	9		-0.075	6	0	8
						-0.07	0	0	8		-0.07	1	0	6		-0.07	12	5	22		-0.07	3	0	10		-0.07	7	0	12		-0.07	2	0	3		-0.07	5	1	12		-0.07	2	0	9		-0.07	6	0	8
						-0.065	2	0	8		-0.065	4	0	5		-0.065	9	5	22		-0.065	7	0	10		-0.065	4	0	11		-0.065	0	0	4		-0.065	5	1	13		-0.065	1	0	8		-0.065	6	0	8
						-0.06	2	0	8		-0.06	3	2.22045e-16	5		-0.06	6	5	23		-0.06	4	4.44089e-16	10		-0.06	3	0	12		-0.06	0	0	4		-0.06	4	1	12		-0.06	4	0	9		-0.06	4	0	7
						-0.055	3	0	8		-0.055	2	2.22045e-16	6		-0.055	10	5	23		-0.055	9	0	9		-0.055	2	-8.88178e-16	12		-0.055	0	0	4		-0.055	6	1	13		-0.055	3	0	9		-0.055	3	0	7
						-0.05	5	0	7		-0.05	4	0	5		-0.05	11	4	23		-0.05	8	0	10		-0.05	5	0	11		-0.05	0	0	3		-0.05	3	1	13		-0.05	3	0	9		-0.05	3	0	8
						-0.045	2	0	7		-0.045	0	0	5		-0.045	12	5	24		-0.045	7	0	10		-0.045	4	0	12		-0.045	0	0	3		-0.045	8	1	14		-0.045	2	0	8		-0.045	4	0	7
						-0.04	6	0	8		-0.04	0	0	5		-0.04	12	5	24		-0.04	8	0	10		-0.04	5	0	13		-0.04	0	0	3		-0.04	6	1	13		-0.04	6	0	9		-0.04	6	0	8
						-0.035	1	0	7		-0.035	3	0	6		-0.035	23	5	24		-0.035	6	0	10		-0.035	13	0	12		-0.035	0	0	3		-0.035	3	1	12		-0.035	2	0	9		-0.035	3	0	8
						-0.03	3	0	8		-0.03	2	0	5		-0.03	18	4	24		-0.03	8	0	10		-0.03	8	0	12		-0.03	4	0	3		-0.03	5	1	13		-0.03	3	0	9		-0.03	5	0	8
						-0.025	4	0	8		-0.025	1	0	6		-0.025	27	4	23		-0.025	11	4.44089e-16	10		-0.025	7	0	11		-0.025	2	0	4		-0.025	12	1	13		-0.025	1	0	8		-0.025	2	0	8
						-0.02	5	0	8		-0.02	1	0	5		-0.02	18	5	23		-0.02	12	0	11		-0.02	7	0	11		-0.02	0	0	3		-0.02	7	1	12		-0.02	2	0	8		-0.02	9	0	8
						-0.015	7	0	8		-0.015	3	0	5		-0.015	18	5	23		-0.015	10	0	9		-0.015	8	1	12		-0.015	1	0	3		-0.015	7	1	13		-0.015	5	0	8		-0.015	8	0	8
						-0.01	7	0	8		-0.01	3	2.22045e-16	6		-0.01	26	5	23		-0.01	19	0	10		-0.01	9	0	11		-0.01	0	0	4		-0.01	7	1	13		-0.01	5	0	9		-0.01	6	0	8
						-0.005	13	0	8		-0.005	9	2.22045e-16	6		-0.005	38	5	24		-0.005	12	0	10		-0.005	13	8.88178e-16	12		-0.005	0	0	3		-0.005	26	1	12		-0.005	2	0	9		-0.005	8	0	8
						0	16	0	8		0	1	0	6		0	63	4	23		0	17	0	10		0	8	1	11		0	2	0	4		0	31	1	14		0	8	0	9		0	7	0	8
						0.005	7	0	8		0.005	2	0	6		0.005	40	5	25		0.005	12	0	10		0.005	7	0	11		0.005	0	0	4		0.005	15	1	13		0.005	15	0	9		0.005	2	0	8
						0.01	6	0	8		0.01	2	0	5		0.01	38	6	26		0.01	6	0	9		0.01	9	0	12		0.01	0	0	3		0.01	13	1	13		0.01	2	0	9		0.01	5	0	8
						0.015	6	0	8		0.015	2	-2.22045e-16	6		0.015	41	5	24		0.015	11	0	9		0.015	6	0	12		0.015	0	0	3		0.015	11	1	13		0.015	4	0	10		0.015	2	0	8
						0.02	2	0	8		0.02	3	0	5		0.02	26	4	25		0.02	6	0	10		0.02	7	0	11		0.02	0	0	4		0.02	11	1	12		0.02	2	0	9		0.02	3	0	8
						0.025	2	0	8		0.025	2	0	6		0.025	19	5	22		0.025	8	0	9		0.025	4	1	12		0.025	0	0	4		0.025	7	1	12		0.025	5	0	8		0.025	4	0	8
						0.03	5	0	7		0.03	2	0	6		0.03	28	5	24		0.03	13	0	9		0.03	5	0	12		0.03	1	0	3		0.03	4	1	13		0.03	2	0	9		0.03	3	0	8
						0.035	2	0	8		0.035	3	0	5		0.035	15	5	25		0.035	2	0	9		0.035	6	1	12		0.035	0	0	3		0.035	6	1	13		0.035	1	0	9		0.035	4	0	8
						0.04	3	0	7		0.04	1	0	6		0.04	19	5	23		0.04	2	0	9		0.04	3	0	12		0.04	1	0	3		0.04	5	1	13		0.04	2	0	9		0.04	1	0	8
						0.045	3	0	8		0.045	3	0	5		0.045	9	6	24		0.045	5	0	9		0.045	6	0	12		0.045	0	0	4		0.045	4	1	13		0.045	2	0	9		0.045	1	0	8
						0.05	1	0	8		0.05	1	0	6		0.05	28	4	23		0.05	7	0	9		0.05	6	0	12		0.05	0	0	3		0.05	10	1	12		0.05	2	0	9		0.05	3	0	8
						0.055	3	0	8		0.055	1	0	5		0.055	20	5	23		0.055	7	0	9		0.055	2	0	12		0.055	0	0	3		0.055	6	1	13		0.055	7	0	9		0.055	3	0	8
						0.06	3	0	7		0.06	3	0	6		0.06	19	5	22		0.06	3	0	9		0.06	4	1	12		0.06	0	0	3		0.06	4	1	13		0.06	7	0	10		0.06	4	0	7
						0.065	0	0	8		0.065	2	0	6		0.065	16	5	22		0.065	3	0	9		0.065	3	0	12		0.065	1	0	3		0.065	5	0	13		0.065	3	0	9		0.065	5	0	8
						0.07	0	0	8		0.07	1	0	5		0.07	19	5	23		0.07	4	0	8		0.07	6	0	12		0.07	1	0	3		0.07	3	1	13		0.07	1	0	9		0.07	3	0	7
						0.075	4	0	7		0.075	3	0	6		0.075	16	5	23		0.075	4	0	9		0.075	8	1	12		0.075	0	0	3		0.075	7	1	14		0.075	4	0	9		0.075	3	0	8
						0.08	3	0	7		0.08	2	0	5		0.08	20	5	24		0.08	3	0	9		0.08	3	0	13		0.08	1	0	4		0.08	5	1	12		0.08	2	0	9		0.08	2	0	9
						0.085	1	0	7		0.085	2	0	6		0.085	27	5	23		0.085	2	0	9		0.085	6	1	11		0.085	0	0	3		0.085	6	1	13		0.085	6	0	9		0.085	3	0	8
						0.09	0	0	7		0.09	0	0	5		0.09	14	5	23		0.09	4	0	9		0.09	6	0	13		0.09	0	0	4		0.09	2	1	13		0.09	4	0	9		0.09	2	0	7
						0.095	2	0	8		0.095	0	0	6		0.095	14	5	23		0.095	5	0	9		0.095	4	1	12		0.095	1	0	4		0.095	9	0	12		0.095	2	0	9		0.095	1	0	8
						0.1	5	0	7		0.1	1	0	5		0.1	12	5	24		0.1	7	0	9		0.1	2	0	13		0.1	0	0	3		0.1	6	1	13		0.1	3	0	9		0.1	1	0	8
						0.105	3	0	8		0.105	3	0	6		0.105	13	4	24		0.105	2	0	8		0.105	3	0	11		0.105	3	0	4		0.105	7	1	12		0.105	4	0	9		0.105	3	0	8
						0.11	0	0	7		0.11	1	0	5		0.11	10	5	23		0.11	6	0	8		0.11	7	-8.88178e-16	12		0.11	1	0	4		0.11	7	1	14		0.11	4	0	9		0.11	2	0	8
						0.115	4	0	7		0.115	0	0	5		0.115	11	5	24		0.115	6	0	9		0.115	2	0	11		0.115	1	0	3		0.115	8	1	13		0.115	5	0	9		0.115	2	0	7
						0.12	4	0	7		0.12	2	0	5		0.12	16	4	24		0.12	1	0	8		0.12	5	0	12		0.12	1	0	4		0.12	8	1	12		0.12	5	0	9		0.12	1	0	8
						0.125	1	0	6		0.125	2	0	6		0.125	6	5	24		0.125	2	0	8		0.125	2	0	12		0.125	2	0	3		0.125	3	1	14		0.125	4	0	9		0.125	3	0	7
						0.13	1	0	7		0.13	4	0	5		0.13	15	4	23		0.13	3	0	9		0.13	4	8.88178e-16	11		0.13	3	0	4		0.13	4	1	12		0.13	2	0	9		0.13	3	0	7
						0.135	1	0	7		0.135	1	0	6		0.135	10	4	23		0.135	2	0	9		0.135	4	0	12		0.135	1	0	4		0.135	15	1	14		0.135	3	0	9		0.135	2	0	8
						0.14	3	0	7		0.14	2	-2.22045e-16	6		0.14	13	4	23		0.14	3	0	8		0.14	6	0	13		0.14	1	0	3		0.14	2	-8.88178e-16	13		0.14	2	0	9		0.14	1	0	8
						0.145	0	0	7		0.145	5	0	5		0.145	10	5	23		0.145	2	0	10		0.145	2	0	12		0.145	2	0	4		0.145	11	1	12		0.145	4	0	9		0.145	2	0	8
						0.15	1	0	7		0.15	0	0	6		0.15	11	3	22		0.15	4	0	9		0.15	3	1	12		0.15	1	0	3		0.15	10	1	12		0.15	3	0	8		0.15	4	0	8
						0.155	1	0	7		0.155	2	2.22045e-16	5		0.155	15	5	24		0.155	3	0	9		0.155	5	0	11		0.155	0	0	3		0.155	4	1	12		0.155	5	0	8		0.155	2	0	8
						0.16	2	0	7		0.16	2	2.22045e-16	5		0.16	14	4	22		0.16	2	0	9		0.16	3	1	11		0.16	1	0	4		0.16	6	1	13		0.16	3	0	9		0.16	3	0	8
						0.165	1	0	7		0.165	2	0	5		0.165	14	4	23		0.165	3	0	9		0.165	2	0	12		0.165	1	0	4		0.165	8	1	12		0.165	5	0	9		0.165	2	0	8
						0.17	2	0	7		0.17	0	0	6		0.17	13	5	23		0.17	2	0	9		0.17	5	0	12		0.17	1	0	4		0.17	3	0	13		0.17	2	0	9		0.17	2	0	8
						0.175	1	0	7		0.175	4	0	6		0.175	8	4	23		0.175	2	0	8		0.175	6	0	13		0.175	3	0	3		0.175	6	1	12		0.175	5	0	9		0.175	0	0	8
						0.18	1	0	7		0.18	2	0	6		0.18	13	5	22		0.18	1	0	8		0.18	7	1	12		0.18	0	0	3		0.18	5	1	12		0.18	6	0	8		0.18	2	0	8
						0.185	1	0	7		0.185	1	0	6		0.185	9	5	23		0.185	2	0	8		0.185	7	1	13		0.185	1	0	3		0.185	4	0	12		0.185	1	0	9		0.185	2	0	8
						0.19	3	0	7		0.19	0	0	5		0.19	7	5	23		0.19	2	0	8		0.19	4	0	11		0.19	1	0	4		0.19	6	1	12		0.19	2	0	8		0.19	3	0	8
						0.195	0	0	7		0.195	0	-2.22045e-16	5		0.195	7	4	23		0.195	1	0	8		0.195	6	0	12		0.195	1	0	4		0.195	4	1	13		0.195	2	0	8		0.195	3	0	7
						0.2	1	0	6		0.2	4	0	6		0.2	8	5	21		0.2	2	0	8		0.2	6	0	12		0.2	0	0	3		0.2	9	0	12		0.2	1	0	8		0.2	2	0	7
						0.205	1	0	7		0.205	1	0	6		0.205	10	3	23		0.205	1	0	8		0.205	5	0	12		0.205	0	0	4		0.205	6	1	13		0.205	0	0	8		0.205	5	0	8
						0.21	1	0	7		0.21	0	0	5		0.21	8	4	21		0.21	3	0	9		0.21	3	0	12		0.21	0	0	3		0.21	1	0	12		0.21	4	0	9		0.21	1	0	8
						0.215	2	0	7		0.215	2	0	5		0.215	11	4	21		0.215	2	0	8		0.215	2	1	11		0.215	2	0	3		0.215	8	1	12		0.215	3	0	8		0.215	6	0	7
						0.22	2	0	7		0.22	2	0	5		0.22	7	4	22		0.22	5	0	8		0.22	6	0	11		0.22	1	0	4		0.22	3	0	12		0.22	3	0	8		0.22	2	0	8
						0.225	1	0	7		0.225	2	2.22045e-16	5		0.225	8	5	22		0.225	1	0	8		0.225	9	0	12		0.225	1	0	3		0.225	4	0	12		0.225	0	0	9		0.225	3	0	7
						0.23	0	0	6		0.23	1	0	5		0.23	12	4	21		0.23	1	0	8		0.23	3	0	12		0.23	1	0	4		0.23	0	1	12		0.23	5	0	9		0.23	1	0	7
						0.235	1	0	7		0.235	4	2.22045e-16	6		0.235	10	4	21		0.235	1	0	8		0.235	7	1	12		0.235	1	0	4		0.235	8	0	13		0.235	1	0	9		0.235	2	0	8
						0.24	2	0	7		0.24	3	0	5		0.24	16	4	21		0.24	2	0	8		0.24	5	0	12		0.24	1	0	4		0.24	5	1	12		0.24	4	0	9		0.24	1	0	8
						0.245	0	0	7		0.245	5	0	5		0.245	5	4	21		0.245	2	0	8		0.245	2	0	11		0.245	2	0	4		0.245	6	0	12		0.245	5	0	9		0.245	2	0	8
						0.25	1	0	7		0.25	0	0	5		0.25	10	3	21		0.25	1	0	7		0.25	7	0	12		0.25	0	0	4		0.25	3	1	12		0.25	1	0	9		0.25	1	0	8
						0.255	2	0	7		0.255	0	0	5		0.255	6	4	23		0.255	0	0	7		0.255	2	0	12		0.255	0	0	3		0.255	2	0	11		0.255	1	0	8		0.255	2	0	8
						0.26	2	0	6		0.26	0	0	5		0.26	9	4	22		0.26	1	0	8		0.26	10	0	11		0.26	1	0	4		0.26	5	1	12		0.26	5	0	8		0.26	2	0	8
						0.265	1	0	7		0.265	1	0	5		0.265	10	4	21		0.265	2	0	8		0.265	3	1	11		0.265	0	0	3		0.265	3	1	12		0.265	5	0	10		0.265	4	0	8
						0.27	1	0	7		0.27	1	0	5		0.27	9	4	21		0.27	0	0	8		0.27	8	0	12		0.27	0	0	5		0.27	2	0	12		0.27	2	0	8		0.27	2	0	8
						0.275	2	0	7		0.275	1	0	5		0.275	6	4	22		0.275	1	0	7		0.275	5	0	11		0.275	0	0	3		0.275	4	1	12		0.275	4	0	9		0.275	4	0	7
						0.28	2	0	7		0.28	0	0	5		0.28	7	4	20		0.28	0	0	9		0.28	5	0	11		0.28	1	0	3		0.28	6	0	12		0.28	5	0	10		0.28	0	0	8
						0.285	1	0	6		0.285	1	0	5		0.285	5	3	21		0.285	0	0	7		0.285	11	0	12		0.285	0	0	4		0.285	5	0	12		0.285	7	0	8		0.285	1	0	7
						0.29	0	0	7		0.29	1	0	4		0.29	15	4	21		0.29	1	0	7		0.29	2	0	11		0.29	0	0	3		0.29	4	1	12		0.29	5	0	9		0.29	3	0	7
						0.295	2	0	6		0.295	1	0	4		0.295	6	4	20		0.295	0	0	8		0.295	5	0	11		0.295	0	0	4		0.295	3	1	12		0.295	2	0	8		0.295	2	0	7
						0.3	1	0	7		0.3	1	0	5		0.3	12	4	21		0.3	1	0	7		0.3	5	0	12		0.3	1	0	4		0.3	8	1	12		0.3	2	0	8		0.3	0	0	7
						0.305	1	0	6		0.305	2	0	5		0.305	8	4	22		0.305	3	0	7		0.305	5	0	11		0.305	1	0	3		0.305	6	1	11		0.305	7	0	8		0.305	2	0	7
						0.31	2	0	7		0.31	0	0	4		0.31	8	4	20		0.31	1	0	7		0.31	6	0	12		0.31	0	0	3		0.31	7	1	12		0.31	2	0	9		0.31	2	0	8
						0.315	3	0	7		0.315	0	0	5		0.315	7	4	21		0.315	4	0	8		0.315	3	0	10		0.315	0	0	4		0.315	5	0	12		0.315	3	0	8		0.315	1	0	7
						0.32	1	0	7		0.32	1	0	5		0.32	9	4	20		0.32	2	0	7		0.32	1	0	12		0.32	0	0	4		0.32	6	1	12		0.32	4	0	9		0.32	3	0	7
						0.325	1	0	6		0.325	3	0	4		0.325	6	3	20		0.325	1	0	7		0.325	10	0	12		0.325	0	0	4		0.325	2	1	12		0.325	4	0	9		0.325	1	0	7
						0.33	1	0	6		0.33	0	0	5		0.33	8	3	20		0.33	2	0	7		0.33	2	0	11		0.33	0	0	4		0.33	10	1	11		0.33	1	0	10		0.33	3	0	7
						0.335	1	0	6		0.335	1	0	4		0.335	6	3	19		0.335	0	0	7		0.335	7	8.88178e-16	11		0.335	1	0	3		0.335	7	0	12		0.335	6	0	9		0.335	2	0	7
						0.34	1	0	7		0.34	1	0	5		0.34	12	3	19		0.34	0	0	8		0.34	3	0	11		0.34	2	0	3		0.34	6	0	11		0.34	4	0	9		0.34	3	0	7
						0.345	1	0	7		0.345	1	0	4		0.345	8	4	20		0.345	1	0	7		0.345	2	8.88178e-16	12		0.345	0	0	4		0.345	5	0	11		0.345	7	0	8		0.345	3	0	7
						0.35	4	0	7		0.35	0	0	4		0.35	7	3	20		0.35	2	0	7		0.35	2	0	12		0.35	1	0	4		0.35	7	1	13		0.35	5	0	9		0.35	3	0	8
						0.355	3	0	6		0.355	2	0	4		0.355	5	3	19		0.355	1	0	7		0.355	5	8.88178e-16	11		0.355	0	0	3		0.355	3	0	11		0.355	3	0	9		0.355	2	0	8
						0.36	1	0	7		0.36	2	0	4		0.36	10	3	18		0.36	2	0	7		0.36	2	0	11		0.36	2	0	4		0.36	4	0	11		0.36	3	0	9		0.36	2	0	7
						0.365	2	0	6		0.365	2	0	4		0.365	11	3	18		0.365	4	0	7		0.365	7	1	11		0.365	1	0	3		0.365	6	0	11		0.365	0	0	9		0.365	1	0	7
						0.37	2	0	7		0.37	3	0	5		0.37	5	3	18		0.37	1	0	7		0.37	5	0	12		0.37	1	0	4		0.37	6	0	12		0.37	4	0	9		0.37	2	0	8
						0.375	2	0	7		0.375	1	1.11022e-16	4		0.375	5	3	18		0.375	0	0	7		0.375	3	0	11		0.375	1	0	4		0.375	4	0	11		0.375	6	0	8		0.375	2	0	8
						0.38	0	0	7		0.38	0	0	4		0.38	10	2	19		0.38	1	0	7		0.38	2	0	13		0.38	1	0	4		0.38	4	0	11		0.38	4	0	8		0.38	3	0	7
						0.385	3	0	7		0.385	0	-1.11022e-16	4		0.385	8	3	19		0.385	0	0	7		0.385	6	0	11		0.385	2	0	4		0.385	5	1	12		0.385	5	0	9		0.385	1	0	8
						0.39	2	0	6		0.39	0	0	4		0.39	12	3	18		0.39	3	0	6		0.39	4	1	11		0.39	2	0	4		0.39	3	0	11		0.39	4	0	8		0.39	2	0	8
						0.395	1	0	6		0.395	1	1.11022e-16	4		0.395	9	3	18		0.395	2	0	6		0.395	2	0	11		0.395	1	0	3		0.395	10	1	11		0.395	4	0	9		0.395	2	0	7
						0.4	1	2.22045e-16	7		0.4	1	0	4		0.4	11	3	18		0.4	1	0	7		0.4	6	-8.88178e-16	11		0.4	1	0	4		0.4	8	0	12		0.4	5	0	9		0.4	0	0	7
						0.405	3	0	6		0.405	1	-1.11022e-16	4		0.405	11	3	17		0.405	1	2.22045e-16	7		0.405	2	1	12		0.405	0	0	3		0.405	8	0	11		0.405	5	0	9		0.405	1	0	7
						0.41	0	0	6		0.41	2	0	4		0.41	11	2	18		0.41	2	0	7		0.41	5	0	11		0.41	1	0	4		0.41	3	1	12		0.41	0	0	9		0.41	2	0	7
						0.415	5	0	7		0.415	1	-1.11022e-16	4		0.415	11	2	18		0.415	2	0	7		0.415	5	0	11		0.415	0	0	4		0.415	8	0	11		0.415	3	0	8		0.415	1	0	7
						0.42	1	0	6		0.42	1	0	5		0.42	9	3	19		0.42	1	0	7		0.42	6	0	11		0.42	3	0	4		0.42	5	0	11		0.42	3	0	8		0.42	2	0	8
						0.425	1	0	7		0.425	2	0	4		0.425	10	2	18		0.425	1	0	7		0.425	5	0	11		0.425	0	0	3		0.425	4	0	12		0.425	3	0	8		0.425	2	0	7
						0.43	2	0	7		0.43	0	0	4		0.43	8	2	17		0.43	1	2.22045e-16	7		0.43	6	0	11		0.43	0	0	4		0.43	2	1	11		0.43	2	0	8		0.43	1	0	7
						0.435	0	-2.22045e-16	6		0.435	1	0	4		0.435	10	3	17		0.435	1	2.22045e-16	7		0.435	1	0	11		0.435	0	0	4		0.435	8	8.88178e-16	12		0.435	3	0	9		0.435	1	0	7
						0.44	0	0	6		0.44	1	0	4		0.44	8	2	17		0.44	3	0	7		0.44	4	0	12		0.44	1	0	4		0.44	4	0	10		0.44	3	0	8		0.44	0	0	7
						0.445	1	-2.22045e-16	6		0.445	1	0	4		0.445	13	2	18		0.445	3	0	6		0.445	7	0	11		0.445	1	0	4		0.445	5	0	12		0.445	3	0	9		0.445	3	0	7
						0.45	2	0	6		0.45	0	0	4		0.45	3	2	17		0.45	1	0	7		0.45	1	0	10		0.45	0	0	4		0.45	3	8.88178e-16	12		0.45	5	0	9		0.45	2	0	7
						0.455	0	0	6		0.455	2	0	4		0.455	9	2	16		0.455	0	-2.22045e-16	7		0.455	1	-8.88178e-16	11		0.455	0	0	4		0.455	3	0	12		0.455	2	0	8		0.455	5	0	7
						0.46	2	0	7		0.46	0	0	4		0.46	6	2	17		0.46	0	0	6		0.46	5	0	12		0.46	1	0	3		0.46	5	1	11		0.46	2	0	8		0.46	0	0	7
						0.465	5	0	6		0.465	0	0	4		0.465	12	2	16		0.465	1	-2.22045e-16	7		0.465	7	0	11		0.465	3	0	3		0.465	3	0	12		0.465	4	0	8		0.465	0	0	7
						0.47	2	0	7		0.47	0	-1.11022e-16	4		0.47	9	2	17		0.47	4	0	7		0.47	2	0	11		0.47	2	0	4		0.47	4	0	11		0.47	2	0	8		0.47	1	0	7
						0.475	3	0	6		0.475	2	0	4		0.475	13	2	17		0.475	1	0	7		0.475	5	0	11		0.475	1	0	4		0.475	3	0	11		0.475	4	0	9		0.475	2	0	7
						0.48	3	0	6		0.48	0	0	4		0.48	6	3	18		0.48	1	0	7		0.48	3	0	11		0.48	0	0	4		0.48	11	1	11		0.48	3	0	8		0.48	2	0	7
						0.485	3	0	7		0.485	1	1.11022e-16	4		0.485	8	2	16		0.485	2	0	6		0.485	0	0	10		0.485	1	0	4		0.485	4	0	11		0.485	4	0	8		0.485	2	0	7
						0.49	2	0	6		0.49	1	0	4		0.49	6	2	16		0.49	2	0	7		0.49	5	0	11		0.49	1	0	4		0.49	4	0	12		0.49	4	0	8		0.49	4	0	7
						0.495	1	0	6		0.495	2	0	4		0.495	8	2	17		0.495	1	0	6		0.495	6	0	10		0.495	1	0	4		0.495	5	0	10		0.495	6	0	8		0.495	3	0	7

## Sheet: final data for Fig 2C
Red nucleus			ECN			IO
Adapted from Del Rio-Bermudez et al., 2015			Adapted from: Tiriac and Blumberg, 2016			11AA1-5b
Time relative to twitch	Spikes/s		Time relative to twitch	Spikes/s		Time relative to twitch	Spikes/s
-0.15	1.07743		-0.1	0.831025		-0.1	0
-0.13	1.00438		-0.09	0.831025		-0.095	2.09059
-0.11	0.840029		-0.08	1.10803		-0.09	0.696864
-0.09	1.15047		-0.07	0.692521		-0.085	2.09059
-0.07	0.913075		-0.06	0.831025		-0.08	1.39373
-0.05	1.46092		-0.05	0.554017		-0.075	0.696864
-0.03	2.04529		-0.04	0.969529		-0.07	2.09059
-0.01	1.55223		-0.03	1.66205		-0.065	2.09059
0.01	1.46092		-0.02	0.831025		-0.06	0.696864
0.03	1.11395		-0.01	1.38504		-0.055	1.39373
0.05	1.31483		0	0.969529		-0.05	3.48432
0.07	0.931337		0.01	1.38504		-0.045	1.39373
0.09	0.693937		0.02	1.38504		-0.04	0.696864
0.11	1.29657		0.03	1.24654		-0.035	0.696864
0.13	1.13221		0.04	2.49307		-0.03	1.39373
0.15	0.876552		0.05	3.1856		-0.025	0
			0.06	2.90859		-0.02	0.696864
			0.07	2.21607		-0.015	0.696864
			0.08	2.21607		-0.01	0.696864
			0.09	1.80055		-0.005	20.2091
			0.1	1.93906		0	32.0557
						0.005	10.453
						0.01	2.78746
						0.015	4.87805
						0.02	2.09059
						0.025	0.696864
						0.03	0.696864
						0.035	1.39373
						0.04	3.48432
						0.045	4.87805
						0.05	2.78746
						0.055	4.18118
						0.06	0.696864
						0.065	1.39373
						0.07	1.39373
						0.075	4.18118
						0.08	3.48432
						0.085	2.09059
						0.09	4.18118
						0.095	3.48432
						0.1	2.78746
