# Supplementary material for: Corollary discharge in precerebellar nuclei of sleeping infant rats
Source: eLife. 2018 Dec 5;7:e38213. doi: 10.7554/eLife.38213 (PMC6281370; doi:10.7554/eLife.38213)
Supplement: Figure 2—figure supplement 1—source data 1. [file elife-38213-fig2-figsupp1-data1.xlsx]

## Sheet: Final data_fig 2 fig supplA-D
																		Final data for figure 2 figure supplement 1A-D
Fig 2 supplement 1A				Fig 2 supplement 1B				Fig 2 supplement 1C						Fig 2 supplement 1D
(ipsi: ipsilateral forelimb, contra: contralateral forelimb)																		counts to counts/s: counts/no. of sweeps/ bin size
														All units that showed CD response to nuchal twitch											All units that showed CD response to contralateral forelimb twitch										All units that showed CD response to ipsilateral forelimb twitch
Nuchal Twitch vs. Contralateral and Ipsilateral Forelimb Twitch					comparison of twitch rates of different muscles				Sharp peak neural responses					(pooled across 17 units)			bin size: 5 ms; no. of sweeps 5872								(pooled across 10 units)			bin size: 5 ms; no. of sweeps: 2521							(pooled across 9 units)					bin size: 5 ms; no. of sweeps: 2544
									to twitches based on muscle group for units in Fig 2B					Count					Count/s						Count					Count/s					Count							Count/s
Time relative to nuchal witch	Contra FL (Ct)	Ipsi FL (Ct)				No. of twitches/minute								Time	Spikes	LCI	UCI		Spikes/s	LCI/s	UCI/s				Time	Spikes	LCI	UCI		Spikes/s	LCI/s	UCI/s			Time	Spikes	LCI	UCI				Spikes/s	LCI/s	UCI/s
-0.5	7	10		Pup ID	Nuchal	Ipsi forelimb	Contra forelimb			N	Total Units	%Total		-0.5	67	58	103		2.28202	1.97548	3.50817				-0.5	21	18	49		1.66601	1.428	3.88735			-0.5	30	26	57				2.35849	2.04403	4.48113
-0.495	9	16		1U1	14.3439	8.59247	18.6401		nuchal	12	23	52.1739		-0.495	103	75	127		3.50817	2.5545	4.32561				-0.495	40	27	59		3.17334	2.14201	4.68068			-0.495	53	34	68				4.16667	2.67296	5.34591
-0.49	9	10		2Q1	25.4636	12.5314	12.4586		ipsi forelimb	6	23	26.087		-0.49	79	77	126		2.69074	2.62262	4.29155				-0.49	40	26	57		3.17334	2.06267	4.52202			-0.49	51	34	70				4.00943	2.67296	5.50314
-0.485	7	7		2W1	7.00712	11.255	9.29442		contra forelimb	4	23	17.3913		-0.485	75	75	129		2.5545	2.5545	4.39373				-0.485	47	27	61		3.72868	2.14201	4.83935			-0.485	50	34	72				3.93082	2.67296	5.66038
-0.48	8	14		3A1	13.6077	21.6367	12.0999		hindlimb	1	23	4.34783		-0.48	98	76	126		3.33787	2.58856	4.29155				-0.48	39	28	62		3.09401	2.22134	4.91868			-0.48	61	35	72				4.7956	2.75157	5.66038
-0.475	10	9		4D1	12.8618	20.8059	12.1809							-0.475	82	76	126		2.79292	2.58856	4.29155				-0.475	40	27	62		3.17334	2.14201	4.91868			-0.475	53	32	71				4.16667	2.51572	5.58176
-0.47	7	8		5Q1	15.9231	16.8537	20.0073							-0.47	100	75	130		3.40599	2.5545	4.42779				-0.47	40	28	59		3.17334	2.22134	4.68068			-0.47	45	36	71				3.53774	2.83019	5.58176
-0.465	14	11		6U1	9.12983	15.2306	12.2869							-0.465	96	77	130		3.26975	2.62262	4.42779				-0.465	39	26	61		3.09401	2.06267	4.83935			-0.465	59	33	71				4.63836	2.59434	5.58176
-0.46	7	11		7D1	33.1574	23.4091	19.6292							-0.46	103	76	129		3.50817	2.58856	4.39373				-0.46	49	29	60		3.88735	2.30067	4.76002			-0.46	66	36	72				5.18868	2.83019	5.66038
-0.455	9	12		9S1	22.7215	12.0937	13.0361							-0.455	96	76	128		3.26975	2.58856	4.35967				-0.455	51	28	60		4.04601	2.22134	4.76002			-0.455	53	35	70				4.16667	2.75157	5.50314
-0.45	13	6		10B1	16.3496	12.3899	16.3922							-0.45	97	81	129		3.30381	2.75886	4.39373				-0.45	32	26	60		2.53868	2.06267	4.76002			-0.45	45	35	73				3.53774	2.75157	5.73899
-0.445	8	7		10E_1	20.3248	17.3346	10.9208							-0.445	108	79	127		3.67847	2.69074	4.32561				-0.445	40	28	61		3.17334	2.22134	4.83935			-0.445	54	33	72				4.24528	2.59434	5.66038
-0.44	8	13		10G1	21.1877	8.45094	9.35639							-0.44	103	79	127		3.50817	2.69074	4.32561				-0.44	44	28	62		3.49068	2.22134	4.91868			-0.44	35	36	70				2.75157	2.83019	5.50314
-0.435	12	8		11AA1	14.6193	13.7503	16.5617							-0.435	110	78	129		3.74659	2.65668	4.39373				-0.435	36	27	63		2.85601	2.14201	4.99802			-0.435	39	35	71				3.06604	2.75157	5.58176
-0.43	8	9		11BB1	19.2853	19.2155	4.82133							-0.43	107	79	128		3.64441	2.69074	4.35967				-0.43	42	30	63		3.33201	2.38001	4.99802			-0.43	38	36	73				2.98742	2.83019	5.73899
-0.425	12	7		11E_1	13.9055	9.8376	12.0791							-0.425	104	78	130		3.54223	2.65668	4.42779				-0.425	35	28	62		2.77668	2.22134	4.91868			-0.425	47	32	70				3.69497	2.51572	5.50314
-0.42	10	7												-0.42	99	79	133		3.37193	2.69074	4.52997				-0.42	49	28	61		3.88735	2.22134	4.83935			-0.42	41	37	76				3.22327	2.90881	5.97484
-0.415	3	12		AVG	17.3259	14.8925	13.3177							-0.415	97	78	128		3.30381	2.65668	4.35967				-0.415	35	30	62		2.77668	2.38001	4.91868			-0.415	51	34	74				4.00943	2.67296	5.81761
-0.41	8	10		SEM	1.70707	1.23932	1.08867							-0.41	106	80	132		3.61035	2.7248	4.49591				-0.41	41	28	63		3.25268	2.22134	4.99802			-0.41	57	36	76				4.48113	2.83019	5.97484
-0.405	6	11												-0.405	115	81	133		3.91689	2.75886	4.52997				-0.405	38	29	63		3.01468	2.30067	4.99802			-0.405	53	35	74				4.16667	2.75157	5.81761
-0.4	11	8												-0.4	98	81	137		3.33787	2.75886	4.66621				-0.4	33	30	62		2.61801	2.38001	4.91868			-0.4	51	37	73				4.00943	2.90881	5.73899
-0.395	11	10												-0.395	96	81	132		3.26975	2.75886	4.49591				-0.395	59	30	63		4.68068	2.38001	4.99802			-0.395	48	36	74				3.77358	2.83019	5.81761
-0.39	8	11												-0.39	87	84	134		2.96322	2.86104	4.56403				-0.39	42	30	65		3.33201	2.38001	5.15668			-0.39	52	37	76				4.08805	2.90881	5.97484
-0.385	7	6												-0.385	86	80	136		2.92916	2.7248	4.63215				-0.385	53	29	66		4.20468	2.30067	5.23602			-0.385	47	37	73				3.69497	2.90881	5.73899
-0.38	8	13												-0.38	99	81	135		3.37193	2.75886	4.59809				-0.38	42	30	65		3.33201	2.38001	5.15668			-0.38	63	34	75				4.95283	2.67296	5.89623
-0.375	10	10												-0.375	107	81	134		3.64441	2.75886	4.56403				-0.375	47	30	67		3.72868	2.38001	5.31535			-0.375	40	37	74				3.14465	2.90881	5.81761
-0.37	10	10												-0.37	96	84	134		3.26975	2.86104	4.56403				-0.37	37	31	65		2.93534	2.45934	5.15668			-0.37	49	39	75				3.8522	3.06604	5.89623
-0.365	9	16												-0.365	95	84	136		3.23569	2.86104	4.63215				-0.365	48	31	67		3.80801	2.45934	5.31535			-0.365	45	40	77				3.53774	3.14465	6.05346
-0.36	12	7												-0.36	114	84	135		3.88283	2.86104	4.59809				-0.36	32	31	66		2.53868	2.45934	5.23602			-0.36	61	37	79				4.7956	2.90881	6.21069
-0.355	9	9												-0.355	93	84	137		3.16757	2.86104	4.66621				-0.355	26	31	63		2.06267	2.45934	4.99802			-0.355	49	37	76				3.8522	2.90881	5.97484
-0.35	14	11												-0.35	110	88	135		3.74659	2.99728	4.59809				-0.35	40	31	65		3.17334	2.45934	5.15668			-0.35	49	39	76				3.8522	3.06604	5.97484
-0.345	12	4												-0.345	99	84	137		3.37193	2.86104	4.66621				-0.345	49	31	68		3.88735	2.45934	5.39468			-0.345	52	39	78				4.08805	3.06604	6.13208
-0.34	10	18												-0.34	108	83	138		3.67847	2.82698	4.70027				-0.34	44	31	66		3.49068	2.45934	5.23602			-0.34	55	39	76				4.3239	3.06604	5.97484
-0.335	13	16												-0.335	95	85	139		3.23569	2.8951	4.73433				-0.335	44	31	69		3.49068	2.45934	5.47402			-0.335	62	40	78				4.87421	3.14465	6.13208
-0.33	13	10												-0.33	125	86	143		4.25749	2.92916	4.87057				-0.33	35	31	68		2.77668	2.45934	5.39468			-0.33	44	40	77				3.45912	3.14465	6.05346
-0.325	15	15												-0.325	93	86	139		3.16757	2.92916	4.73433				-0.325	37	32	67		2.93534	2.53868	5.31535			-0.325	66	39	77				5.18868	3.06604	6.05346
-0.32	19	13												-0.32	110	85	137		3.74659	2.8951	4.66621				-0.32	38	32	67		3.01468	2.53868	5.31535			-0.32	46	42	79				3.61635	3.30189	6.21069
-0.315	8	12												-0.315	118	85	140		4.01907	2.8951	4.76839				-0.315	46	31	67		3.64935	2.45934	5.31535			-0.315	50	43	79				3.93082	3.3805	6.21069
-0.31	15	17												-0.31	123	86	141		4.18937	2.92916	4.80245				-0.31	37	32	69		2.93534	2.53868	5.47402			-0.31	57	39	79				4.48113	3.06604	6.21069
-0.305	11	14												-0.305	119	84	139		4.05313	2.86104	4.73433				-0.305	48	31	70		3.80801	2.45934	5.55335			-0.305	54	39	77				4.24528	3.06604	6.05346
-0.3	10	7												-0.3	107	87	142		3.64441	2.96322	4.83651				-0.3	40	33	69		3.17334	2.61801	5.47402			-0.3	51	40	79				4.00943	3.14465	6.21069
-0.295	5	8												-0.295	79	83	141		2.69074	2.82698	4.80245				-0.295	45	33	69		3.57001	2.61801	5.47402			-0.295	52	41	79				4.08805	3.22327	6.21069
-0.29	12	5												-0.29	103	90	141		3.50817	3.0654	4.80245				-0.29	39	32	69		3.09401	2.53868	5.47402			-0.29	57	40	80				4.48113	3.14465	6.28931
-0.285	3	5												-0.285	103	87	147		3.50817	2.96322	5.00681				-0.285	49	33	70		3.88735	2.61801	5.55335			-0.285	47	43	83				3.69497	3.3805	6.52516
-0.28	12	8												-0.28	95	87	144		3.23569	2.96322	4.90463				-0.28	52	34	70		4.12535	2.69734	5.55335			-0.28	52	42	82				4.08805	3.30189	6.44654
-0.275	5	7												-0.275	88	88	144		2.99728	2.99728	4.90463				-0.275	45	34	69		3.57001	2.69734	5.47402			-0.275	56	43	82				4.40252	3.3805	6.44654
-0.27	6	8												-0.27	99	90	143		3.37193	3.0654	4.87057				-0.27	35	33	71		2.77668	2.61801	5.63269			-0.27	56	41	83				4.40252	3.22327	6.52516
-0.265	5	9												-0.265	115	89	145		3.91689	3.03134	4.93869				-0.265	47	34	70		3.72868	2.69734	5.55335			-0.265	46	41	83				3.61635	3.22327	6.52516
-0.26	11	9												-0.26	119	92	147		4.05313	3.13351	5.00681				-0.26	36	34	70		2.85601	2.69734	5.55335			-0.26	60	42	82				4.71698	3.30189	6.44654
-0.255	8	6												-0.255	114	91	147		3.88283	3.09946	5.00681				-0.255	37	33	70		2.93534	2.61801	5.55335			-0.255	43	43	84				3.3805	3.3805	6.60377
-0.25	9	5												-0.25	109	91	144		3.71253	3.09946	4.90463				-0.25	42	35	71		3.33201	2.77668	5.63269			-0.25	55	43	80				4.3239	3.3805	6.28931
-0.245	8	9												-0.245	99	92	149		3.37193	3.13351	5.07493				-0.245	40	34	72		3.17334	2.69734	5.71202			-0.245	57	43	85				4.48113	3.3805	6.68239
-0.24	7	11												-0.24	99	95	148		3.37193	3.23569	5.04087				-0.24	43	34	71		3.41134	2.69734	5.63269			-0.24	66	45	83				5.18868	3.53774	6.52516
-0.235	7	3												-0.235	116	94	149		3.95095	3.20163	5.07493				-0.235	50	35	71		3.96668	2.77668	5.63269			-0.235	56	43	86				4.40252	3.3805	6.76101
-0.23	9	14												-0.23	96	92	147		3.26975	3.13351	5.00681				-0.23	44	35	71		3.49068	2.77668	5.63269			-0.23	47	44	83				3.69497	3.45912	6.52516
-0.225	16	9												-0.225	96	90	147		3.26975	3.0654	5.00681				-0.225	47	33	73		3.72868	2.61801	5.79135			-0.225	59	45	85				4.63836	3.53774	6.68239
-0.22	8	14												-0.22	83	89	148		2.82698	3.03134	5.04087				-0.22	41	35	73		3.25268	2.77668	5.79135			-0.22	50	45	86				3.93082	3.53774	6.76101
-0.215	5	8												-0.215	94	94	146		3.20163	3.20163	4.97275				-0.215	38	35	73		3.01468	2.77668	5.79135			-0.215	44	44	86				3.45912	3.45912	6.76101
-0.21	14	12												-0.21	109	92	149		3.71253	3.13351	5.07493				-0.21	45	36	76		3.57001	2.85601	6.02935			-0.21	61	45	84				4.7956	3.53774	6.60377
-0.205	6	7												-0.205	103	95	150		3.50817	3.23569	5.10899				-0.205	56	38	72		4.44268	3.01468	5.71202			-0.205	71	44	87				5.58176	3.45912	6.83962
-0.2	8	11												-0.2	81	95	153		2.75886	3.23569	5.21117				-0.2	51	37	73		4.04601	2.93534	5.79135			-0.2	57	46	87				4.48113	3.61635	6.83962
-0.195	12	17												-0.195	105	97	151		3.57629	3.30381	5.14305				-0.195	44	36	74		3.49068	2.85601	5.87069			-0.195	54	46	87				4.24528	3.61635	6.83962
-0.19	9	10												-0.19	109	98	150		3.71253	3.33787	5.10899				-0.19	44	36	74		3.49068	2.85601	5.87069			-0.19	58	46	87				4.55975	3.61635	6.83962
-0.185	9	5												-0.185	112	92	148		3.81471	3.13351	5.04087				-0.185	54	37	74		4.28401	2.93534	5.87069			-0.185	65	45	88				5.11006	3.53774	6.91824
-0.18	9	8												-0.18	95	96	149		3.23569	3.26975	5.07493				-0.18	38	37	73		3.01468	2.93534	5.79135			-0.18	73	46	88				5.73899	3.61635	6.91824
-0.175	15	12												-0.175	80	98	154		2.7248	3.33787	5.24523				-0.175	40	36	75		3.17334	2.85601	5.95002			-0.175	52	49	87				4.08805	3.8522	6.83962
-0.17	6	9												-0.17	119	98	151		4.05313	3.33787	5.14305				-0.17	45	35	74		3.57001	2.77668	5.87069			-0.17	73	46	89				5.73899	3.61635	6.99686
-0.165	4	13												-0.165	113	96	157		3.84877	3.26975	5.34741				-0.165	48	39	77		3.80801	3.09401	6.10869			-0.165	69	48	90				5.42453	3.77358	7.07547
-0.16	8	5												-0.16	122	96	151		4.15531	3.26975	5.14305				-0.16	50	39	79		3.96668	3.09401	6.26735			-0.16	52	49	87				4.08805	3.8522	6.83962
-0.155	10	10												-0.155	97	97	152		3.30381	3.30381	5.17711				-0.155	33	36	75		2.61801	2.85601	5.95002			-0.155	58	48	88				4.55975	3.77358	6.91824
-0.15	10	9												-0.15	113	97	153		3.84877	3.30381	5.21117				-0.15	44	38	78		3.49068	3.01468	6.18802			-0.15	56	48	90				4.40252	3.77358	7.07547
-0.145	13	14												-0.145	121	99	159		4.12125	3.37193	5.41553				-0.145	53	37	79		4.20468	2.93534	6.26735			-0.145	47	47	89				3.69497	3.69497	6.99686
-0.14	16	10												-0.14	127	99	159		4.32561	3.37193	5.41553				-0.14	50	39	76		3.96668	3.09401	6.02935			-0.14	57	48	92				4.48113	3.77358	7.2327
-0.135	10	21												-0.135	115	99	158		3.91689	3.37193	5.38147				-0.135	50	40	78		3.96668	3.17334	6.18802			-0.135	61	48	89				4.7956	3.77358	6.99686
-0.13	8	15												-0.13	124	102	159		4.22343	3.47411	5.41553				-0.13	46	38	78		3.64935	3.01468	6.18802			-0.13	57	47	92				4.48113	3.69497	7.2327
-0.125	11	8												-0.125	117	100	158		3.98501	3.40599	5.38147				-0.125	54	41	79		4.28401	3.25268	6.26735			-0.125	54	49	90				4.24528	3.8522	7.07547
-0.12	23	7												-0.12	97	99	157		3.30381	3.37193	5.34741				-0.12	61	40	80		4.83935	3.17334	6.34669			-0.12	69	48	88				5.42453	3.77358	6.91824
-0.115	12	12												-0.115	119	101	157		4.05313	3.44005	5.34741				-0.115	62	39	81		4.91868	3.09401	6.42602			-0.115	59	48	92				4.63836	3.77358	7.2327
-0.11	10	9												-0.11	135	101	159		4.59809	3.44005	5.41553				-0.11	57	39	81		4.52202	3.09401	6.42602			-0.11	54	51	92				4.24528	4.00943	7.2327
-0.105	10	4												-0.105	114	102	158		3.88283	3.47411	5.38147				-0.105	63	41	81		4.99802	3.25268	6.42602			-0.105	59	51	90				4.63836	4.00943	7.07547
-0.1	8	19												-0.1	139	102	160		4.73433	3.47411	5.44959				-0.1	50	35	79		3.96668	2.77668	6.26735			-0.1	71	50	95				5.58176	3.93082	7.46855
-0.095	8	14												-0.095	105	101	160		3.57629	3.44005	5.44959				-0.095	54	42	80		4.28401	3.33201	6.34669			-0.095	69	50	91				5.42453	3.93082	7.15409
-0.09	14	12												-0.09	140	104	162		4.76839	3.54223	5.51771				-0.09	50	41	81		3.96668	3.25268	6.42602			-0.09	59	48	92				4.63836	3.77358	7.2327
-0.085	10	11												-0.085	141	103	160		4.80245	3.50817	5.44959				-0.085	63	41	80		4.99802	3.25268	6.34669			-0.085	67	51	93				5.2673	4.00943	7.31132
-0.08	14	14												-0.08	129	106	160		4.39373	3.61035	5.44959				-0.08	66	42	80		5.23602	3.33201	6.34669			-0.08	85	51	92				6.68239	4.00943	7.2327
-0.075	13	9												-0.075	142	101	165		4.83651	3.44005	5.61989				-0.075	52	39	78		4.12535	3.09401	6.18802			-0.075	65	50	93				5.11006	3.93082	7.31132
-0.07	10	13												-0.07	138	103	158		4.70027	3.50817	5.38147				-0.07	57	39	81		4.52202	3.09401	6.42602			-0.07	70	51	94				5.50314	4.00943	7.38994
-0.065	19	13												-0.065	133	102	164		4.52997	3.47411	5.58583				-0.065	65	43	83		5.15668	3.41134	6.58469			-0.065	56	51	94				4.40252	4.00943	7.38994
-0.06	11	17												-0.06	135	103	160		4.59809	3.50817	5.44959				-0.06	66	41	81		5.23602	3.25268	6.42602			-0.06	68	51	95				5.34591	4.00943	7.46855
-0.055	25	19												-0.055	132	105	165		4.49591	3.57629	5.61989				-0.055	63	42	82		4.99802	3.33201	6.50536			-0.055	69	53	95				5.42453	4.16667	7.46855
-0.05	14	14												-0.05	159	104	160		5.41553	3.54223	5.44959				-0.05	71	43	81		5.63269	3.41134	6.42602			-0.05	79	53	94				6.21069	4.16667	7.38994
-0.045	24	19												-0.045	142	104	163		4.83651	3.54223	5.55177				-0.045	70	42	80		5.55335	3.33201	6.34669			-0.045	67	52	94				5.2673	4.08805	7.38994
-0.04	24	22												-0.04	147	107	165		5.00681	3.64441	5.61989				-0.04	68	40	80		5.39468	3.17334	6.34669			-0.04	75	51	95				5.89623	4.00943	7.46855
-0.035	25	41												-0.035	151	103	165		5.14305	3.50817	5.61989				-0.035	86	44	86		6.82269	3.49068	6.82269			-0.035	98	53	98				7.7044	4.16667	7.7044
-0.03	43	30												-0.03	177	106	165		6.02861	3.61035	5.61989				-0.03	95	41	86		7.53669	3.25268	6.82269			-0.03	80	52	96				6.28931	4.08805	7.54717
-0.025	36	41												-0.025	167	109	168		5.68801	3.71253	5.72207				-0.025	93	42	84		7.37802	3.33201	6.66402			-0.025	114	54	98				8.96226	4.24528	7.7044
-0.02	44	46												-0.02	177	106	171		6.02861	3.61035	5.82425				-0.02	104	42	84		8.25069	3.33201	6.66402			-0.02	106	54	97				8.33333	4.24528	7.62579
-0.015	73	69												-0.015	215	108	163		7.32289	3.67847	5.55177				-0.015	105	43	85		8.33003	3.41134	6.74336			-0.015	113	55	97				8.88365	4.3239	7.62579
-0.01	95	97												-0.01	229	107	168		7.79973	3.64441	5.72207				-0.01	127	42	82		10.0754	3.33201	6.50536			-0.01	142	54	97				11.1635	4.24528	7.62579
-0.005	141	153												-0.005	268	110	166		9.12807	3.74659	5.65395				-0.005	158	42	84		12.5347	3.33201	6.66402			-0.005	179	55	100				14.0723	4.3239	7.86164
0	139	135												0	370	104	168		12.6022	3.54223	5.72207				0	134	43	84		10.6307	3.41134	6.66402			0	200	53	96				15.7233	4.16667	7.54717
0.005	97	83												0.005	240	106	166		8.17439	3.61035	5.65395				0.005	123	42	85		9.75803	3.33201	6.74336			0.005	140	54	96				11.0063	4.24528	7.54717
0.01	92	75												0.01	196	108	170		6.67575	3.67847	5.79019				0.01	108	44	85		8.56803	3.49068	6.74336			0.01	140	54	98				11.0063	4.24528	7.7044
0.015	45	56												0.015	193	107	165		6.57357	3.64441	5.61989				0.015	93	44	84		7.37802	3.49068	6.66402			0.015	128	54	99				10.0629	4.24528	7.78302
0.02	38	36												0.02	196	108	166		6.67575	3.67847	5.65395				0.02	74	43	85		5.87069	3.41134	6.74336			0.02	123	53	99				9.66981	4.16667	7.78302
0.025	33	26												0.025	183	109	171		6.23297	3.71253	5.82425				0.025	95	44	84		7.53669	3.49068	6.66402			0.025	98	53	98				7.7044	4.16667	7.7044
0.03	21	23												0.03	190	104	167		6.47139	3.54223	5.68801				0.03	79	42	84		6.26735	3.33201	6.66402			0.03	115	53	98				9.04088	4.16667	7.7044
0.035	24	24												0.035	154	108	170		5.24523	3.67847	5.79019				0.035	100	43	86		7.93336	3.41134	6.82269			0.035	94	54	97				7.38994	4.24528	7.62579
0.04	28	17												0.04	150	107	166		5.10899	3.64441	5.65395				0.04	73	46	85		5.79135	3.64935	6.74336			0.04	101	55	97				7.94025	4.3239	7.62579
0.045	22	18												0.045	171	109	167		5.82425	3.71253	5.68801				0.045	72	42	86		5.71202	3.33201	6.82269			0.045	78	52	97				6.13208	4.08805	7.62579
0.05	16	17												0.05	165	107	166		5.61989	3.64441	5.65395				0.05	90	44	83		7.14002	3.49068	6.58469			0.05	85	51	98				6.68239	4.00943	7.7044
0.055	19	21												0.055	180	110	172		6.13079	3.74659	5.85831				0.055	93	42	83		7.37802	3.33201	6.58469			0.055	88	54	98				6.91824	4.24528	7.7044
0.06	16	22												0.06	152	110	163		5.17711	3.74659	5.55177				0.06	70	43	84		5.55335	3.41134	6.66402			0.06	110	54	99				8.6478	4.24528	7.78302
0.065	8	16												0.065	182	107	168		6.19891	3.64441	5.72207				0.065	73	41	84		5.79135	3.25268	6.66402			0.065	77	53	98				6.05346	4.16667	7.7044
0.07	9	19												0.07	155	105	165		5.27929	3.57629	5.61989				0.07	78	42	83		6.18802	3.33201	6.58469			0.07	78	55	97				6.13208	4.3239	7.62579
0.075	15	11												0.075	132	104	167		4.49591	3.54223	5.68801				0.075	86	45	83		6.82269	3.57001	6.58469			0.075	97	56	97				7.62579	4.40252	7.62579
0.08	8	13												0.08	143	109	167		4.87057	3.71253	5.68801				0.08	68	42	85		5.39468	3.33201	6.74336			0.08	96	54	98				7.54717	4.24528	7.7044
0.085	15	9												0.085	139	101	166		4.73433	3.44005	5.65395				0.085	84	42	84		6.66402	3.33201	6.66402			0.085	83	52	98				6.52516	4.08805	7.7044
0.09	17	13												0.09	150	107	165		5.10899	3.64441	5.61989				0.09	78	42	82		6.18802	3.33201	6.50536			0.09	87	54	96				6.83962	4.24528	7.54717
0.095	14	12												0.095	163	107	167		5.55177	3.64441	5.68801				0.095	59	43	84		4.68068	3.41134	6.66402			0.095	88	55	95				6.91824	4.3239	7.46855
0.1	8	17												0.1	170	107	163		5.79019	3.64441	5.55177				0.1	75	43	83		5.95002	3.41134	6.58469			0.1	71	53	98				5.58176	4.16667	7.7044
0.105	7	7												0.105	138	106	164		4.70027	3.61035	5.58583				0.105	70	43	82		5.55335	3.41134	6.50536			0.105	88	53	97				6.91824	4.16667	7.62579
0.11	12	15												0.11	146	108	163		4.97275	3.67847	5.55177				0.11	90	43	85		7.14002	3.41134	6.74336			0.11	84	52	95				6.60377	4.08805	7.46855
0.115	8	11												0.115	157	107	168		5.34741	3.64441	5.72207				0.115	53	43	83		4.20468	3.41134	6.58469			0.115	83	54	97				6.52516	4.24528	7.62579
0.12	7	17												0.12	118	104	164		4.01907	3.54223	5.58583				0.12	51	44	85		4.04601	3.49068	6.74336			0.12	93	54	94				7.31132	4.24528	7.38994
0.125	7	19												0.125	145	108	163		4.93869	3.67847	5.55177				0.125	43	43	82		3.41134	3.41134	6.50536			0.125	74	54	98				5.81761	4.24528	7.7044
0.13	8	17												0.13	150	109	163		5.10899	3.71253	5.55177				0.13	67	43	83		5.31535	3.41134	6.58469			0.13	73	52	96				5.73899	4.08805	7.54717
0.135	16	15												0.135	150	105	166		5.10899	3.57629	5.65395				0.135	66	45	81		5.23602	3.57001	6.42602			0.135	80	54	99				6.28931	4.24528	7.78302
0.14	10	14												0.14	149	106	162		5.07493	3.61035	5.51771				0.14	77	41	83		6.10869	3.25268	6.58469			0.14	89	55	97				6.99686	4.3239	7.62579
0.145	14	11												0.145	149	102	165		5.07493	3.47411	5.61989				0.145	55	43	83		4.36335	3.41134	6.58469			0.145	59	55	94				4.63836	4.3239	7.38994
0.15	14	10												0.15	144	101	166		4.90463	3.44005	5.65395				0.15	73	43	83		5.79135	3.41134	6.58469			0.15	88	54	97				6.91824	4.24528	7.62579
0.155	12	6												0.155	155	102	164		5.27929	3.47411	5.58583				0.155	59	41	82		4.68068	3.25268	6.50536			0.155	83	52	98				6.52516	4.08805	7.7044
0.16	13	10												0.16	146	106	159		4.97275	3.61035	5.41553				0.16	55	42	82		4.36335	3.33201	6.50536			0.16	71	53	98				5.58176	4.16667	7.7044
0.165	7	6												0.165	129	103	162		4.39373	3.50817	5.51771				0.165	48	41	81		3.80801	3.25268	6.42602			0.165	70	52	96				5.50314	4.08805	7.54717
0.17	6	11												0.17	127	103	161		4.32561	3.50817	5.48365				0.17	65	42	80		5.15668	3.33201	6.34669			0.17	63	54	96				4.95283	4.24528	7.54717
0.175	12	2												0.175	132	106	161		4.49591	3.61035	5.48365				0.175	62	41	81		4.91868	3.25268	6.42602			0.175	71	53	97				5.58176	4.16667	7.62579
0.18	8	15												0.18	140	102	161		4.76839	3.47411	5.48365				0.18	53	43	83		4.20468	3.41134	6.58469			0.18	73	53	94				5.73899	4.16667	7.38994
0.185	6	8												0.185	116	101	163		3.95095	3.44005	5.55177				0.185	52	42	80		4.12535	3.33201	6.34669			0.185	75	53	98				5.89623	4.16667	7.7044
0.19	3	11												0.19	138	102	162		4.70027	3.47411	5.51771				0.19	58	39	79		4.60135	3.09401	6.26735			0.19	84	54	95				6.60377	4.24528	7.46855
0.195	8	1												0.195	105	103	160		3.57629	3.50817	5.44959				0.195	46	42	81		3.64935	3.33201	6.42602			0.195	56	50	96				4.40252	3.93082	7.54717
0.2	2	9												0.2	114	101	159		3.88283	3.44005	5.41553				0.2	51	40	78		4.04601	3.17334	6.18802			0.2	72	52	95				5.66038	4.08805	7.46855
0.205	7	7												0.205	125	103	161		4.25749	3.50817	5.48365				0.205	59	40	82		4.68068	3.17334	6.50536			0.205	64	52	95				5.03145	4.08805	7.46855
0.21	12	7												0.21	123	99	159		4.18937	3.37193	5.41553				0.21	46	42	80		3.64935	3.33201	6.34669			0.21	68	53	94				5.34591	4.16667	7.38994
0.215	12	9												0.215	118	98	161		4.01907	3.33787	5.48365				0.215	53	39	80		4.20468	3.09401	6.34669			0.215	57	52	94				4.48113	4.08805	7.38994
0.22	5	8												0.22	133	98	157		4.52997	3.33787	5.34741				0.22	54	41	80		4.28401	3.25268	6.34669			0.22	73	51	94				5.73899	4.00943	7.38994
0.225	8	8												0.225	102	102	156		3.47411	3.47411	5.31335				0.225	54	41	76		4.28401	3.25268	6.02935			0.225	56	52	94				4.40252	4.08805	7.38994
0.23	2	13												0.23	119	101	160		4.05313	3.44005	5.44959				0.23	61	38	77		4.83935	3.01468	6.10869			0.23	68	51	91				5.34591	4.00943	7.15409
0.235	7	4												0.235	111	99	159		3.78065	3.37193	5.41553				0.235	63	40	78		4.99802	3.17334	6.18802			0.235	73	52	93				5.73899	4.08805	7.31132
0.24	7	5												0.24	121	99	157		4.12125	3.37193	5.34741				0.24	63	37	76		4.99802	2.93534	6.02935			0.24	74	50	93				5.81761	3.93082	7.31132
0.245	8	7												0.245	131	99	158		4.46185	3.37193	5.38147				0.245	44	38	81		3.49068	3.01468	6.42602			0.245	54	48	93				4.24528	3.77358	7.31132
0.25	7	5												0.25	111	100	157		3.78065	3.40599	5.34741				0.25	66	38	77		5.23602	3.01468	6.10869			0.25	61	52	92				4.7956	4.08805	7.2327
0.255	4	9												0.255	118	95	157		4.01907	3.23569	5.34741				0.255	67	37	77		5.31535	2.93534	6.10869			0.255	70	51	91				5.50314	4.00943	7.15409
0.26	8	6												0.26	125	100	158		4.25749	3.40599	5.38147				0.26	42	37	76		3.33201	2.93534	6.02935			0.26	59	49	91				4.63836	3.8522	7.15409
0.265	1	8												0.265	114	98	153		3.88283	3.33787	5.21117				0.265	59	38	76		4.68068	3.01468	6.02935			0.265	62	50	93				4.87421	3.93082	7.31132
0.27	3	7												0.27	127	97	155		4.32561	3.30381	5.27929				0.27	62	38	76		4.91868	3.01468	6.02935			0.27	66	49	90				5.18868	3.8522	7.07547
0.275	3	11												0.275	100	97	154		3.40599	3.30381	5.24523				0.275	40	39	77		3.17334	3.09401	6.10869			0.275	63	52	94				4.95283	4.08805	7.38994
0.28	12	14												0.28	116	97	154		3.95095	3.30381	5.24523				0.28	55	38	77		4.36335	3.01468	6.10869			0.28	52	47	91				4.08805	3.69497	7.15409
0.285	7	10												0.285	110	97	155		3.74659	3.30381	5.27929				0.285	61	38	75		4.83935	3.01468	5.95002			0.285	67	50	89				5.2673	3.93082	6.99686
0.29	5	10												0.29	107	97	157		3.64441	3.30381	5.34741				0.29	58	40	76		4.60135	3.17334	6.02935			0.29	66	50	92				5.18868	3.93082	7.2327
0.295	10	16												0.295	124	95	151		4.22343	3.23569	5.14305				0.295	47	39	74		3.72868	3.09401	5.87069			0.295	55	49	94				4.3239	3.8522	7.38994
0.3	4	11												0.3	120	99	156		4.08719	3.37193	5.31335				0.3	54	37	77		4.28401	2.93534	6.10869			0.3	58	48	90				4.55975	3.77358	7.07547
0.305	10	12												0.305	126	96	155		4.29155	3.26975	5.27929				0.305	54	37	76		4.28401	2.93534	6.02935			0.305	66	48	88				5.18868	3.77358	6.91824
0.31	12	11												0.31	106	98	151		3.61035	3.33787	5.14305				0.31	43	35	76		3.41134	2.77668	6.02935			0.31	70	49	90				5.50314	3.8522	7.07547
0.315	10	18												0.315	111	95	147		3.78065	3.23569	5.00681				0.315	59	36	74		4.68068	2.85601	5.87069			0.315	74	47	89				5.81761	3.69497	6.99686
0.32	10	8												0.32	111	95	149		3.78065	3.23569	5.07493				0.32	53	37	75		4.20468	2.93534	5.95002			0.32	51	49	89				4.00943	3.8522	6.99686
0.325	13	12												0.325	112	90	151		3.81471	3.0654	5.14305				0.325	48	36	75		3.80801	2.85601	5.95002			0.325	59	48	88				4.63836	3.77358	6.91824
0.33	11	8												0.33	109	93	152		3.71253	3.16757	5.17711				0.33	53	38	73		4.20468	3.01468	5.79135			0.33	56	46	89				4.40252	3.61635	6.99686
0.335	6	12												0.335	103	94	147		3.50817	3.20163	5.00681				0.335	53	38	74		4.20468	3.01468	5.87069			0.335	56	49	88				4.40252	3.8522	6.91824
0.34	7	8												0.34	110	95	151		3.74659	3.23569	5.14305				0.34	59	35	73		4.68068	2.77668	5.79135			0.34	53	47	88				4.16667	3.69497	6.91824
0.345	11	8												0.345	112	92	147		3.81471	3.13351	5.00681				0.345	50	36	73		3.96668	2.85601	5.79135			0.345	64	45	87				5.03145	3.53774	6.83962
0.35	4	12												0.35	118	91	150		4.01907	3.09946	5.10899				0.35	46	37	72		3.64935	2.93534	5.71202			0.35	60	44	87				4.71698	3.45912	6.83962
0.355	12	10												0.355	103	92	149		3.50817	3.13351	5.07493				0.355	44	36	73		3.49068	2.85601	5.79135			0.355	70	46	88				5.50314	3.61635	6.91824
0.36	10	8												0.36	94	90	145		3.20163	3.0654	4.93869				0.36	42	34	72		3.33201	2.69734	5.71202			0.36	58	46	84				4.55975	3.61635	6.60377
0.365	4	14												0.365	116	87	144		3.95095	2.96322	4.90463				0.365	50	36	74		3.96668	2.85601	5.87069			0.365	55	46	87				4.3239	3.61635	6.83962
0.37	2	12												0.37	108	87	147		3.67847	2.96322	5.00681				0.37	37	37	70		2.93534	2.93534	5.55335			0.37	68	47	90				5.34591	3.69497	7.07547
0.375	8	9												0.375	94	92	147		3.20163	3.13351	5.00681				0.375	52	36	71		4.12535	2.85601	5.63269			0.375	43	44	87				3.3805	3.45912	6.83962
0.38	8	9												0.38	99	89	143		3.37193	3.03134	4.87057				0.38	43	35	72		3.41134	2.77668	5.71202			0.38	59	47	85				4.63836	3.69497	6.68239
0.385	12	8												0.385	104	90	150		3.54223	3.0654	5.10899				0.385	33	33	71		2.61801	2.61801	5.63269			0.385	54	47	88				4.24528	3.69497	6.91824
0.39	7	8												0.39	113	92	148		3.84877	3.13351	5.04087				0.39	45	34	70		3.57001	2.69734	5.55335			0.39	62	42	84				4.87421	3.30189	6.60377
0.395	7	9												0.395	111	93	144		3.78065	3.16757	4.90463				0.395	42	34	72		3.33201	2.69734	5.71202			0.395	60	46	85				4.71698	3.61635	6.68239
0.4	9	7												0.4	105	89	144		3.57629	3.03134	4.90463				0.4	46	34	72		3.64935	2.69734	5.71202			0.4	58	44	86				4.55975	3.45912	6.76101
0.405	10	7												0.405	106	89	144		3.61035	3.03134	4.90463				0.405	39	34	70		3.09401	2.69734	5.55335			0.405	68	45	86				5.34591	3.53774	6.76101
0.41	5	15												0.41	97	87	142		3.30381	2.96322	4.83651				0.41	45	34	69		3.57001	2.69734	5.47402			0.41	59	43	85				4.63836	3.3805	6.68239
0.415	7	9												0.415	104	89	145		3.54223	3.03134	4.93869				0.415	44	32	70		3.49068	2.53868	5.55335			0.415	68	42	86				5.34591	3.30189	6.76101
0.42	10	9												0.42	108	89	142		3.67847	3.03134	4.83651				0.42	51	31	70		4.04601	2.45934	5.55335			0.42	57	42	82				4.48113	3.30189	6.44654
0.425	9	6												0.425	101	86	143		3.44005	2.92916	4.87057				0.425	48	34	69		3.80801	2.69734	5.47402			0.425	54	43	83				4.24528	3.3805	6.52516
0.43	10	10												0.43	93	89	138		3.16757	3.03134	4.70027				0.43	39	33	71		3.09401	2.61801	5.63269			0.43	62	46	87				4.87421	3.61635	6.83962
0.435	7	6												0.435	117	85	141		3.98501	2.8951	4.80245				0.435	50	34	69		3.96668	2.69734	5.47402			0.435	57	43	81				4.48113	3.3805	6.36792
0.44	5	10												0.44	99	85	143		3.37193	2.8951	4.87057				0.44	47	32	69		3.72868	2.53868	5.47402			0.44	69	42	83				5.42453	3.30189	6.52516
0.445	7	9												0.445	110	88	135		3.74659	2.99728	4.59809				0.445	43	34	67		3.41134	2.69734	5.31535			0.445	63	44	83				4.95283	3.45912	6.52516
0.45	8	9												0.45	110	85	137		3.74659	2.8951	4.66621				0.45	39	33	68		3.09401	2.61801	5.39468			0.45	54	43	85				4.24528	3.3805	6.68239
0.455	7	10												0.455	85	88	136		2.8951	2.99728	4.63215				0.455	38	32	67		3.01468	2.53868	5.31535			0.455	59	43	82				4.63836	3.3805	6.44654
0.46	6	6												0.46	91	84	138		3.09946	2.86104	4.70027				0.46	33	33	68		2.61801	2.61801	5.39468			0.46	60	44	81				4.71698	3.45912	6.36792
0.465	7	12												0.465	101	87	139		3.44005	2.96322	4.73433				0.465	56	32	69		4.44268	2.53868	5.47402			0.465	55	42	81				4.3239	3.30189	6.36792
0.47	8	6												0.47	101	86	137		3.44005	2.92916	4.66621				0.47	41	32	67		3.25268	2.53868	5.31535			0.47	61	43	82				4.7956	3.3805	6.44654
0.475	3	10												0.475	94	83	138		3.20163	2.82698	4.70027				0.475	44	33	67		3.49068	2.61801	5.31535			0.475	50	42	82				3.93082	3.30189	6.44654
0.48	8	10												0.48	100	82	141		3.40599	2.79292	4.80245				0.48	53	31	67		4.20468	2.45934	5.31535			0.48	51	44	80				4.00943	3.45912	6.28931
0.485	13	8												0.485	111	84	134		3.78065	2.86104	4.56403				0.485	45	32	67		3.57001	2.53868	5.31535			0.485	53	40	80				4.16667	3.14465	6.28931
0.49	5	12												0.49	80	80	136		2.7248	2.7248	4.63215				0.49	52	32	66		4.12535	2.53868	5.23602			0.49	46	42	80				3.61635	3.30189	6.28931
0.495	6	7												0.495	110	81	137		3.74659	2.75886	4.66621				0.495	38	32	65		3.01468	2.53868	5.15668			0.495	62	40	83				4.87421	3.14465	6.52516

## Sheet: Final data_fig 2 fig suppl E
Data set for fig 2-fig suppl 1E
			LCI: lower confidence interval; UCI: upper confidence interval
Response of individual CD units in the IO to exafferent stimulation of limbs																														(4 units couldn't be jittered as the counts were <1)
List of CD units where stimulation
was performed					1U1					2W1-5				3A1-5				4D1=1				5F1-1						5Q1-6b				7D1-1				9S1-1				9U1-7a				11AA1-5b				9U1-7b
				Count	LCI	UCI			Count	LCI	UCI		Count	LCI	UCI		Count	LCI	UCI			Count	LCI	UCI			Count	LCI	UCI		Count	LCI	UCI		Count	LCI	UCI		Count	LCI	UCI		Count	LCI	UCI			Count	LCI
Animal ID	Unit ID			0	0	1			0	0	1		0	0	1		0	-5.55112e-17	2			0	0	1			0	0	1		1	0	4		0	0	1		0	0	0		0	0	1			0	0
1U1	1			0	0	0			0	0	1		0	0	1		0	0	2			0	0	1			0	0	1		1	0	5		0	0	1		0	0	0		0	0	1			0	0
2W1	5			0	0	1			1	0	1		0	1.38778e-17	1		0	0	2			0	0	1			0	0	1		1	0	5		1	0	1		0	0	0		0	0	1			0	0
3A1	5			0	0	1			0	0	1		1	0	1		0	0	2			1	0	1			0	0	1		5	0	5		0	0	1		0	0	0		0	0	1			0	0
4D1	1			0	0	1			0	0	1		0	0	1		0	0	2			0	1.38778e-17	1			0	0	1		2	0	5		0	0	1		0	0	0		0	0	1			0	0
5F1	1			0	0	1			0	0	1		0	0	1		0	5.55112e-17	2			0	0	1			0	0	1		0	0	5		0	0	1		0	0	0		0	0	1			0	0
5Q1	6B			0	0	1			0	0	1		1	0	2		1	0	2			0	0	1			0	0	1		3	0	5		0	0	1		1	0	1		0	0	1			0	0
7D1	1			0	0	1			0	0	1		2	0	2		0	0	2			0	0	1			0	0	1		2	0	5		0	0	1		0	0	1		0	0	2			0	0
9S1	1			0	0	1			0	0	1		1	0	2		0	0	2			1	0	1			0	0	1		0	0	5		1	0	1		0	0	1		1	0	2			1	0
9U1	7A			0	0	1			0	0	1		0	0	2		1	0	2			0	0	1			0	0	1		1	0	5		0	0	1		0	0	1		0	0	2			0	0
9U1	7B			0	0	1			0	0	1		2	0	2		0	0	2			0	0	1			0	0	1		2	0	5		0	0	1		0	0	1		0	0	2			0	0
11AA1	5A			0	0	1			0	0	1		0	0	2		1	0	2			0	0	1			2	0	1		2	0	6		0	0	1		0	0	1		0	0	2			0	0
11AA1	5B			0	0	1			0	0	1		2	-5.55112e-17	2		1	0	2			0	0	1			0	0	1		2	0	5		0	1.38778e-17	1		0	0	1		1	0	2			1	0
11E_1	6			0	0	1			0	0	1		1	0	2		0	0	3			0	0	1			0	0	1		0	0	6		0	0	1		0	0	1		0	0	2			0	0
11E_1	8			0	0	1			1	0	1		1	0	2		0	0	2			0	0	1			0	0	1		2	0	6		0	1.38778e-17	1		0	0	1		0	0	2			0	0
11E_1	9B			0	0	1			0	0	1		0	5.55112e-17	2		0	0	2			0	0	1			0	0	1		0	0	6		0	0	1		0	0	1		1	0	2			1	0
				0	0	1			0	0	1		0	0	2		1	0	2			0	0	1			0	0	1		3	0	5		0	0	1		0	0	1		2	0	2			2	0
				0	0	1			0	0	1		0	0	3		0	0	3			0	0	1			0	0	1		3	0	6		0	0	1		0	0	1		0	0	2			0	0
				0	2.77556e-17	1			0	0	1		0	0	3		1	0	2			1	0	1			0	-1.38778e-17	1		2	0	6		0	0	1		0	0	1		0	0	2			0	0
				0	5.55112e-17	3			0	0	1		0	0	3		2	0	3			0	0	1			0	0	1		1	0	6		0	0	1		0	0	1		0	0	2			0	0
				0	0	3			0	0	1		0	0	3		1	0	2			0	0	1			0	0	1		1	0	6		0	0	1		0	0	1		2	0	2			2	0
				0	0	3			0	0	1		3	0	3		0	0	2			0	0	1			0	0	1		3	0	6		0	0	1		0	0	1		0	0	2			0	0
				2	-5.55112e-17	3			0	0	1		0	0	3		0	0	2			0	0	1			0	0	1		1	0	6		0	0	1		0	0	1		0	0	2			0	0
				1	-5.55112e-17	3			0	0	1		2	0	3		1	0	2			0	0	1			0	0	1		6	0	7		0	0	1		0	0	1		0	0	2			0	0
				1	0	3			0	0	1		1	0	3		0	0	2			1	0	1			1	0	1		2	0	7		0	0	1		0	0	1		0	0	2			0	0
				2	0	3			0	0	1		2	0	3		2	0	2			0	0	1			0	0	1		0	0	6		0	2.77556e-17	1		0	0	1		0	0	2			0	0
				1	0	3			0	0	1		0	0	3		1	0	2			1	0	1			0	0	1		5	0	7		1	0	1		0	0	1		0	0	2			0	0
				1	0	3			0	0	1		0	0	3		0	0	2			1	0	1			0	0	1		4	0	7		0	0	1		0	0	1		0	0	2			0	0
				0	0	3			0	0	1		1	0	3		2	0	3			0	0	1			0	0	1		4	0	7		0	0	1		1	0	1		0	0	1			0	0
				0	0	3			0	0	1		0	0	3		1	0	2			0	0	1			0	0	1		3	1	7		1	0	2		1	0	1		0	0	2			0	0
				0	0	3			0	0	1		0	0	3		1	0	2			0	0	2			1	0	1		6	0	7		0	-5.55112e-17	2		0	0	1		0	0	2			0	0
				5	0	3			0	0	1		0	0	3		1	0	2			0	-2.77556e-17	1			0	0	1		4	0	7		0	0	2		0	0	1		0	-2.77556e-17	2			0	0
				0	0	3			1	0	1		0	0	2		0	0	2			0	0	1			1	0	1		2	0	7		1	0	2		0	0	1		0	0	2			0	0
				0	0	3			0	0	1		1	0	3		0	0	3			0	2.77556e-17	1			0	0	1		1	0	7		2	0	2		0	1.38778e-17	1		0	0	1			0	1.38778e-17
				1	0	3			0	0	1		0	0	2		2	0	3			1	0	1			0	0	1		2	0	7		0	0	2		0	0	1		0	0	1			0	0
				1	0	3			0	0	1		0	0	2		0	0	2			0	0	1			0	0	1		2	0	7		1	0	2		1	0	1		0	0	1			0	0
				1	0	3			0	0	1		0	0	3		1	0	2			0	0	1			1	0	1		2	0	7		1	0	2		0	0	1		0	0	1			0	0
				1	0	3			0	0	1		0	0	2		0	0	2			1	0	1			0	0	1		8	0	7		0	0	2		0	0	1		0	0	1			0	0
				1	0	3			1	0	1		1	0	2		0	0	2			0	0	1			0	0	1		4	0	7		0	0	2		0	0	1		0	0	1			0	0
				0	0	3			0	0	1		0	0	2		0	0	2			0	0	1			0	0	1		3	0	6		2	0	2		0	0	1		0	0	1			0	0
				1	0	3			0	0	1		0	-5.55112e-17	2		1	0	2			0	0	1			0	0	2		3	0	7		0	0	2		0	0	2		0	0	1			0	0
				0	0	3			0	0	1		0	0	2		1	0	2			0	0	1			0	0	2		6	0	7		1	0	2		0	0	2		0	0	1			0	0
				0	0	3			1	0	1		0	5.55112e-17	2		2	0	2			0	0	1			1	0	1		1	0	7		1	0	2		0	0	2		0	0	1			0	0
				0	0	3			0	0	1		0	0	2		0	0	2			0	0	1			0	0	1		4	1	7		0	0	2		1	0	2		0	0	1			0	0
				0	0	2			0	0	1		0	0	1		0	0	2			0	0	1			1	0	1		2	0	7		1	0	2		0	0	2		0	0	1			0	0
				0	0	2			0	0	1		0	0	1		0	0	2			1	0	1			0	0	1		3	0	6		1	0	2		0	0	2		0	0	1			0	0
				1	0	2			0	0	1		0	0	1		0	0	2			0	0	1			1	0	1		4	0	6		0	0	2		0	0	2		0	0	1			0	0
				0	-5.55112e-17	2			0	-1.38778e-17	1		0	0	1		0	0	2			0	0	1			0	0	1		2	0	6		0	5.55112e-17	2		0	0	2		0	0	1			0	0
				0	0	2			0	0	1		0	0	1		0	0	2			0	0	1			0	0	1		3	0	6		0	5.55112e-17	2		0	0	2		0	0	1			0	0
				0	5.55112e-17	2			0	0	1		1	0	2		1	0	2			0	0	1			0	0	1		4	0	6		0	0	2		0	0	2		1	0	1			1	0
[truncated: 4 more columns]

## Sheet: Final data fig 2 fig suppl F
Dataset for fig 2 fig suppl 1F: twitch-triggered activity of individual sensory IO units																																										Fig2-fig supplement 2F
(individual jitters performed with counts; final concatenated jitter performed with counts and then converted and presented as spikes/s)
																																										Concatenated twitch-triggered activity of all sensory units in the IO
List of units that increased their firing							LCI: lower confidence interval; UCI: upper confidence interval																																				(counts to count/s: count/ no. of sweep/ bin size)					Bin size: 5 ms; no. of sweeps: 2059
> 10 ms after twitch-onset
						2F1					2W1-4					3A1-5					4N1-1					6U1-4a					10B1-1					11E_1-9a								Events (count)				Events/s (Hz)
Animal ID	Unit ID	Muscle type			TIME	COUNT	LCI	UCI		TIME	COUNT	LCI	UCI		TIME	COUNT	LCI	UCI			TIME	COUNT	LCI	UCI		TIME	COUNT	LCI	UCI		TIME	COUNT	LCI	UCI		TIME	COUNT	LCI	UCI				Spikes	LCI	UCI		Spikes/s	LCI/s	UCI/s
2F1	1	nuchal			-0.5	2	1	13		-0.5	10	3	18		-0.5	14	7	30			-0.5	6	0	9		-0.5	1	0	10		-0.5	14	4	22		-0.5	3	1	12				57	37	73		5.53667	3.59398	7.09082
2W1	4	ipsi forelimb			-0.495	4	1	15		-0.495	14	5	22		-0.495	20	11	34			-0.495	3	0	10		-0.495	8	0	12		-0.495	16	6	25		-0.495	12	1	13				71	51	92		6.89655	4.95386	8.93638
3A1	5	nuchal			-0.49	4	1	15		-0.49	12	5	23		-0.49	28	10	33			-0.49	4	1	11		-0.49	3	0	12		-0.49	11	7	26		-0.49	11	1	14				64	50	93		6.21661	4.85673	9.03351
4N1	1	nuchal			-0.485	5	1	14		-0.485	12	5	22		-0.485	16	11	34			-0.485	5	0	10		-0.485	5	0	11		-0.485	11	6	25		-0.485	5	1	14				56	50	91		5.43953	4.85673	8.83924
6U1	4A	ipsi forelimb			-0.48	8	1	15		-0.48	9	5	22		-0.48	17	10	34			-0.48	4	1	11		-0.48	5	-8.88178e-16	11		-0.48	14	7	25		-0.48	8	1	13				60	51	92		5.82807	4.95386	8.93638
10B1	11	ipsi forelimb			-0.475	6	2	14		-0.475	11	4	21		-0.475	14	11	33			-0.475	4	0	11		-0.475	3	0	12		-0.475	15	6	26		-0.475	5	1	15				58	49	92		5.6338	4.75959	8.93638
11E_1	9A	nuchal			-0.47	10	1	14		-0.47	11	4	21		-0.47	18	12	35			-0.47	5	0	12		-0.47	2	1	12		-0.47	8	6	27		-0.47	5	1	16				56	51	94		5.43953	4.95386	9.13065
					-0.465	10	1	15		-0.465	16	4	21		-0.465	22	10	34			-0.465	7	0	11		-0.465	5	1	12		-0.465	7	7	26		-0.465	6	1	14				75	52	92		7.28509	5.051	8.93638
					-0.46	5	1	15		-0.46	17	4	21		-0.46	24	11	33			-0.46	6	0	12		-0.46	4	1	10		-0.46	7	6	27		-0.46	7	1	13				67	52	92		6.50801	5.051	8.93638
					-0.455	6	2	15		-0.455	10	5	22		-0.455	24	12	33			-0.455	7	0	11		-0.455	5	1	12		-0.455	12	7	26		-0.455	5	1	15				70	52	94		6.79942	5.051	9.13065
					-0.45	7	1	15		-0.45	9	4	21		-0.45	32	11	33			-0.45	5	0	12		-0.45	5	0	12		-0.45	24	6	27		-0.45	4	2	15				89	49	94		8.64497	4.75959	9.13065
					-0.445	7	2	14		-0.445	10	5	22		-0.445	24	11	34			-0.445	3	0	12		-0.445	7	0	12		-0.445	13	7	26		-0.445	7	1	15				62	51	93		6.02234	4.95386	9.03351
					-0.44	16	1	15		-0.44	9	5	21		-0.44	19	12	34			-0.44	3	1	12		-0.44	6	0	12		-0.44	11	6	28		-0.44	6	1	14				68	51	94		6.60515	4.95386	9.13065
					-0.435	6	1	15		-0.435	16	4	22		-0.435	20	11	34			-0.435	1	0	11		-0.435	10	-8.88178e-16	11		-0.435	10	7	26		-0.435	6	1	14				64	50	94		6.21661	4.85673	9.13065
					-0.43	8	1	14		-0.43	18	4	21		-0.43	14	11	33			-0.43	3	1	12		-0.43	6	0	12		-0.43	13	6	26		-0.43	6	1	14				68	50	96		6.60515	4.85673	9.32492
					-0.425	8	1	15		-0.425	11	5	22		-0.425	25	11	36			-0.425	4	1	12		-0.425	3	0	13		-0.425	14	7	28		-0.425	11	1	14				67	51	96		6.50801	4.95386	9.32492
					-0.42	8	2	14		-0.42	7	4	22		-0.42	18	12	35			-0.42	5	0	11		-0.42	3	8.88178e-16	12		-0.42	9	7	27		-0.42	6	1	14				58	54	93		5.6338	5.24526	9.03351
					-0.415	4	2	15		-0.415	11	4	22		-0.415	24	12	36			-0.415	5	0	11		-0.415	7	-8.88178e-16	12		-0.415	17	7	29		-0.415	8	1	15				64	51	93		6.21661	4.95386	9.03351
					-0.41	3	1	14		-0.41	10	4	24		-0.41	13	12	35			-0.41	3	0	11		-0.41	6	0	12		-0.41	13	8	27		-0.41	4	1	14				54	51	93		5.24526	4.95386	9.03351
					-0.405	3	2	15		-0.405	13	4	22		-0.405	22	11	34			-0.405	7	1	11		-0.405	4	0	12		-0.405	18	8	28		-0.405	2	1	14				71	52	97		6.89655	5.051	9.42205
					-0.4	4	2	15		-0.4	10	5	21		-0.4	24	11	34			-0.4	8	0	12		-0.4	3	0	12		-0.4	16	7	27		-0.4	8	1	14				63	53	97		6.11948	5.14813	9.42205
					-0.395	9	2	15		-0.395	10	5	22		-0.395	27	12	33			-0.395	4	0	12		-0.395	4	1	12		-0.395	18	7	28		-0.395	5	1	15				80	54	97		7.77076	5.24526	9.42205
					-0.39	6	2	16		-0.39	13	4	22		-0.39	22	11	34			-0.39	4	0	12		-0.39	5	-8.88178e-16	12		-0.39	8	7	29		-0.39	6	1	14				61	54	97		5.92521	5.24526	9.42205
					-0.385	9	2	15		-0.385	6	5	24		-0.385	25	11	34			-0.385	8	1	11		-0.385	5	1	12		-0.385	18	7	27		-0.385	4	1	14				77	52	97		7.47936	5.051	9.42205
					-0.38	5	1	15		-0.38	13	5	22		-0.38	18	10	36			-0.38	3	0	11		-0.38	2	1	12		-0.38	15	6	29		-0.38	6	1	14				55	53	97		5.3424	5.14813	9.42205
					-0.375	11	2	15		-0.375	13	5	22		-0.375	29	11	34			-0.375	8	8.88178e-16	12		-0.375	4	0	12		-0.375	22	7	28		-0.375	8	1	13				93	53	97		9.03351	5.14813	9.42205
					-0.37	3	1	16		-0.37	11	4	21		-0.37	20	11	35			-0.37	5	0	11		-0.37	7	0	12		-0.37	12	7	27		-0.37	5	1	14				64	52	98		6.21661	5.051	9.51918
					-0.365	10	2	15		-0.365	17	5	22		-0.365	25	12	34			-0.365	2	0	12		-0.365	7	8.88178e-16	12		-0.365	15	7	28		-0.365	6	2	13				86	53	96		8.35357	5.14813	9.32492
					-0.36	8	2	15		-0.36	15	5	21		-0.36	16	12	37			-0.36	3	1	11		-0.36	7	0	12		-0.36	18	7	28		-0.36	9	1	14				77	53	97		7.47936	5.14813	9.42205
					-0.355	6	2	15		-0.355	19	5	22		-0.355	25	12	35			-0.355	9	0	12		-0.355	6	1	13		-0.355	12	7	28		-0.355	8	2	14				72	55	98		6.99369	5.3424	9.51918
					-0.35	3	2	16		-0.35	14	4	23		-0.35	21	12	35			-0.35	5	0	12		-0.35	4	1	13		-0.35	21	6	27		-0.35	5	2	14				78	54	96		7.57649	5.24526	9.32492
					-0.345	9	1	15		-0.345	13	5	23		-0.345	27	12	37			-0.345	4	0	12		-0.345	5	1	12		-0.345	18	7	28		-0.345	7	1	14				72	55	99		6.99369	5.3424	9.61632
					-0.34	4	1	16		-0.34	13	4	22		-0.34	21	12	37			-0.34	5	0	12		-0.34	7	1	12		-0.34	13	8	29		-0.34	6	1	14				63	55	98		6.11948	5.3424	9.51918
					-0.335	4	2	15		-0.335	10	5	22		-0.335	25	12	37			-0.335	5	0	11		-0.335	6	1	12		-0.335	12	8	28		-0.335	6	1	14				76	52	100		7.38222	5.051	9.71345
					-0.33	9	1	16		-0.33	11	5	23		-0.33	23	12	35			-0.33	6	-8.88178e-16	12		-0.33	13	1	12		-0.33	11	8	28		-0.33	7	2	14				76	56	101		7.38222	5.43953	9.81059
					-0.325	4	2	16		-0.325	8	5	23		-0.325	14	12	36			-0.325	6	-8.88178e-16	11		-0.325	7	1	11		-0.325	12	7	28		-0.325	6	1	14				59	53	100		5.73094	5.14813	9.71345
					-0.32	7	2	18		-0.32	10	5	23		-0.32	18	11	36			-0.32	5	1	12		-0.32	7	1	13		-0.32	14	8	30		-0.32	8	1	14				68	52	101		6.60515	5.051	9.81059
					-0.315	18	2	16		-0.315	14	5	23		-0.315	25	13	36			-0.315	7	-8.88178e-16	12		-0.315	7	1	13		-0.315	16	8	29		-0.315	6	1	15				84	55	99		8.1593	5.3424	9.61632
					-0.31	11	2	15		-0.31	4	5	22		-0.31	28	12	35			-0.31	7	8.88178e-16	11		-0.31	3	1	12		-0.31	19	6	29		-0.31	9	1	14				78	54	102		7.57649	5.24526	9.90772
					-0.305	6	2	16		-0.305	17	6	23		-0.305	27	13	37			-0.305	8	1	11		-0.305	2	1	11		-0.305	13	8	28		-0.305	5	2	14				77	54	99		7.47936	5.24526	9.61632
					-0.3	5	3	17		-0.3	11	4	24		-0.3	27	12	36			-0.3	5	1	12		-0.3	4	1	12		-0.3	16	7	29		-0.3	6	1	14				74	55	100		7.18796	5.3424	9.71345
					-0.295	7	2	17		-0.295	6	5	23		-0.295	24	13	37			-0.295	4	0	12		-0.295	4	1	13		-0.295	19	8	29		-0.295	7	1	15				68	56	100		6.60515	5.43953	9.71345
					-0.29	6	2	16		-0.29	12	5	23		-0.29	24	13	37			-0.29	2	0	11		-0.29	5	1	13		-0.29	24	8	30		-0.29	4	1	15				79	56	100		7.67363	5.43953	9.71345
					-0.285	7	2	16		-0.285	7	5	23		-0.285	26	12	35			-0.285	6	0	11		-0.285	5	1	12		-0.285	16	8	29		-0.285	6	1	15				66	57	101		6.41088	5.53667	9.81059
					-0.28	4	2	18		-0.28	14	4	23		-0.28	21	13	36			-0.28	9	0	12		-0.28	7	1	13		-0.28	20	7	30		-0.28	7	1	14				88	55	103		8.54784	5.3424	10.0049
					-0.275	10	2	16		-0.275	16	5	23		-0.275	25	12	36			-0.275	3	1	13		-0.275	3	1	12		-0.275	13	8	29		-0.275	8	1	15				67	56	99		6.50801	5.43953	9.61632
					-0.27	2	2	17		-0.27	12	5	23		-0.27	17	12	37			-0.27	5	0	12		-0.27	9	1	14		-0.27	13	9	29		-0.27	8	1	15				72	55	102		6.99369	5.3424	9.90772
					-0.265	12	3	17		-0.265	12	6	23		-0.265	30	13	36			-0.265	7	-8.88178e-16	12		-0.265	5	1	13		-0.265	20	8	31		-0.265	8	1	16				90	58	103		8.74211	5.6338	10.0049
					-0.26	8	2	17		-0.26	16	5	23		-0.26	24	13	36			-0.26	5	0	12		-0.26	7	1	14		-0.26	13	8	29		-0.26	8	2	14				78	57	102		7.57649	5.53667	9.90772
					-0.255	9	2	17		-0.255	7	5	23		-0.255	30	12	36			-0.255	9	0	12		-0.255	4	1	12		-0.255	14	8	30		-0.255	8	2	14				78	57	105		7.57649	5.53667	10.1991
					-0.25	6	2	18		-0.25	12	5	23		-0.25	17	13	37			-0.25	5	0	12		-0.25	5	1	12		-0.25	17	9	31		-0.25	10	1	14				72	58	101		6.99369	5.6338	9.81059
					-0.245	9	2	17		-0.245	20	4	24		-0.245	17	13	36			-0.245	5	1	13		-0.245	6	1	12		-0.245	15	8	30		-0.245	7	1	14				74	58	103		7.18796	5.6338	10.0049
					-0.24	9	2	18		-0.24	12	5	22		-0.24	22	12	37			-0.24	5	0	12		-0.24	8	1	12		-0.24	12	8	30		-0.24	5	1	15				75	57	105		7.28509	5.53667	10.1991
					-0.235	9	2	18		-0.235	12	4	22		-0.235	17	11	36			-0.235	5	0	11		-0.235	4	0	14		-0.235	17	7	30		-0.235	3	1	15				66	58	104		6.41088	5.6338	10.102
					-0.23	7	3	17		-0.23	11	5	23		-0.23	15	12	38			-0.23	10	1	12		-0.23	7	1	12		-0.23	11	7	30		-0.23	8	1	14				69	59	103		6.70228	5.73094	10.0049
					-0.225	10	2	18		-0.225	17	5	25		-0.225	22	12	36			-0.225	6	1	12		-0.225	5	1	13		-0.225	10	9	29		-0.225	3	1	14				69	61	103		6.70228	5.92521	10.0049
					-0.22	9	3	17		-0.22	17	5	23		-0.22	30	13	35			-0.22	5	1	11		-0.22	4	1	13		-0.22	22	8	30		-0.22	11	2	15				88	58	102		8.54784	5.6338	9.90772
					-0.215	5	2	16		-0.215	11	5	23		-0.215	26	12	36			-0.215	4	0	12		-0.215	5	1	13		-0.215	9	7	31		-0.215	9	1	14				71	59	104		6.89655	5.73094	10.102
					-0.21	10	2	18		-0.21	11	6	23		-0.21	19	13	37			-0.21	2	0	11		-0.21	4	1	13		-0.21	13	9	31		-0.21	1	1	16				63	61	105		6.11948	5.92521	10.1991
					-0.205	6	3	18		-0.205	9	4	23		-0.205	23	13	37			-0.205	7	-8.88178e-16	12		-0.205	7	1	12		-0.205	18	8	31		-0.205	8	2	15				77	60	106		7.47936	5.82807	10.2963
					-0.2	4	2	17		-0.2	16	6	23		-0.2	23	13	36			-0.2	2	1	12		-0.2	5	1	13		-0.2	19	8	32		-0.2	3	2	15				76	60	105		7.38222	5.82807	10.1991
					-0.195	9	3	17		-0.195	19	5	24		-0.195	16	12	37			-0.195	4	1	11		-0.195	4	1	12		-0.195	16	9	32		-0.195	6	1	15				75	59	105		7.28509	5.73094	10.1991
					-0.19	10	2	17		-0.19	18	5	24		-0.19	15	13	36			-0.19	6	1	13		-0.19	5	1	12		-0.19	14	9	31		-0.19	10	1	16				75	62	105		7.28509	6.02234	10.1991
					-0.185	6	3	18		-0.185	14	6	24		-0.185	28	12	37			-0.185	4	0	12		-0.185	6	1	13		-0.185	16	9	32		-0.185	12	2	15				73	60	105		7.09082	5.82807	10.1991
					-0.18	6	2	18		-0.18	11	5	24		-0.18	14	12	37			-0.18	5	1	11		-0.18	2	1	13		-0.18	11	9	30		-0.18	6	1	15				67	63	108		6.50801	6.11948	10.4905
					-0.175	11	3	17		-0.175	10	5	23		-0.175	33	13	38			-0.175	5	1	12		-0.175	6	1	13		-0.175	11	9	31		-0.175	6	2	15				79	61	109		7.67363	5.92521	10.5877
					-0.17	8	3	18		-0.17	14	5	23		-0.17	26	13	38			-0.17	4	1	11		-0.17	3	1	13		-0.17	19	10	31		-0.17	8	2	16				77	62	107		7.47936	6.02234	10.3934
					-0.165	13	3	18		-0.165	14	5	24		-0.165	21	12	39			-0.165	4	0	12		-0.165	2	1	13		-0.165	20	9	34		-0.165	6	1	14				76	63	106		7.38222	6.11948	10.2963
					-0.16	6	3	18		-0.16	12	6	24		-0.16	24	14	38			-0.16	6	1	12		-0.16	7	1	13		-0.16	14	10	31		-0.16	5	1	16				73	62	108		7.09082	6.02234	10.4905
					-0.155	6	3	19		-0.155	5	5	25		-0.155	23	13	37			-0.155	8	0	12		-0.155	5	1	13		-0.155	17	9	32		-0.155	4	1	15				68	62	105		6.60515	6.02234	10.1991
					-0.15	9	3	19		-0.15	8	5	24		-0.15	17	13	37			-0.15	7	1	11		-0.15	6	1	13		-0.15	17	10	33		-0.15	10	1	15				71	62	108		6.89655	6.02234	10.4905
					-0.145	6	3	18		-0.145	18	6	25		-0.145	25	14	37			-0.145	7	1	12		-0.145	5	1	13		-0.145	11	9	32		-0.145	4	1	15				77	61	111		7.47936	5.92521	10.7819
					-0.14	15	4	19		-0.14	15	6	24		-0.14	18	12	36			-0.14	11	0	11		-0.14	4	1	12		-0.14	15	9	30		-0.14	6	2	14				82	63	109		7.96503	6.11948	10.5877
					-0.135	9	3	19		-0.135	12	4	24		-0.135	22	14	39			-0.135	3	0	11		-0.135	8	1	12		-0.135	18	10	33		-0.135	4	2	15				77	64	108		7.47936	6.21661	10.4905
					-0.13	9	3	18		-0.13	15	6	24		-0.13	19	14	38			-0.13	8	1	12		-0.13	5	1	13		-0.13	12	10	32		-0.13	10	1	15				71	61	108		6.89655	5.92521	10.4905
					-0.125	12	3	19		-0.125	12	6	24		-0.125	22	13	38			-0.125	1	0	11		-0.125	2	1	13		-0.125	17	11	33		-0.125	7	1	16				70	60	109		6.79942	5.82807	10.5877
					-0.12	10	3	19		-0.12	16	6	24		-0.12	23	13	39			-0.12	6	1	11		-0.12	5	1	12		-0.12	17	10	32		-0.12	9	1	14				76	62	109		7.38222	6.02234	10.5877
					-0.115	5	3	19		-0.115	13	6	26		-0.115	16	13	38			-0.115	7	0	12		-0.115	5	1	13		-0.115	12	10	33		-0.115	8	2	14				69	59	108		6.70228	5.73094	10.4905
					-0.11	8	3	19		-0.11	10	5	25		-0.11	22	14	38			-0.11	6	1	12		-0.11	5	0	13		-0.11	17	10	32		-0.11	4	1	15				76	64	110		7.38222	6.21661	10.6848
					-0.105	9	4	20		-0.105	16	5	24		-0.105	18	14	38			-0.105	3	0	12		-0.105	3	1	12		-0.105	22	9	33		-0.105	11	1	16				70	62	112		6.79942	6.02234	10.8791
					-0.1	12	3	19		-0.1	14	6	24		-0.1	22	13	38			-0.1	2	0	12		-0.1	6	1	13		-0.1	16	10	34		-0.1	10	1	15				82	64	110		7.96503	6.21661	10.6848
					-0.095	11	4	20		-0.095	13	6	24		-0.095	27	13	37			-0.095	6	1	12		-0.095	8	1	13		-0.095	20	10	34		-0.095	7	1	15				85	64	109		8.25644	6.21661	10.5877
					-0.09	6	3	21		-0.09	14	6	24		-0.09	24	14	37			-0.09	5	0	11		-0.09	9	1	13		-0.09	15	10	33		-0.09	6	2	16				75	64	113		7.28509	6.21661	10.9762
					-0.085	14	3	19		-0.085	12	6	24		-0.085	21	14	38			-0.085	6	0	12		-0.085	5	1	12		-0.085	22	11	33		-0.085	0	2	16				91	62	110		8.83924	6.02234	10.6848
					-0.08	9	3	20		-0.08	17	6	25		-0.08	22	12	38			-0.08	5	0	11		-0.08	4	1	13		-0.08	20	10	34		-0.08	7	2	16				79	63	112		7.67363	6.11948	10.8791
					-0.075	12	4	21		-0.075	25	6	24		-0.075	24	14	40			-0.075	3	0	11		-0.075	6	1	13		-0.075	16	11	34		-0.075	1	2	15				97	64	112		9.42205	6.21661	10.8791
					-0.07	11	3	21		-0.07	15	6	24		-0.07	21	15	38			-0.07	2	0	12		-0.07	8	1	13		-0.07	18	10	34		-0.07	8	1	16				76	62	111		7.38222	6.02234	10.7819
					-0.065	8	3	21		-0.065	16	6	24		-0.065	19	14	38			-0.065	6	-8.88178e-16	12		-0.065	9	1	13		-0.065	19	11	34		-0.065	7	2	16				88	65	113		8.54784	6.31374	10.9762
					-0.06	10	4	21		-0.06	12	6	24		-0.06	20	13	37			-0.06	7	0	12		-0.06	7	1	12		-0.06	19	11	33		-0.06	2	2	17				73	67	112		7.09082	6.50801	10.8791
					-0.055	16	4	19		-0.055	19	6	25		-0.055	21	14	39			-0.055	5	-8.88178e-16	12		-0.055	8	1	13		-0.055	17	10	35		-0.055	10	2	17				92	66	110		8.93638	6.41088	10.6848
					-0.05	11	3	22		-0.05	15	6	26		-0.05	22	13	39			-0.05	4	1	11		-0.05	5	1	13		-0.05	19	10	36		-0.05	9	2	16				86	64	112		8.35357	6.21661	10.8791
					-0.045	13	4	20		-0.045	17	5	25		-0.045	28	14	39			-0.045	4	1	12		-0.045	5	1	13		-0.045	24	10	35		-0.045	7	2	15				96	65	113		9.32492	6.31374	10.9762
					-0.04	14	4	21		-0.04	19	6	24		-0.04	25	13	39			-0.04	4	1	11		-0.04	5	1	13		-0.04	15	11	35		-0.04	12	2	17				83	65	114		8.06217	6.31374	11.0733
					-0.035	13	4	19		-0.035	16	6	25		-0.035	27	14	39			-0.035	8	0	12		-0.035	3	1	14		-0.035	20	11	34		-0.035	8	2	16				95	67	116		9.22778	6.50801	11.2676
					-0.03	18	3	20		-0.03	25	6	26		-0.03	27	15	38			-0.03	7	0	11		-0.03	3	0	13		-0.03	28	11	35		-0.03	6	2	16				108	67	112		10.4905	6.50801	10.8791
					-0.025	13	4	20		-0.025	17	6	26		-0.025	27	14	38			-0.025	7	0	12		-0.025	5	1	13		-0.025	25	11	35		-0.025	14	2	16				97	66	114		9.42205	6.41088	11.0733
					-0.02	11	4	21		-0.02	23	7	26		-0.02	26	13	39			-0.02	10	0	11		-0.02	6	1	13		-0.02	26	10	35		-0.02	7	2	16				113	66	115		10.9762	6.41088	11.1705
					-0.015	12	4	20		-0.015	26	6	26		-0.015	20	14	39			-0.015	9	0	10		-0.015	6	1	13		-0.015	35	12	35		-0.015	5	1	17				115	67	112		11.1705	6.50801	10.8791
					-0.01	11	4	21		-0.01	10	7	25		-0.01	30	13	38			-0.01	9	0	12		-0.01	13	1	13		-0.01	25	11	36		-0.01	4	2	16				108	67	117		10.4905	6.50801	11.3647
					-0.005	15	4	20		-0.005	18	6	25		-0.005	21	15	39			-0.005	5	0	11		-0.005	10	1	14		-0.005	24	12	35		-0.005	10	2	16				98	66	112		9.51918	6.41088	10.8791
					0	16	4	19		0	17	7	26		0	17	15	40			0	7	0	11		0	8	1	14		0	33	11	36		0	13	2	16				110	67	116		10.6848	6.50801	11.2676
					0.005	13	4	21		0.005	24	6	25		0.005	27	15	40			0.005	8	0	11		0.005	8	0	13		0.005	30	11	35		0.005	12	2	15				114	65	115		11.0733	6.31374	11.1705
					0.01	22	4	21		0.01	24	5	25		0.01	27	13	40			0.01	1	0	12		0.01	15	1	12		0.01	42	11	36		0.01	15	2	15				133	69	114		12.9189	6.70228	11.0733
					0.015	28	4	21		0.015	21	6	25		0.015	22	14	41			0.015	8	1	11		0.015	5	1	14		0.015	38	11	37		0.015	10	1	16				128	66	116		12.4332	6.41088	11.2676
					0.02	19	3	21		0.02	26	5	24		0.02	23	13	41			0.02	7	0	12		0.02	11	1	13		0.02	52	12	37		0.02	10	2	17				144	68	115		13.9874	6.60515	11.1705
					0.025	22	4	20		0.025	28	6	26		0.025	36	14	41			0.025	4	1	11		0.025	6	1	13		0.025	42	11	35		0.025	9	1	17				156	67	118		15.153	6.50801	11.4619
					0.03	24	4	22		0.03	10	5	25		0.03	32	15	39			0.03	7	0	12		0.03	11	1	14		0.03	51	11	36		0.03	7	2	15				138	68	116		13.4046	6.60515	11.2676
					0.035	13	4	21		0.035	16	6	26		0.035	33	15	40			0.035	7	0	11		0.035	11	1	12		0.035	37	11	36		0.035	12	2	15				123	65	114		11.9475	6.31374	11.0733
					0.04	16	3	21		0.04	21	7	25		0.04	36	16	40			0.04	3	0	10		0.04	8	1	13		0.04	53	12	36		0.04	11	2	17				146	69	115		14.1816	6.70228	11.1705
					0.045	17	4	22		0.045	16	6	25		0.045	38	16	42			0.045	1	0	11		0.045	5	1	14		0.045	39	12	38		0.045	17	2	17				126	68	115		12.239	6.60515	11.1705
					0.05	20	4	21		0.05	12	6	26		0.05	30	14	44			0.05	6	0	10		0.05	6	1	13		0.05	37	12	36		0.05	16	2	15				117	69	117		11.3647	6.70228	11.3647
					0.055	9	4	21		0.055	18	6	26		0.055	33	15	42			0.055	5	0	12		0.055	8	1	14		0.055	42	11	37		0.055	19	2	17				131	69	116		12.7246	6.70228	11.2676
					0.06	10	4	21		0.06	16	6	26		0.06	35	14	40			0.06	5	0	11		0.06	8	1	13		0.06	36	11	37		0.06	14	2	17				119	69	119		11.559	6.70228	11.559
					0.065	16	3	22		0.065	24	6	25		0.065	35	14	40			0.065	5	0	11		0.065	9	1	13		0.065	35	12	36		0.065	7	1	16				126	70	118		12.239	6.79942	11.4619
					0.07	12	3	21		0.07	11	7	23		0.07	38	16	40			0.07	5	0	11		0.07	10	1	13		0.07	24	13	37		0.07	13	2	16				122	69	119		11.8504	6.70228	11.559
					0.075	10	4	22		0.075	21	6	25		0.075	43	16	41			0.075	5	0	10		0.075	4	1	12		0.075	25	11	35		0.075	9	2	16				104	70	114		10.102	6.79942	11.0733
					0.08	11	4	21		0.08	14	6	25		0.08	28	15	41			0.08	6	0	11		0.08	2	1	13		0.08	32	12	35		0.08	8	2	16				101	67	116		9.81059	6.50801	11.2676
					0.085	20	4	20		0.085	13	6	26		0.085	31	15	41			0.085	6	0	10		0.085	7	1	13		0.085	21	11	37		0.085	10	2	16				104	69	115		10.102	6.70228	11.1705
					0.09	15	4	22		0.09	21	6	26		0.09	33	15	41			0.09	7	0	11		0.09	3	1	13		0.09	30	13	36		0.09	9	2	16				121	70	117		11.7533	6.79942	11.3647
					0.095	13	4	22		0.095	20	6	26		0.095	30	15	40			0.095	13	0	11		0.095	5	0	13		0.095	31	12	36		0.095	3	1	15				113	69	119		10.9762	6.70228	11.559
					0.1	11	4	21		0.1	17	6	25		0.1	30	15	40			0.1	3	0	10		0.1	8	1	13		0.1	31	12	36		0.1	9	2	15				110	68	117		10.6848	6.60515	11.3647
					0.105	7	3	20		0.105	16	6	26		0.105	30	15	40			0.105	4	0	11		0.105	10	1	11		0.105	18	12	35		0.105	7	2	16				97	68	115		9.42205	6.60515	11.1705
					0.11	10	4	22		0.11	16	7	26		0.11	40	15	40			0.11	7	0	11		0.11	8	1	13		0.11	28	12	36		0.11	14	2	15				110	70	116		10.6848	6.79942	11.2676
					0.115	15	5	22		0.115	11	6	26		0.115	30	15	40			0.115	5	0	11		0.115	3	1	13		0.115	26	12	36		0.115	3	1	16				101	69	120		9.81059	6.70228	11.6561
					0.12	15	4	19		0.12	12	7	26		0.12	31	14	42			0.12	8	0	10		0.12	9	1	13		0.12	25	12	37		0.12	9	2	17				103	71	118		10.0049	6.89655	11.4619
					0.125	10	4	21		0.125	16	6	24		0.125	34	15	40			0.125	4	0	11		0.125	13	1	13		0.125	31	11	36		0.125	10	2	16				119	67	118		11.559	6.50801	11.4619
					0.13	8	5	21		0.13	8	7	25		0.13	24	15	41			0.13	3	0	10		0.13	10	1	13		0.13	25	12	35		0.13	7	2	16				82	70	116		7.96503	6.79942	11.2676
					0.135	18	4	20		0.135	15	7	26		0.135	32	15	41			0.135	5	0	10		0.135	6	1	13		0.135	21	12	35		0.135	9	2	16				101	69	121		9.81059	6.70228	11.7533
					0.14	11	4	22		0.14	12	6	25		0.14	33	15	41			0.14	2	0	10		0.14	8	0	13		0.14	29	12	36		0.14	7	2	16				106	70	121		10.2963	6.79942	11.7533
					0.145	17	4	21		0.145	24	6	26		0.145	36	15	40			0.145	4	0	10		0.145	8	1	13		0.145	25	12	36		0.145	12	2	16				112	70	117		10.8791	6.79942	11.3647
					0.15	9	4	20		0.15	9	6	25		0.15	30	15	40			0.15	7	0	10		0.15	5	1	12		0.15	23	11	35		0.15	8	2	16				93	68	114		9.03351	6.60515	11.0733
					0.155	11	3	21		0.155	21	6	25		0.155	26	15	42			0.155	1	0	10		0.155	9	0	14		0.155	20	11	35		0.155	8	2	16				97	69	116		9.42205	6.70228	11.2676
					0.16	8	4	21		0.16	15	7	26		0.16	33	16	42			0.16	2	0	10		0.16	5	1	12		0.16	24	12	36		0.16	11	2	16				90	70	119		8.74211	6.79942	11.559
					0.165	17	4	21		0.165	11	6	25		0.165	16	16	41			0.165	5	0	11		0.165	10	1	12		0.165	24	12	34		0.165	9	2	15				100	67	117		9.71345	6.50801	11.3647
					0.17	10	4	20		0.17	15	5	25		0.17	36	15	42			0.17	5	0	10		0.17	7	1	13		0.17	28	10	35		0.17	5	2	16				103	71	118		10.0049	6.89655	11.4619
					0.175	14	4	20		0.175	14	6	25		0.175	25	15	42			0.175	5	0	10		0.175	3	1	13		0.175	34	11	35		0.175	12	2	16				103	68	118		10.0049	6.60515	11.4619
					0.18	15	4	21		0.18	16	6	24		0.18	35	16	41			0.18	6	0	11		0.18	7	1	13		0.18	18	11	35		0.18	4	2	16				101	68	119		9.81059	6.60515	11.559
					0.185	12	4	20		0.185	14	6	26		0.185	33	14	42			0.185	5	0	10		0.185	12	1	13		0.185	30	11	35		0.185	6	2	15				103	67	117		10.0049	6.50801	11.3647
					0.19	9	4	20		0.19	15	6	25		0.19	31	14	42			0.19	2	0	10		0.19	5	1	13		0.19	19	12	35		0.19	8	1	16				90	68	117		8.74211	6.60515	11.3647
					0.195	16	4	21		0.195	12	6	25		0.195	35	15	41			0.195	4	0	10		0.195	4	1	13		0.195	20	11	35		0.195	7	2	15				89	66	116		8.64497	6.41088	11.2676
					0.2	10	4	20		0.2	12	7	25		0.2	31	15	42			0.2	1	0	10		0.2	4	1	13		0.2	24	12	36		0.2	3	2	16				90	68	117		8.74211	6.60515	11.3647
					0.205	6	4	20		0.205	27	5	25		0.205	25	16	41			0.205	3	0	10		0.205	2	0	13		0.205	31	12	35		0.205	6	2	16				91	70	117		8.83924	6.79942	11.3647
					0.21	14	4	20		0.21	9	7	25		0.21	26	16	39			0.21	6	0	10		0.21	8	1	14		0.21	23	11	37		0.21	10	2	15				93	68	115		9.03351	6.60515	11.1705
					0.215	5	4	19		0.215	18	5	25		0.215	23	16	41			0.215	4	0	11		0.215	5	0	13		0.215	24	11	36		0.215	5	1	15				88	68	117		8.54784	6.60515	11.3647
					0.22	18	3	21		0.22	13	6	25		0.22	32	15	41			0.22	5	4.44089e-16	9		0.22	6	1	13		0.22	30	12	34		0.22	8	1	16				104	68	116		10.102	6.60515	11.2676
					0.225	10	3	20		0.225	12	6	26		0.225	31	16	41			0.225	5	4.44089e-16	10		0.225	6	1	13		0.225	15	11	35		0.225	5	1	16				87	68	115		8.4507	6.60515	11.1705
					0.23	10	3	20		0.23	22	6	24		0.23	37	17	41			0.23	3	0	10		0.23	4	8.88178e-16	13		0.23	22	12	35		0.23	7	1	15				103	68	113		10.0049	6.60515	10.9762
					0.235	8	3	21		0.235	15	6	24		0.235	26	16	42			0.235	5	0	10		0.235	8	0	12		0.235	27	11	34		0.235	9	1	14				93	69	117		9.03351	6.70228	11.3647
					0.24	13	3	19		0.24	23	6	25		0.24	34	16	41			0.24	3	0	10		0.24	8	0	13		0.24	17	11	36		0.24	9	1	15				100	69	116		9.71345	6.70228	11.2676
					0.245	9	4	20		0.245	16	7	25		0.245	22	17	41			0.245	3	0	10		0.245	1	0	13		0.245	20	11	34		0.245	6	1	15				82	68	116		7.96503	6.60515	11.2676
					0.25	11	3	21		0.25	15	6	25		0.25	30	16	40			0.25	5	0	10		0.25	9	1	12		0.25	25	12	34		0.25	9	2	15				97	68	116		9.42205	6.60515	11.2676
					0.255	10	3	19		0.255	14	5	25		0.255	23	16	41			0.255	2	0	9		0.255	4	1	13		0.255	16	11	34		0.255	8	1	15				71	67	113		6.89655	6.50801	10.9762
					0.26	4	4	19		0.26	13	5	25		0.26	20	15	42			0.26	7	0	10		0.26	9	1	13		0.26	23	11	35		0.26	5	1	14				81	66	113		7.8679	6.41088	10.9762
					0.265	8	3	20		0.265	10	5	24		0.265	21	17	41			0.265	4	0	10		0.265	5	0	12		0.265	17	12	35		0.265	6	1	15				68	68	111		6.60515	6.60515	10.7819
					0.27	3	3	20		0.27	9	5	23		0.27	27	15	42			0.27	7	0	9		0.27	3	1	13		0.27	25	11	35		0.27	9	2	15				80	68	115		7.77076	6.60515	11.1705
					0.275	9	3	20		0.275	17	6	23		0.275	46	16	42			0.275	0	0	9		0.275	8	1	13		0.275	17	10	36		0.275	12	1	15				102	66	114		9.90772	6.41088	11.0733
					0.28	8	4	20		0.28	6	5	24		0.28	29	16	43			0.28	5	0	10		0.28	5	0	13		0.28	16	11	34		0.28	10	2	15				80	66	111		7.77076	6.41088	10.7819
					0.285	6	3	20		0.285	15	6	24		0.285	29	15	42			0.285	5	0	10		0.285	6	1	12		0.285	19	11	36		0.285	8	2	15				88	68	115		8.54784	6.60515	11.1705
					0.29	10	3	19		0.29	15	5	24		0.29	27	15	41			0.29	3	4.44089e-16	9		0.29	5	0	12		0.29	23	12	34		0.29	9	2	15				84	66	115		8.1593	6.41088	11.1705
					0.295	7	3	21		0.295	16	5	23		0.295	26	15	42			0.295	5	0	10		0.295	7	0	12		0.295	17	11	36		0.295	5	1	16				82	65	110		7.96503	6.31374	10.6848
					0.3	10	3	20		0.3	13	5	23		0.3	24	17	41			0.3	4	0	11		0.3	4	1	12		0.3	22	11	34		0.3	7	2	15				81	65	113		7.8679	6.31374	10.9762
					0.305	8	3	19		0.305	13	5	23		0.305	27	17	42			0.305	3	-4.44089e-16	9		0.305	10	1	12		0.305	25	11	35		0.305	8	2	15				88	64	114		8.54784	6.21661	11.0733
					0.31	7	3	19		0.31	11	6	24		0.31	27	15	42			0.31	2	0	10		0.31	6	1	12		0.31	13	11	34		0.31	6	2	15				74	67	111		7.18796	6.50801	10.7819
					0.315	9	3	19		0.315	13	5	24		0.315	24	16	41			0.315	4	0	10		0.315	7	0	12		0.315	20	11	33		0.315	4	1	15				79	65	112		7.67363	6.31374	10.8791
					0.32	11	3	18		0.32	12	5	24		0.32	38	16	42			0.32	2	0	10		0.32	8	1	13		0.32	19	11	33		0.32	5	2	16				99	66	109		9.61632	6.41088	10.5877
					0.325	8	2	18		0.325	9	5	23		0.325	28	17	42			0.325	1	4.44089e-16	10		0.325	4	1	13		0.325	22	11	36		0.325	9	1	16				69	65	112		6.70228	6.31374	10.8791
					0.33	9	3	19		0.33	8	6	23		0.33	30	17	41			0.33	3	4.44089e-16	11		0.33	3	0	12		0.33	22	11	35		0.33	7	2	14				85	64	114		8.25644	6.21661	11.0733
					0.335	8	3	19		0.335	11	5	24		0.335	30	15	42			0.335	2	0	10		0.335	1	0	12		0.335	20	11	35		0.335	5	2	15				74	62	113		7.18796	6.02234	10.9762
					0.34	8	3	18		0.34	13	5	23		0.34	30	16	41			0.34	4	0	10		0.34	7	0	12		0.34	19	10	34		0.34	9	2	15				84	66	110		8.1593	6.41088	10.6848
					0.345	11	3	19		0.345	13	5	23		0.345	33	16	42			0.345	5	0	10		0.345	2	0	13		0.345	21	10	34		0.345	8	1	15				88	66	112		8.54784	6.41088	10.8791
					0.35	7	3	18		0.35	11	4	23		0.35	29	16	42			0.35	4	-4.44089e-16	10		0.35	5	1	12		0.35	22	10	33		0.35	5	1	15				75	63	110		7.28509	6.11948	10.6848
					0.355	12	3	19		0.355	14	5	23		0.355	35	16	43			0.355	1	0	10		0.355	3	1	12		0.355	10	10	34		0.355	4	2	15				82	62	110		7.96503	6.02234	10.6848
					0.36	8	3	20		0.36	16	5	23		0.36	19	16	43			0.36	5	0	10		0.36	7	8.88178e-16	12		0.36	18	11	34		0.36	9	2	15				80	62	112		7.77076	6.02234	10.8791
					0.365	10	3	19		0.365	13	4	22		0.365	31	15	43			0.365	4	-4.44089e-16	9		0.365	4	1	13		0.365	17	11	35		0.365	2	1	14				92	64	110		8.93638	6.21661	10.6848
					0.37	8	3	19		0.37	11	5	24		0.37	36	15	43			0.37	4	0	9		0.37	10	1	11		0.37	17	10	33		0.37	7	1	14				84	64	115		8.1593	6.21661	11.1705
					0.375	12	3	19		0.375	16	5	23		0.375	27	15	43			0.375	1	0	9		0.375	3	1	12		0.375	20	10	33		0.375	5	2	16				83	63	112		8.06217	6.11948	10.8791
					0.38	9	3	19		0.38	18	6	22		0.38	25	16	42			0.38	2	0	10		0.38	3	1	12		0.38	18	9	33		0.38	9	1	16				79	64	107		7.67363	6.21661	10.3934
					0.385	5	2	18		0.385	8	5	22		0.385	28	15	41			0.385	4	0	9		0.385	6	1	13		0.385	18	10	34		0.385	7	1	15				73	64	107		7.09082	6.21661	10.3934
					0.39	3	2	18		0.39	12	5	23		0.39	32	15	42			0.39	1	0	10		0.39	6	0	12		0.39	12	10	33		0.39	6	1	14				70	63	108		6.79942	6.11948	10.4905
					0.395	8	3	19		0.395	14	5	23		0.395	20	15	43			0.395	4	0	10		0.395	4	0	12		0.395	19	11	33		0.395	9	2	16				74	62	108		7.18796	6.02234	10.4905
					0.4	13	3	18		0.4	13	5	23		0.4	19	14	41			0.4	4	0	10		0.4	3	1	11		0.4	16	10	34		0.4	4	1	16				75	62	110		7.28509	6.02234	10.6848
					0.405	10	3	18		0.405	14	5	22		0.405	26	16	42			0.405	4	4.44089e-16	10		0.405	4	1	12		0.405	12	10	33		0.405	11	1	15				69	60	109		6.70228	5.82807	10.5877
					0.41	8	2	18		0.41	16	5	22		0.41	27	16	41			0.41	1	0	10		0.41	11	1	12		0.41	17	10	33		0.41	9	1	15				85	62	109		8.25644	6.02234	10.5877
					0.415	7	2	19		0.415	12	5	22		0.415	32	16	42			0.415	4	-4.44089e-16	10		0.415	3	1	12		0.415	26	10	32		0.415	9	1	13				81	63	108		7.8679	6.11948	10.4905
					0.42	8	3	18		0.42	10	4	22		0.42	23	16	42			0.42	5	0	9		0.42	4	1	11		0.42	12	10	31		0.42	4	1	15				69	60	106		6.70228	5.82807	10.2963
					0.425	6	2	18		0.425	4	5	22		0.425	22	17	40			0.425	4	4.44089e-16	10		0.425	7	0	12		0.425	17	9	34		0.425	4	1	14				63	61	109		6.11948	5.92521	10.5877
					0.43	15	3	17		0.43	15	4	22		0.43	31	16	43			0.43	1	-4.44089e-16	9		0.43	3	1	11		0.43	20	10	33		0.43	5	1	15				85	60	107		8.25644	5.82807	10.3934
					0.435	7	3	18		0.435	12	4	21		0.435	35	16	42			0.435	5	-4.44089e-16	10		0.435	4	1	12		0.435	18	10	32		0.435	8	1	14				89	62	107		8.64497	6.02234	10.3934
					0.44	13	3	18		0.44	12	5	22		0.44	28	16	42			0.44	4	0	10		0.44	7	0	12		0.44	15	10	32		0.44	5	1	15				84	62	109		8.1593	6.02234	10.5877
					0.445	7	3	17		0.445	12	4	22		0.445	26	14	42			0.445	1	0	10		0.445	5	1	12		0.445	9	9	32		0.445	10	2	14				63	61	107		6.11948	5.92521	10.3934
					0.45	7	3	17		0.45	10	4	21		0.45	29	15	41			0.45	4	0	9		0.45	2	0	12		0.45	24	9	32		0.45	3	1	14				82	63	106		7.96503	6.11948	10.2963
					0.455	6	3	18		0.455	13	4	22		0.455	24	17	41			0.455	1	0	10		0.455	5	1	12		0.455	16	10	32		0.455	10	1	15				70	59	106		6.79942	5.73094	10.2963
					0.46	6	2	18		0.46	14	5	22		0.46	24	17	42			0.46	1	0	9		0.46	2	0	12		0.46	17	9	32		0.46	6	1	14				69	59	106		6.70228	5.73094	10.2963
					0.465	9	2	17		0.465	10	4	22		0.465	33	15	42			0.465	6	0	10		0.465	7	0	12		0.465	21	9	31		0.465	5	1	14				99	62	106		9.61632	6.02234	10.2963
					0.47	8	3	18		0.47	8	4	22		0.47	20	16	41			0.47	4	0	9		0.47	3	0	12		0.47	23	10	31		0.47	6	2	14				67	60	107		6.50801	5.82807	10.3934
					0.475	6	3	18		0.475	9	4	21		0.475	29	16	42			0.475	4	-4.44089e-16	10		0.475	6	0	11		0.475	19	9	31		0.475	6	1	14				86	60	104		8.35357	5.82807	10.102
					0.48	9	2	18		0.48	14	4	21		0.48	32	15	42			0.48	1	0	9		0.48	8	0	12		0.48	19	9	30		0.48	10	1	14				84	60	108		8.1593	5.82807	10.4905
					0.485	13	3	18		0.485	14	4	21		0.485	23	17	41			0.485	2	-4.44089e-16	10		0.485	6	1	13		0.485	14	9	31		0.485	6	1	14				78	59	106		7.57649	5.73094	10.2963
					0.49	11	3	18		0.49	14	4	20		0.49	20	16	42			0.49	5	0	9		0.49	3	0	12		0.49	18	10	30		0.49	4	1	14				74	60	103		7.18796	5.82807	10.0049
					0.495	7	2	18		0.495	13	3	20		0.495	26	16	40			0.495	1	-4.44089e-16	9		0.495	6	0	11		0.495	22	9	31		0.495	4	1	14				74	60	104		7.18796	5.82807	10.102
