# Supplementary material for: Corollary discharge in precerebellar nuclei of sleeping infant rats
Source: eLife. 2018 Dec 5;7:e38213. doi: 10.7554/eLife.38213 (PMC6281370; doi:10.7554/eLife.38213)
Supplement: Figure 3—source data 1. [file elife-38213-fig3-data1.xlsx]

## Sheet: raw data for Figs 3D 3E
Raw data for Fig 3D and 3E :	State analysis of individual units
								(Outliers in italics, values excluded are in gray)
2R1-7	AS	AW	BQ	AS	AW	BQ	AS	AW	BQ	AS	AW	BQ	AS	AW	BQ	AS	AW	BQ	AS	AW	BQ	AS	AW	BQ	AS	AW	BQ	AS	AW	BQ	AS	AW	BQ	AS	AW	BQ	AS	AW	BQ	AS	AW	BQ	AS	AW	BQ	AS	AW	BQ	AS
Time (s)	104.621	1.72161	6.22428	76.413	6.09185	3.17836	158.521	8.47562	3.70808	58.2699	1.85404	2.1189	18.1431	6.35671	2.78106	19.5999	8.47562	2.38377	17.8783	8.21075	2.78106	14.3026	2.64863	2.5162	40.2592	5.95942	5.16483	209.07	1.45675	5.29726	35.0943	3.04592	2.5162	19.9972	2.78106	5.42969	33.1079	20.6593	3.57565	51.1186	11.1242	2.5162	75.0887	19.7323	3.84051	25.9566	6.09185	1.85404	83.8291
1/Time (Hz)	0.00955832	0.580852	0.160661	0.0130868	0.164154	0.314628	0.00630833	0.117986	0.269681	0.0171615	0.539362	0.471942	0.0551173	0.157314	0.359575	0.0510208	0.117986	0.419504	0.0559339	0.121791	0.359575	0.0699173	0.377554	0.397425	0.0248391	0.167802	0.193617	0.0047831	0.686461	0.188777	0.0284946	0.328308	0.397425	0.0500071	0.359575	0.184173	0.0302043	0.0484043	0.279669	0.0195624	0.0898937	0.397425	0.0133176	0.0506783	0.260382	0.0385259	0.164154	0.539362	0.011929
15 Unit 7	151	2	1	36	3	0	169	6	0	65	0	0	60	2	0	9	6	0	8	1	0	11	1	0	37	6	0	177	3	0	32	2	0	11	3	1	21	15	0	27	2	5	53	2	0	8	1	0	44
Unit7 spikes/s	1.44331	1.1617	0.160661	0.471124	0.492461	0	1.06611	0.707913	0	1.1155	0	0	3.30704	0.314628	0	0.459187	0.707913	0	0.447471	0.121792	0	0.769091	0.377554	0	0.919045	1.00681	0	0.846608	2.05938	0	0.911828	0.656615	0	0.550078	1.07872	0.184173	0.63429	0.726065	0	0.528184	0.179787	1.98712	0.705832	0.101357	0	0.308207	0.164154	0	0.524877
	AS	AW	BQ			AS	AW	BQ	AS+AW-on
	1.44331	1.1617	0.160661		With outliers	1.44331	1.1617	0.160661
	0.471124	0.492461	0		removed	0.471124	0.492461	0
	1.06611	0.707913	0			1.06611	0.707913	0
	1.1155	0	0			1.1155	0	0
	3.30704	0.314628	0			0.459187	0.707913	0
	0.459187	0.707913	0			0.447471	0.121792	0
	0.447471	0.121792	0			0.769091	0.377554	0
	0.769091	0.377554	0			0.919045	1.00681	0
	0.919045	1.00681	0			0.911828	0.656615	0
	0.846608	2.05938	0			0.550078	1.07872	0.184173
	0.911828	0.656615	0			0.63429	0.726065	0
	0.550078	1.07872	0.184173			0.705832	0.101357	0
	0.63429	0.726065	0			0.308207	0.164154	0
	0.528184	0.179787	1.98712			0.524877	0.553745	0
	0.705832	0.101357	0			0.365375	0.377554	0
	0.308207	0.164154	0			0.338613	0.539362	0.157314
	0.524877	0.553745	0			0.298069	0	0.243583
	0.365375	0.377554	0			0.311384	0	0
	0.338613	0.539362	0.157314			0.102042	0.888362	0
	0.298069	0	0.243583			0.419504	0.438232	0
	0.311384	0	0			0.531766	0.0968086	0
	0.102042	0.888362	0			0.383953	0	0
	0.419504	0.438232	0			0.266508	0.359575	0
	0.531766	0.0968086	0			0.204874	0.125851	0
	0.383953	0	0			0.0359575	0	0
	0.266508	0.359575	0			0.0671207	0.22882	0
	0.204874	0.125851	0			0.179787	0	0
	0.0359575	0	0			0.232016	0	0
	0.0671207	0.22882	0
	0.179787	0	0
	0.232016	0	0
AVG	0.604669	0.43436	0.0881566		Average	0.502247	0.389692	0.0266332
3SD	1.7993	1.38308	1.07493		state-dependency
AVG+3SD	2.40397	1.81744	1.16308
5AA1-1-7b	AS	AW	BQ	AS	AW	BQ	AS	AW	BQ	AS	AW	BQ	AS	AW	BQ	AS	AW	BQ	AS	AW	BQ	AS	AW	BQ	AS	AW	BQ	AS	AW	BQ	AS	AW	BQ	AS	AW	BQ	AS	AW	BQ	AS	AW	BQ	AS	AW	BQ	AS	AW	BQ	AS
Time (s)	126.975	10.0558	3.06786	38.8596	2.72699	3.57917	77.2079	4.09048	6.30616	31.1899	4.09048	8.52184	25.9064	15.8506	10.5671	37.837	73.1174	4.77223	23.009	4.60179	19.2594	81.6392	6.48512	7.14982	40.9048	36.8144	2.89743	47.3814	49.5971	3.2383	99.0238	9.54446	13.2941	28.6334	46.3588	15.6802	138.054	78.7418	6.13573	38.0074	5.1131	4.26092	33.4056	5.62442	6.4766	50.7902	3.40874	6.98791	29.1447
1/Time (Hz)	0.00787554	0.0994454	0.32596	0.0257337	0.366705	0.279394	0.012952	0.24447	0.158575	0.0320616	0.24447	0.117346	0.0386005	0.063089	0.0946335	0.0264292	0.0136766	0.209546	0.0434613	0.217307	0.0519228	0.012249	0.154199	0.139864	0.024447	0.0271633	0.345134	0.0211053	0.0201625	0.308804	0.0100986	0.104773	0.0752215	0.0349243	0.0215709	0.0637747	0.00724355	0.0126997	0.16298	0.0263107	0.195576	0.234691	0.0299351	0.177796	0.154402	0.0196888	0.293364	0.143104	0.0343116
19 Unit7b	45	0	0	6	1	0	2	27	0	0	1	0	14	19	0	9	78	0	8	7	0	12	6	0	26	6	0	11	29	0	32	3	0	20	23	0	95	27	0	25	1	1	22	4	0	29	0	0	15
Unit7b spikes/s	0.354399	0	0	0.154402	0.366705	0	0.0259041	6.60069	0	0	0.24447	0	0.540407	1.19869	0	0.237863	1.06678	0	0.34769	1.52115	0	0.146988	0.925195	0	0.635622	0.16298	0	0.232158	0.584711	0	0.323155	0.314318	0	0.698485	0.49613	0	0.688137	0.342893	0	0.657766	0.195576	0.234691	0.658572	0.711185	0	0.570977	0	0	0.514673
	AS	AW	BQ			AS	AW	BQ	AS+AW-on
	0.354399	0	0		With no	0.354399	0	0
	0.154402	0.366705	0		outliers	0.154402	0.366705	0
	0.0259041	6.60069	0			0	0.24447	0
	0	0.24447	0			0.540407	1.19869	0
	0.540407	1.19869	0			0.237863	1.06678	0
	0.237863	1.06678	0			0.34769	1.52115	0
	0.34769	1.52115	0			0.146988	0.925195	0
	0.146988	0.925195	0			0.635622	0.16298	0
	0.635622	0.16298	0			0.232158	0.584711	0
	0.232158	0.584711	0			0.323155	0.314318	0
	0.323155	0.314318	0			0.698485	0.49613	0
	0.698485	0.49613	0			0.688137	0.342893	0
	0.688137	0.342893	0			0.658572	0.711185	0
	0.657766	0.195576	0.234691			0.570977	0	0
	0.658572	0.711185	0			0.514673	0.378534	0
	0.570977	0	0			0.167636	1.58905	0
	0.514673	0.378534	0			0.767259	0.366705	0
	0.167636	1.58905	0			0.510871	0.272897	0
	1.0354	0.711185	0			0.72917	0.280029	0
	0.767259	0.366705	0			1.0354	0.711185	0
	0.510871	0.272897	0
	0.72917	0.280029	0
AVG	0.454434	0.833176	0.0106678
3SD	0.81781	4.09211	0.150109		Average	0.465693	0.57668	0
AVG+3SD	1.27224	4.92529	0.160777		state-dependency
5H1-2	AS	AW	BQ	AS	AW	BQ	AS	AW	BQ	AS	AW	BQ	AS	AW	BQ	AS	AW	BQ	AS	AW	BQ	AS	AW	BQ	AS	AW	BQ	AS	AW	BQ	AS	AW	BQ	AS	AW	BQ	AS	AW	BQ	AS	AW	BQ	AS	AW	BQ	AS	AW	BQ	AS
Time (s)	22.0558	7.7551	1.42295	7.47051	8.75117	4.19772	48.2382	38.2063	6.1187	26.467	23.4076	2.9882	16.5063	38.8467	2.20558	4.90919	8.82232	10.9567	26.0401	11.9528	2.77476	81.3219	153.181	5.26493	9.60494	14.0161	1.35181	45.8191	14.443	1.56525	260.899	4.34001	10.0318	37.9929	73.2822	2.49017	45.6768	15.7236	2.84591	46.8508	156.632	2.27673	20.1348	7.7551	4.90919	100.105	34.8624	8.75117	17.7158
1/Time (Hz)	0.0453396	0.128947	0.702763	0.13386	0.11427	0.238225	0.0207305	0.0261737	0.163433	0.037783	0.0427212	0.334649	0.060583	0.0257422	0.453396	0.203699	0.113349	0.0912679	0.0384024	0.0836623	0.360391	0.0122968	0.00652822	0.189936	0.104113	0.0713465	0.739751	0.0218249	0.0692377	0.638876	0.00383291	0.230414	0.0996827	0.0263207	0.0136459	0.401579	0.0218929	0.0635985	0.351382	0.0213444	0.0063844	0.439227	0.0496652	0.128947	0.203699	0.00998953	0.0286842	0.11427	0.0564468
3 Unit6b	35	11	0	8	2	1	66	33	5	93	32	5	119	7	1	16	5	2	8	0	0	148	42	0	0	1	0	2	30	12	140	0	6	56	56	13	42	4	0	74	48	0	3	1	4	33	16	2	27
4 Unit7a	99	8	0	32	8	0	212	54	2	141	55	5	148	30	0	14	16	2	74	2	0	305	87	12	22	0	0	55	14	9	468	1	7	126	82	23	106	5	0	89	124	2	12	0	9	44	27	0	76
18 Unit7b	60	8	0	16	3	0	94	79	2	50	36	0	25	52	0	8	3	6	63	3	0	135	142	11	18	2	0	27	43	11	395	3	1	89	84	4	121	12	0	230	117	8	69	2	2	195	35	7	131
20 Unit8a	36	4	0	8	3	0	75	25	0	29	22	0	25	40	0	3	8	0	36	3	0	86	72	2	10	1	0	17	1	0	210	3	0	51	40	8	40	1	0	39	171	0	4	1	1	24	6	0	6
21 Unit8b	31	2	0	9	2	0	39	49	0	43	35	0	38	70	0	4	6	0	31	1	0	73	148	3	32	6	0	33	26	2	118	2	1	22	67	7	29	3	0	55	118	4	27	4	0	75	19	1	45
2 Unit6a	35	3	0	27	1	1	102	19	3	91	7	21	8	3	3	10	6	0	0	0	0	27	8	1	1	9	0	0	0	0	0	0	0	0	4	3	7	0	0	34	0	3	14	36	0	46	1	0	20
3 Unit6b spikes/s	1.58688	1.41842	0	1.07088	0.228541	0.238225	1.36821	0.863731	0.817166	3.51382	1.36708	1.67325	7.20938	0.180196	0.453396	3.25919	0.566744	0.182536	0.307219	0	0	1.81993	0.274185	0	0	0.0713465	0	0.0436499	2.07713	7.66651	0.536607	0	0.598096	1.47396	0.76417	5.22053	0.919503	0.254394	0	1.57948	0.306451	0	0.148996	0.128947	0.814798	0.329654	0.458947	0.228541	1.52406
4 Unit7a spikes/s	4.48862	1.03158	0	4.28351	0.914163	0	4.39486	1.41338	0.326867	5.3274	2.34966	1.67325	8.96629	0.772267	0	2.85179	1.81358	0.182536	2.84177	0.167325	0	3.75053	0.567955	2.27923	2.29049	0	0	1.20037	0.969328	5.74988	1.7938	0.230414	0.697779	3.31641	1.11896	9.23632	2.32065	0.317992	0	1.89965	0.791666	0.878454	0.595983	0	1.8333	0.439539	0.774474	0	4.28996
18 Unit7b spikes/s	2.72037	1.03158	0	2.14175	0.342811	0	1.94866	2.06772	0.326867	1.88915	1.53796	0	1.51458	1.3386	0	1.6296	0.340047	0.547608	2.41935	0.250987	0	1.66007	0.927008	2.0893	1.87404	0.142693	0	0.589273	2.97722	7.02763	1.514	0.691242	0.0996827	2.34254	1.14625	1.60632	2.64904	0.763182	0	4.9092	0.746975	3.51382	3.4269	0.257895	0.407399	1.94796	1.00395	0.799893	7.39454
20 Unit8a spikes/s	1.63222	0.515789	0	1.07088	0.342811	0	1.55479	0.654342	0	1.09571	0.939866	0	1.51458	1.02969	0	0.611098	0.906791	0	1.38248	0.250987	0	1.05753	0.470032	0.379872	1.04113	0.0713465	0	0.371024	0.0692377	0	0.80491	0.691242	0	1.34236	0.545835	3.21263	0.875717	0.0635985	0	0.83243	1.09173	0	0.198661	0.128947	0.203699	0.239749	0.172105	0	0.338681
21 Unit8b spikes/s	1.40553	0.257895	0	1.20474	0.228541	0	0.808489	1.28251	0	1.62467	1.49524	0	2.30216	1.80196	0	0.814798	0.680093	0	1.19047	0.0836623	0	0.897668	0.966177	0.569808	3.33162	0.428079	0	0.720223	1.80018	1.27775	0.452283	0.460828	0.0996827	0.579056	0.914274	2.81105	0.634895	0.190795	0	1.17394	0.75336	1.75691	1.34096	0.515789	0	0.749214	0.545	0.11427	2.54011
2 Unit6a spikes/s	1.585	0.388426	0	3.63763	0.113931	0.236603	2.11545	0.495872	0.491613	3.49123	0.427223	1.57154	0.556264	0.0781539	1.50628	2.07098	0.689961	0	0	0	0	0.334729	0.213961	0.108085	0.427525	0.112595	0	0	0	0	0	0	0	0	0.351414	0.918724	0.0811328	0	0	0.206807	0	0.340895	0.356965	0.497514	0	0.940029	0.0636874	0	0.423749
	AS	AS	AS	AS	AS	AS	AS	AS	AS	AS	AS	AS	AS	AS	AS	AS	AS	AS	AW	AW	AW	AW	AW	AW	AW	AW	AW	AW	AW	AW	AW	AW	AW	AW	AW	AW	BQ	BQ	BQ	BQ	BQ	BQ	BQ	BQ	BQ	BQ	BQ	BQ	BQ
	1.58688	1.07088	1.36821	3.51382	7.20938	3.25919	0.307219	1.81993	0	0.0436499	0.536607	1.47396	0.919503	1.57948	0.148996	0.329654	1.52406	0.831031	1.41842	0.228541	0.863731	1.36708	0.180196	0.566744	0	0.274185	0.0713465	2.07713	0	0.76417	0.254394	0.306451	0.128947	0.458947	0	0.0814798	0	0.238225	0.817166	1.67325	0.453396	0.182536	0	0	0	7.66651	0.598096	5.22053	0
	4.48862	4.28351	4.39486	5.3274	8.96629	2.85179	2.84177	3.75053	2.29049	1.20037	1.7938	3.31641	2.32065	1.89965	0.595983	0.439539	4.28996	1.69819	1.03158	0.914163	1.41338	2.34966	0.772267	1.81358	0.167325	0.567955	0	0.969328	0.230414	1.11896	0.317992	0.791666	0	0.774474	0.878454	0.244439	0	0	0.326867	1.67325	0	0.182536	0	2.27923	0	5.74988	0.697779	9.23632	0
	2.72037	2.14175	1.94866	1.88915	1.51458	1.6296	2.41935	1.66007	1.87404	0.589273	1.514	2.34254	2.64904	4.9092	3.4269	1.94796	7.39454	5.05845	1.03158	0.342811	2.06772	1.53796	1.3386	0.340047	0.250987	0.927008	0.142693	2.97722	0.691242	1.14625	0.763182	0.746975	0.257895	1.00395	2.63536	0.448139	0	0	0.326867	0	0	0.547608	0	2.0893	0	7.02763	0.0996827	1.60632	0
	1.63222	1.07088	1.55479	1.09571	1.51458	0.611098	1.38248	1.05753	1.04113	0.371024	0.80491	1.34236	0.875717	0.83243	0.198661	0.239749	0.338681	0.289054	0.515789	0.342811	0.654342	0.939866	1.02969	0.906791	0.250987	0.470032	0.0713465	0.0692377	0.691242	0.545835	0.0635985	1.09173	0.128947	0.172105	2.19613	0.488879	0	0	0	0	0	0	0	0.379872	0	0	0	3.21263	0
	1.40553	1.20474	0.808489	1.62467	2.30216	0.814798	1.19047	0.897668	3.33162	0.720223	0.452283	0.579056	0.634895	1.17394	1.34096	0.749214	2.54011	1.19235	0.257895	0.228541	1.28251	1.49524	1.80196	0.680093	0.0836623	0.966177	0.428079	1.80018	0.460828	0.914274	0.190795	0.75336	0.515789	0.545	1.31768	0.407399	0	0	0	0	0	0	0	0.569808	0	1.27775	0.0996827	2.81105	0
	3 Unit6b				4 Unit7a				18 Unit7b				20 Unit8a				21 Unit8b				unit6a
	AS	AW	BQ		AS	AW	BQ		AS	AW	BQ		AS	AW	BQ		AS	AW	BQ			AS	AW	BQ
	1.58688	1.41842	0		4.48862	1.03158	0		2.72037	1.03158	0		1.63222	0.515789	0		1.40553	0.257895	0			1.585	0.388426	0
	1.07088	0.228541	0.238225		4.28351	0.914163	0		2.14175	0.342811	0		1.07088	0.342811	0		1.20474	0.228541	0			3.63763	0.113931	0.236603
	1.36821	0.863731	0.817166		4.39486	1.41338	0.326867		1.94866	2.06772	0.326867		1.55479	0.654342	0		0.808489	1.28251	0			2.11545	0.495872	0.491613
	3.51382	1.36708	1.67325		5.3274	2.34966	1.67325		1.88915	1.53796	0		1.09571	0.939866	0		1.62467	1.49524	0			3.49123	0.427223	1.57154
	7.20938	0.180196	0.453396		8.96629	0.772267	0		1.51458	1.3386	0		1.51458	1.02969	0		2.30216	1.80196	0			0.556264	0.0781539	1.50628
	3.25919	0.566744	0.182536		2.85179	1.81358	0.182536		1.6296	0.340047	0.547608		0.611098	0.906791	0		0.814798	0.680093	0			2.07098	0.689961	0
	0.307219	0	0		2.84177	0.167325	0		2.41935	0.250987	0		1.38248	0.250987	0		1.19047	0.0836623	0			0	0	0
	1.81993	0.274185	0		3.75053	0.567955	2.27923		1.66007	0.927008	2.0893		1.05753	0.470032	0.379872		0.897668	0.966177	0.569808			0.334729	0.213961	0.108085
	0	0.0713465	0		2.29049	0	0		1.87404	0.142693	0		1.04113	0.0713465	0		3.33162	0.428079	0			0.427525	0.112595	0
	0.0436499	2.07713	7.66651		1.20037	0.969328	5.74988		0.589273	2.97722	7.02763		0.371024	0.0692377	0		0.720223	1.80018	1.27775			0	0	0
	0.536607	0	0.598096		1.7938	0.230414	0.697779		1.514	0.691242	0.0996827		0.80491	0.691242	0		0.452283	0.460828	0.0996827			0	0	0
	1.47396	0.76417	5.22053		3.31641	1.11896	9.23632		2.34254	1.14625	1.60632		1.34236	0.545835	3.21263		0.579056	0.914274	2.81105			0	0.351414	0.918724
	0.919503	0.254394	0		2.32065	0.317992	0		2.64904	0.763182	0		0.875717	0.0635985	0		0.634895	0.190795	0			0.0811328	0	0
	1.57948	0.306451	0		1.89965	0.791666	0.878454		4.9092	0.746975	3.51382		0.83243	1.09173	0		1.17394	0.75336	1.75691			0.206807	0	0.340895
	0.148996	0.128947	0.814798		0.595983	0	1.8333		3.4269	0.257895	0.407399		0.198661	0.128947	0.203699		1.34096	0.515789	0			0.356965	0.497514	0
	0.329654	0.458947	0.228541		0.439539	0.774474	0		1.94796	1.00395	0.799893		0.239749	0.172105	0		0.749214	0.545	0.11427			0.940029	0.0636874	0
	1.52406	0	1.10963		4.28996	0.878454	2.34254		7.39454	2.63536	0.246584		0.338681	2.19613	0.123292		2.54011	1.31768	0			0.423749	0.136624	0
	0.831031	0.0814798	0.401579		1.69819	0.244439	0		5.05845	0.448139	1.60632		0.289054	0.488879	0		1.19235	0.407399	0			0	0	0.19064
																						0.0126313	0	0
AVG	1.52903	0.50232	1.07801		3.15277	0.797536	1.40001		2.64608	1.03609	1.01508		0.902944	0.59052	0.21775		1.27573	0.78497	0.368304			0	0.631203	0.629447
3SD	5.18352	1.76167	6.14562		6.07349	1.87056	7.32437		4.90489	2.45305	5.34662		1.43262	1.57313	2.26244		2.27602	1.64311	2.36079			4.46965	0.485169	1.20502
AVG+3SD	6.71254	2.26399	7.22363		9.22626	2.66809	8.72438		7.55097	3.48914	6.3617		2.33557	2.16365	2.48019		3.55175	2.42808	2.72909			1.43352	0.238674	1.1592
																						4.14321	0.519561	0.116075
Exclusion of outliers below
With no outliers	Unit 6b	AS-on			Unit 7a	AS-on			Unit 7b	AS-on			Unit 8a	AS-on			Unit 8b	AS-on
	AS	AW	BQ		AS	AW	BQ		AS	AW	BQ		AS	AW	BQ		AS	AW	BQ
	1.58688	1.41842	0		4.48862	1.03158	0		2.72037	1.03158	0		1.63222	0.515789	0		1.40553	0.257895	0
	1.07088	0.228541	0.238225		4.28351	0.914163	0		2.14175	0.342811	0		1.07088	0.342811	0		1.20474	0.228541	0
	1.36821	0.863731	0.817166		4.39486	1.41338	0.326867		1.94866	2.06772	0.326867		1.55479	0.654342	0		0.808489	1.28251	0
	3.51382	1.36708	1.67325		5.3274	2.34966	1.67325		1.88915	1.53796	0		1.09571	0.939866	0		1.62467	1.49524	0
	3.25919	0.566744	0.182536		8.96629	0.772267	0		1.51458	1.3386	0		1.51458	1.02969	0		2.30216	1.80196	0
	0.307219	0	0		2.85179	1.81358	0.182536		1.6296	0.340047	0.547608		0.611098	0.906791	0		0.814798	0.680093	0
	1.81993	0.274185	0		2.84177	0.167325	0		2.41935	0.250987	0		1.38248	0.250987	0		1.19047	0.0836623	0
	0	0.0713465	0		3.75053	0.567955	2.27923		1.66007	0.927008	2.0893		1.05753	0.470032	0.379872		0.897668	0.966177	0.569808
	0.536607	0	0.598096		2.29049	0	0		1.87404	0.142693	0		1.04113	0.0713465	0		3.33162	0.428079	0
	1.47396	0.76417	5.22053		1.20037	0.969328	5.74988		1.514	0.691242	0.0996827		0.371024	0.0692377	0		0.720223	1.80018	1.27775
	0.919503	0.254394	0		1.7938	0.230414	0.697779		2.34254	1.14625	1.60632		0.80491	0.691242	0		0.452283	0.460828	0.0996827
	1.57948	0.306451	0		2.32065	0.317992	0		2.64904	0.763182	0		0.875717	0.0635985	0		0.634895	0.190795	0
	0.148996	0.128947	0.814798		1.89965	0.791666	0.878454		4.9092	0.746975	3.51382		0.83243	1.09173	0		1.17394	0.75336	1.75691
	0.329654	0.458947	0.228541		0.595983	0	1.8333		3.4269	0.257895	0.407399		0.198661	0.128947	0.203699		1.34096	0.515789	0
	1.52406	0	1.10963		0.439539	0.774474	0		1.94796	1.00395	0.799893		0.239749	0.172105	0		0.749214	0.545	0.11427
	0.831031	0.0814798	0.401579		4.28996	0.878454	2.34254		7.39454	2.63536	0.246584		0.289054	0.488879	0		2.54011	1.31768	0
					1.69819	0.244439	0		5.05845	0.448139	1.60632						1.19235	0.407399	0
Average state-dependency	1.26684	0.424027	0.705271		3.14314	0.778628	0.939049		2.76707	0.921906	0.661399		0.910747	0.492962	0.0364732		1.31671	0.777364	0.224613
7J1	AS	AW	BQ	AS	AW	BQ	AS	AW	BQ	AS	AW	BQ	AS	AW	BQ	AS	AW	BQ	AS	AW	BQ	AS	AW	BQ	AS	AW	BQ	AS	AW	BQ	AS	AW	BQ	AS	AW	BQ	AS	AW	BQ	AS	AW	BQ	AS	AW	BQ	AS	AW	BQ	AS
Time (s)	135.34	8.71937	5.68654	197.892	8.34027	14.5955	74.4937	14.0268	11.9417	23.1253	34.3088	3.22238	38.6685	21.0402	10.4253	63.1206	22.7462	4.54924	71.2714	8.15071	3.79103	57.2446	9.09847	4.17013	19.1447	50.7998	6.82385	40.7536	8.15071	9.28802	43.0282	4.17013	7.20296	20.4716	3.79103	7.96116	53.6431	11.9417	15.1641	36.2043	7.77161	13.0791	108.803	29.7596	4.54924	52.3162	74.1146	2.46417	49.2834
1/Time (Hz)	0.00738881	0.114687	0.175854	0.00505327	0.1199	0.0685144	0.0134239	0.071292	0.0837399	0.0432427	0.029147	0.31033	0.0258608	0.047528	0.0959202	0.0158427	0.0439634	0.219817	0.0140309	0.122689	0.263781	0.0174689	0.109909	0.239801	0.0522338	0.0196851	0.146545	0.0245377	0.122689	0.107666	0.0232406	0.239801	0.138832	0.0488483	0.263781	0.12561	0.0186417	0.0837399	0.0659451	0.027621	0.128673	0.0764581	0.00919096	0.0336026	0.219817	0.0191145	0.0134926	0.405816	0.0202908
16 Unit 6b	121	1	0	220	4	9	85	4	5	41	24	7	55	2	3	94	16	4	71	5	2	67	4	11	26	15	9	51	1	2	50	0	5	38	5	5	51	1	6	31	3	2	125	15	3	59	43	6	75
18 Unit 7a	23	1	0	43	3	1	27	2	0	8	2	0	7	0	0	36	2	0	118	1	0	56	4	0	4	2	0	13	1	0	9	1	0	6	1	0	4	1	0	8	0	0	46	5	0	13	0	1	5
19 Unit 7b	58	4	0	127	7	5	36	10	6	25	15	0	30	2	1	67	11	0	64	2	0	81	4	2	13	19	1	7	4	1	21	1	4	9	1	5	36	6	9	37	4	3	90	2	0	76	0	2	48
16 Unit 6b spikes/s	0.894046	0.114687	0	1.11172	0.479601	0.61663	1.14104	0.285168	0.418699	1.77295	0.699529	2.17231	1.42235	0.0950561	0.287761	1.48921	0.703415	0.879269	0.996193	0.613443	0.527561	1.17042	0.439634	2.63781	1.35808	0.295277	1.3189	1.25142	0.122689	0.215331	1.16203	0	0.694159	1.85623	1.3189	0.628049	0.950729	0.0837399	0.395671	0.856251	0.38602	0.152916	1.14887	0.504039	0.659451	1.12776	0.580182	2.4349	1.52181
18 Unit 7a spikes/s	0.169943	0.114687	0	0.217291	0.359701	0.0685144	0.362447	0.142584	0	0.345942	0.058294	0	0.181026	0	0	0.570336	0.0879269	0	1.65564	0.122689	0	0.978259	0.439634	0	0.208935	0.0393702	0	0.31899	0.122689	0	0.209165	0.239801	0	0.29309	0.263781	0	0.0745669	0.0837399	0	0.220968	0	0	0.422784	0.168013	0	0.248489	0	0.405816	0.101454
19 Unit 7b spikes/s	0.428551	0.458749	0	0.641765	0.839302	0.342572	0.483262	0.71292	0.502439	1.08107	0.437205	0	0.775825	0.0950561	0.0959202	1.06146	0.483598	0	0.897976	0.245377	0	1.41498	0.439634	0.479601	0.679039	0.374017	0.146545	0.171764	0.490755	0.107666	0.488052	0.239801	0.555328	0.439634	0.263781	0.628049	0.671102	0.502439	0.593506	1.02198	0.514694	0.229374	0.827186	0.0672052	0	1.4527	0	0.811633	0.973959
	Unit 6b	AS-on			Unit 7a					Unit 7a		AS-on				Unit 7b		AS-on
	AS	AW	BQ		AS	AW	BQ		With no	AS	AW	BQ				AS	AW	BQ
	0.894046	0.114687	0		0.169943	0.114687	0		outliers	0.169943	0.114687	0				0.428551	0.458749	0
	1.11172	0.479601	0.61663		0.217291	0.359701	0.0685144			0.217291	0.359701	0.0685144				0.641765	0.839302	0.342572
	1.14104	0.285168	0.418699		0.362447	0.142584	0			0.362447	0.142584	0				0.483262	0.71292	0.502439
	1.77295	0.699529	2.17231		0.345942	0.058294	0			0.345942	0.058294	0				1.08107	0.437205	0
	1.42235	0.0950561	0.287761		0.181026	0	0			0.181026	0	0				0.775825	0.0950561	0.0959202
	1.48921	0.703415	0.879269		0.570336	0.0879269	0			0.570336	0.0879269	0				1.06146	0.483598	0
	0.996193	0.613443	0.527561		1.65564	0.122689	0			0.978259	0.439634	0				0.897976	0.245377	0
	1.17042	0.439634	2.63781		0.978259	0.439634	0			0.208935	0.0393702	0				1.41498	0.439634	0.479601
	1.35808	0.295277	1.3189		0.208935	0.0393702	0			0.31899	0.122689	0				0.679039	0.374017	0.146545
	1.25142	0.122689	0.215331		0.31899	0.122689	0			0.209165	0.239801	0				0.171764	0.490755	0.107666
	1.16203	0	0.694159		0.209165	0.239801	0			0.29309	0.263781	0				0.488052	0.239801	0.555328
	1.85623	1.3189	0.628049		0.29309	0.263781	0			0.0745669	0.0837399	0				0.439634	0.263781	0.628049
	0.950729	0.0837399	0.395671		0.0745669	0.0837399	0			0.220968	0	0				0.671102	0.502439	0.593506
	0.856251	0.38602	0.152916		0.220968	0	0			0.422784	0.168013	0				1.02198	0.514694	0.229374
	1.14887	0.504039	0.659451		0.422784	0.168013	0			0.101454	0.0606392	0				0.827186	0.0672052	0
	1.12776	0.580182	2.4349		0.248489	0	0.405816									1.4527	0	0.811633
	1.52181	0.545753	0.879269		0.101454	0.0606392	0		Average	0.31168	0.145391	0.00456763				0.973959	0.181918	0.146545
									state-dependency
Average state-dependency	1.24889	0.427479	0.87757	AVG	0.387019	0.135503	0.0279018								Average state-depepdency	0.794724	0.373321	0.272893
3SD	0.861497	0.968339	2.40157	3SD	1.16606	0.377091	0.296365								3SD	1.04947	0.672575	0.809169
AVG+3SD	2.11039	1.39582	3.27914	AVG+3SD	1.55308	0.512594	0.324267								AVG+3SD	1.84419	1.0459	1.08206
2R1	AS	AS	AS	AS	AS	AS	AS	AS	AS	AS	AS	AS	AS	AS	AS	AS	AS	AS	AS	AS	AS	AS	AS	AS	AS	AS	AS	AS	AS	AS	AS	AS	AS	AS	AS	AS	AS	AS	AS	AS	AS	AS	AS	AW	AW	AW	AW	AW	AW
Time (s)	53.9172	40.8582	16.1254	29.8434	16.9592	5.46031	53.971	43.6825	26.777	29.8703	22.1371	15.1571	19.3263	17.5107	17.941	40.6699	2.36703	52.0074	120.113	3.44295	35.0886	17.8334	32.8964	4.45163	50.8105	85.5225	120.342	21.6126	27.2747	20.2274	38.7332	23.8048	7.65251	2.83775	30.5159	5.82344	23.5627	22.8096	34.1606	66.4786	63.8695	13.1263	5.13753	1.25076	1.4256	1.47939	0.954882	2.48807	3.28157
1/Time (Hz)	0.018547	0.0244749	0.062014	0.0335082	0.0589649	0.18314	0.0185285	0.0228925	0.0373454	0.033478	0.045173	0.0659758	0.051743	0.0571081	0.0557382	0.0245882	0.42247	0.019228	0.00832547	0.290448	0.0284993	0.0560745	0.0303985	0.224637	0.019681	0.0116928	0.00830965	0.0462693	0.0366641	0.049438	0.0258176	0.0420083	0.130676	0.352392	0.0327698	0.17172	0.0424399	0.0438412	0.0292735	0.0150424	0.0156569	0.0761831	0.194646	0.799513	0.70146	0.675952	1.04725	0.401917	0.304733
31 Keyboard	62	33	20	17	14	4	60	44	20	33	16	20	31	15	9	28	6	34	102	6	39	23	23	5	34	65	82	26	36	12	48	15	5	3	23	4	29	12	30	54	63	14	0	2	3	2	2	9	1
10 Unit4b	129	121	28	69	26	13	132	78	69	84	49	86	17	26	26	57	11	57	205	6	52	31	37	14	108	129	127	41	46	30	52	17	9	4	56	16	43	21	38	69	69	28	1	0	3	2	5	10	6
9 Unit4a	16	8	9	15	11	4	22	33	11	37	27	15	13	20	11	29	1	50	93	7	37	28	26	1	39	91	87	21	15	15	38	15	10	5	34	3	31	20	19	28	31	10	1	1	0	0	1	1	0
10 Unit4b spikes/s	2.39256	2.96146	1.73639	2.31207	1.53309	2.38082	2.44576	1.78561	2.57683	2.81216	2.21348	5.67392	0.879632	1.48481	1.44919	1.40153	4.64717	1.096	1.70672	1.74269	1.48196	1.73831	1.12474	3.14491	2.12555	1.50838	1.05533	1.89704	1.68655	1.48314	1.34252	0.714142	1.17609	1.40957	1.83511	2.74752	1.82492	0.920666	1.11239	1.03793	1.08033	2.13313	0.194646	0	2.10438	1.3519	5.23625	4.01918	1.8284
9 Unit4a spikes/s	0.296751	0.195799	0.558126	0.502623	0.648614	0.732559	0.407626	0.755451	0.4108	1.23869	1.21967	0.989637	0.672659	1.14216	0.61312	0.713058	0.42247	0.961401	0.774268	2.03314	1.05447	1.57008	0.790361	0.224637	0.767558	1.06405	0.722939	0.971655	0.549961	0.74157	0.981069	0.630125	1.30676	1.76196	1.11417	0.51516	1.31564	0.876825	0.556197	0.421188	0.485365	0.761831	0.194646	0.799513	0	0	1.04725	0.401918	0
Unit4b					Unit4b		AS+AW-on						Unit4a									Unit4a		AS-on
	AS	AW	BQ			AS	AW	BQ						AS	AW	BQ							AS	AW	BQ
	2.39256	0	0.117836		With outliers removed	2.39256	0	0.117836						0.296751	0.799513	0							0.296751	0.799513	0
	2.96146	2.10438	0.472094			2.96146	2.10438	0.472094						0.195799	0	0.118023							0.195799	0	0.118023
	1.73639	1.3519	0.466174			1.73639	1.3519	0.466174						0.558126	0	0						With outliers removed	0.558126	0	0
	2.31207	5.23625	0			2.31207	5.23625	0						0.502623	1.04725	0.835446							0.502623	1.04725	0.835446
	1.53309	4.01918	0.247026			1.53309	4.01918	0.247026						0.648614	0.401918	0.247026							0.648614	0.401918	0.247026
	2.38082	1.8284	1.26947			2.44576	1.50719	0.386258						0.732559	0	0.362706							0.732559	0	0.362706
	2.44576	1.50719	0.386258			1.78561	3.04733	0.0999392						0.407626	0	0							0.407626	0	0
	1.78561	3.04733	0.0999392			2.57683	2.58947	0						0.755451	1.21893	0.599635							0.755451	1.21893	0.599635
	2.57683	2.58947	0			2.81216	0.89584	0.195157						0.4108	0.369924	0.455233							0.4108	0.369924	0.455233
	2.81216	0.89584	0.195157			2.21348	0	0						1.23869	0	0							1.23869	0	0
	2.21348	0	0			1.48481	0.172117	0						1.21967	0	0.567593							1.21967	0	0.567593
	5.67392	2.45126	0.177882			1.44919	0.434823	0						0.989637	0.817085	0							0.989637	0.817085	0
	0.879632	11.2659	0.405571			1.40153	4.68376	0.113866						0.672659	4.50635	0.270381							1.14216	0.68847	0
	1.48481	0.172117	0			4.64717	1.81353	0.144659						1.14216	0.68847	0							0.61312	0	0
	1.44919	0.434823	0			1.096	2.29963	0.713577						0.61312	0	0							0.713058	0.58547	0.341599
	1.40153	4.68376	0.113866			1.70672	2.75388	0						0.713058	0.58547	0.341599							0.42247	0.453383	0.289318
	4.64717	1.81353	0.144659			1.74269	3.47452	0						0.42247	0.453383	0.289318							0.961401	0	0.285431
	1.096	2.29963	0.713577			1.48196	1.87449	0.456164						0.961401	0	0.285431							0.774268	0.68847	0.350179
	1.70672	2.75388	0			1.73831	0.546726	0.17172						0.774268	0.68847	0.350179							1.05447	0	0
	1.74269	3.47452	0			1.12474	2.25317	0						2.03314	1.38981	0.359202							1.57008	0.546726	0
	1.48196	1.87449	0.456164			3.14491	4.20876	0						1.05447	0	0							0.790361	0	0.683407
	1.73831	0.546726	0.17172			2.12555	0.669862	0.282718						1.57008	0.546726	0							0.224637	0.70146	0.610466
	1.12474	2.25317	0			1.50838	1.59903	0.420677						0.790361	0	0.683407							0.767558	0.669862	0.376957
	3.14491	4.20876	0			1.05533	1.83418	0.0843981						0.224637	0.70146	0.610466							1.06405	0	0.525847
	2.12555	0.669862	0.282718			1.89704	0	0						0.767558	0.669862	0.376957							0.722939	0.423272	0.337592
	1.50838	1.59903	0.420677			1.68655	2.12442	0.181353						1.06405	0	0.525847							0.971655	1.12659	0.552139
	1.05533	1.83418	0.0843981			1.48314	0.978352	0						0.722939	0.423272	0.337592							0.549961	0.70814	0.181353
	1.89704	0	0			1.34252	0.395504	0						0.971655	1.12659	0.552139							0.74157	0.978352	0.616199
	1.68655	2.12442	0.181353			0.714142	0.854652	0						0.549961	0.70814	0.181353							0.981069	0.791008	0
	1.48314	0.978352	0			1.17609	1.02323	0.967216						0.74157	0.978352	0.616199							0.630125	0.854652	0.203433
	1.34252	0.395504	0			1.40957	0	0						0.981069	0.791008	0							1.30676	0.937961	0.725412
	0.714142	0.854652	0			1.83511	0.766544	0						0.630125	0.854652	0.203433							1.76196	0	0
	1.17609	1.02323	0.967216			2.74752	0	0.42247						1.30676	0.937961	0.725412							1.11417	0	0
	1.40957	0	0			1.82492	0	0						1.76196	0	0							0.51516	0	0
	1.83511	0.766544	0			0.920666	0.461831	0.198809						1.11417	0	0							1.31564	0	0
	2.74752	0	0.42247			1.11239	0	0						0.51516	0	0							0.876825	0.461831	0
	1.82492	0	0			1.03793	2.75388	0						1.31564	0	0							0.556197	1.99878	0
	0.920666	0.461831	0.198809			1.08033	0	0.25464						0.876825	0.461831	0							0.485365	0.347452	0
	1.11239	0	0			2.13313	2.60894	0						0.556197	1.99878	0							0.761831	0	0.225659
	1.03793	2.75388	0			0.194646	0	0						0.421188	3.30465	0							0.194646	0.487572	0
	1.08033	0	0.25464											0.485365	0.347452	0
	2.13313	2.60894	0											0.761831	0	0.225659
	0.194646	0	0											0.194646	0.487572	0						Average state-dependency	0.788497	0.452602	0.237266
Average	1.86062	1.78797	0.191853		Average state-dependency	1.77681	1.53343	0.159919					Average	0.806206	0.634997	0.235354
3SD	2.94169	6.10021	0.83237										3SD	1.21552	2.63714	0.764361
Average+3SD	4.80231	7.88819	1.02422										Average+3SD	2.02173	3.27214	0.999716
5AA1-run1	AS	AS	AS	AS	AS	AS	AS	AS	AS	AS	AS	AS	AS	AS	AS	AS	AS	AS	AS	AS	AS	AS	AS	AS	AS
Time (s)	120.837	4.92218	39.0154	38.3365	14.246	19.2927	19.8472	37.4539	13.3748	82.7832	44.8202	37.2049	3.89249	27.0324	93.9628	36.2884	20.809	81.5725	18.908	12.2998	4.61667	44.2318	33.1427	47.3774	29.2955
1/Time (Hz)	0.00827563	0.203162	0.0256309	0.0260848	0.0701949	0.0518331	0.0503851	0.0266995	0.0747677	0.0120797	0.0223114	0.0268782	0.256905	0.0369926	0.0106425	0.027557	0.0480562	0.012259	0.0528877	0.0813021	0.216606	0.0226082	0.0301726	0.0211071	0.034135
31 Keyboard	222	10	62	55	14	34	48	82	39	110	83	70	10	43	180	74	28	142	34	6	5	90	55	105	66
18 Unit7a	208	0	24	13	6	6	33	61	32	80	54	27	4	18	156	41	18	112	23	3	17	45	51	67	47
16 Unit5b	173	4	19	35	25	19	54	71	27	121	113	61	5	41	198	57	36	163	22	6	18	121	75	123	55
15 Unit5a	124	2	22	10	12	9	16	20	20	65	31	18	0	14	95	28	19	60	7	0	12	55	11	37	14
18 Unit7a	1.72133	0	0.615142	0.339103	0.42117	0.310998	1.66271	1.62867	2.39257	0.96638	1.20481	0.72571	1.02762	0.665867	1.66023	1.12984	0.865012	1.37301	1.21642	0.243906	3.68231	1.01737	1.5388	1.41418	1.60434
16 Unit5b	1.43168	0.812647	0.486987	0.912969	1.75487	0.984829	2.72079	1.89567	2.01873	1.46165	2.52119	1.63957	1.28453	1.5167	2.10722	1.57075	1.73002	1.99822	1.16353	0.487813	3.89891	2.73559	2.26294	2.59617	1.87742
15 Unit5a	1.02618	0.406324	0.56388	0.260848	0.842339	0.466498	0.806161	0.53399	1.49535	0.785183	0.691653	0.483807	0	0.517897	1.01104	0.771597	0.913068	0.735542	0.370214	0	2.59928	1.24345	0.331898	0.780963	0.477889
	Unit7a					Unit5b					Unit5a
		AS	AW	BQ			AS	AW	BQ			AS	AW	BQ
		1.72133	3.39905	0			1.43168	0	0			1.02618	0.849764	0
		0	0	0.28235			0.812647	0.507905	0			0.406324	0	0
		0.615142	0	2.06726			0.486987	0	1.55045			0.56388	0	0.516815
		0.339103	0	0.0582951			0.912969	2.17317	0.349771			0.260848	2.17317	0.0582951
		0.42117	1.53031	0.306504			1.75487	0.382578	1.63469			0.842339	0.382578	0
		0.310998	0.261466	0			0.984829	1.56879	0.377673			0.466498	3.39905	0
		1.66271	0.847726	0.217139			2.72079	1.69545	0.217139			0.806161	2.75511	0.144759
		1.62867	0.256346	0			1.89567	1.79442	0.364435			0.53399	0.512693	0.182217
		2.39257	0.194384	0.81377			2.01873	1.24961	3.74334			1.49535	0.902498	0.976524
		0.96638	0.575736	0.0503851			1.46165	1.43934	0.30231			0.785183	1.51131	0.10077
		1.20481	0.640401	0			2.52119	1.70774	1.20402			0.691653	0.853869	0
		0.72571	0.945192	0			1.63957	2.36298	0.401706			0.483807	0.472596	0
		1.02762	0	0			1.28453	0.813271	0.304044			0	0.27109	0.101348
		0.665867	0.161269	0			1.5167	1.29015	0.374869			0.517897	0.161269	0
		1.66023	0.770156	0			2.10722	4.4284	0.0956444			1.01104	3.27316	0
		1.12984	2.03943	0.0748944			1.57075	0	0.149789			0.771597	0	0
		0.865012	0.405909	0			1.73002	1.24028	0.188434			0.913068	0.405909	0
		1.37301	0.526566	0.399889			1.99822	0.175522	0.399889			0.735542	0.351044	0
		1.21642	0.570164	0			1.16353	0.570164	0			0.370214	1.14033	0
		0.243906	1.1282	0			0.487813	0	0			0	0.376066	0
		3.68231	0.245878	0.0662981			3.89891	1.54552	0.132596			2.59928	1.54552	0.0662981
		1.01737	0.664477	0			2.73559	3.82074	0.74265			1.24345	3.4885	0.185663
		1.5388	0.671206	0			2.26294	2.23735	1.17834			0.331898	1.78988	0
		1.41418	0.780357	0.0917709			2.59617	2.92634	0.642396			0.780963	3.12143	0.0917709
		1.60434	0	0			1.87742	2.20939	0.229249			0.477889	0	0.229249
		0.65348	1.04216	0			1.21361	1.45903	0.282651			0.280063	0	0
		1.61522	1.3881	0.377135			1.84596	0.925397	0.251424			0.30766	0.462698	0
		0.233797	0	0			0.233797	0	0			0	0	0
		1.49427	0.527614	0			2.30545	2.11046	0.751332			0.640401	3.16569	0
		1.37508	1.49789	0.137016			1.37508	0	0.274032			0.423102	1.49789	0
		1.08148	2.89755	0.291668			1.26956	2.89755	0			0.329145	0	0
		0.723148	0.572009	0			1.58084	0.286005	0.194018			0.168174	2.86005	0
		1.12724	0	0.322833			0.676342	0.496491	0.564957			0.563619	0.992982	0.0807081
		0.806836	4.84249	0			1.82883	0	0.581417			0.107578	0	0
Average		1.13347	0.864178	0.163447			1.65297	1.30335	0.514214			0.615729	1.13871	0.080424
3SD		2.10012	3.18164	1.14211			2.26103	3.44398	2.12814			1.47873	3.56712	0.56852
Average+3SD		3.23359	4.04582	1.30556			3.91399	4.74733	2.64236			2.09446	4.70583	0.648944
Exclusion of outliers below
		Unit 7a	AS-on				Unit 5b	AS+AW-on				Unit5a	AS+AW-on
With outliers removed		AS	AW	BQ		With outliers removed	AS	AW	BQ		With outliers removed	AS	AW	BQ
		1.72133	3.39905	0			1.43168	0	0			1.02618	0.849764	0
		0	0	0.28235			0.812647	0.507905	0			0.406324	0	0
		0.339103	0	0.0582951			0.486987	0	1.55045			0.56388	0	0.516815
		0.42117	1.53031	0.306504			0.912969	2.17317	0.349771			0.260848	2.17317	0.0582951
		0.310998	0.261466	0			1.75487	0.382578	1.63469			0.842339	0.382578	0
		1.66271	0.847726	0.217139			0.984829	1.56879	0.377673			0.466498	3.39905	0
		1.62867	0.256346	0			2.72079	1.69545	0.217139			0.806161	2.75511	0.144759
		2.39257	0.194384	0.81377			1.89567	1.79442	0.364435			0.53399	0.512693	0.182217
		0.96638	0.575736	0.0503851			1.46165	1.43934	0.30231			0.785183	1.51131	0.10077
		1.20481	0.640401	0			2.52119	1.70774	1.20402			0.691653	0.853869	0
		0.72571	0.945192	0			1.63957	2.36298	0.401706			0.483807	0.472596	0
		1.02762	0	0			1.28453	0.813271	0.304044			0	0.27109	0.101348
		0.665867	0.161269	0			1.5167	1.29015	0.374869			0.517897	0.161269	0
		1.66023	0.770156	0			2.10722	4.4284	0.0956444			1.01104	3.27316	0
		1.12984	2.03943	0.0748944			1.57075	0	0.149789			0.771597	0	0
		0.865012	0.405909	0			1.73002	1.24028	0.188434			0.913068	0.405909	0
		1.37301	0.526566	0.399889			1.99822	0.175522	0.399889			0.735542	0.351044	0
		1.21642	0.570164	0			1.16353	0.570164	0			0.370214	1.14033	0
		0.243906	1.1282	0			0.487813	0	0			0	0.376066	0
		1.01737	0.664477	0			3.89891	1.54552	0.132596			1.24345	3.4885	0.185663
		1.5388	0.671206	0			2.73559	3.82074	0.74265			0.331898	1.78988	0
		1.41418	0.780357	0.0917709			2.26294	2.23735	1.17834			0.780963	3.12143	0.0917709
		1.60434	0	0			2.59617	2.92634	0.642396			0.477889	0	0.229249
		0.65348	1.04216	0			1.87742	2.20939	0.229249			0.280063	0	0
		1.61522	1.3881	0.377135			1.21361	1.45903	0.282651			0.30766	0.462698	0
		0.233797	0	0			1.84596	0.925397	0.251424			0	0	0
		1.49427	0.527614	0			0.233797	0	0			0.640401	3.16569	0
		1.37508	1.49789	0.137016			2.30545	2.11046	0.751332			0.423102	1.49789	0
		1.08148	2.89755	0.291668			1.37508	0	0.274032			0.329145	0	0
		0.723148	0.572009	0			1.26956	2.89755	0			0.168174	2.86005	0
		1.12724	0	0.322833			1.58084	0.286005	0.194018			0.563619	0.992982	0.0807081
							0.676342	0.496491	0.564957			0.107578	0	0
							1.82883	0	0.581417
Average state-dependency		1.07851	0.783667	0.11044		Average state-dependency	1.64188	1.30498	0.416361		Average state-dependency	0.526255	1.13338	0.0528624
5AA1-run2	AS	AS	AS	AS	AS	AS	AS	AS	AS	AS	AS	AS	AS	AS	AS	AS	AS	AS	AS	AS	AS	AS	AS	AS
Time (s)	39.9611	47.82	3.25781	11.9947	60.4599	5.07711	17.9814	24.4865	61.084	38.3745	9.31861	26.3904	4.23092	26.8664	18.8276	33.3714	3.58571	181.274	63.8552	43.2612	14.6073	24.9625	3.38474	7.89067
1/Time (Hz)	0.0250244	0.0209117	0.306955	0.0833704	0.0165399	0.196963	0.0556129	0.0408389	0.0163709	0.026059	0.107312	0.0378926	0.236355	0.0372213	0.0531135	0.0299658	0.278885	0.00551651	0.0156604	0.0231154	0.0684591	0.0400602	0.295444	0.126732
31 Keyboard	27	126	5	26	103	1	27	50	85	97	14	47	0	63	22	48	8	330	97	35	23	48	5	17
12 Unit8	12	11	4	4	100	0	25	17	12	29	4	18	0	10	15	27	0	243	173	63	25	65	4	10
16 Unit7b	61	31	6	9	155	3	32	42	54	93	13	36	5	70	77	91	7	250	118	80	59	103	22	84
15 Unit7a	114	80	13	21	172	2	36	77	97	93	26	56	0	60	31	75	4	330	112	55	28	67	9	38
12 Unit8 spikes/s	0.300292	0.230029	1.22782	0.333481	1.65399	0	1.39032	0.694261	0.196451	0.755711	0.429249	0.682067	0	0.372213	0.796702	0.809076	0	1.34051	2.70925	1.45627	1.71148	2.60391	1.18178	1.26732
16 Unit7b spikes/s	1.52649	0.648264	1.84173	0.750333	2.56368	0.590888	1.77961	1.71523	0.884029	2.42349	1.39506	1.36413	1.18178	2.60549	4.08974	2.72688	1.95219	1.37913	1.84793	1.84923	4.03909	4.1262	6.49976	10.6455
15 Unit7a spikes/s	2.85278	1.67294	3.99041	1.75078	2.84486	0.393925	2.00207	3.14459	1.58798	2.42349	2.79012	2.12198	0	2.23328	1.64652	2.24743	1.11554	1.82045	1.75397	1.27135	1.91685	2.68403	2.65899	4.81581
Unit8			AS-on			Unit 7b				Unit7b	AS-on			Unit7a		AS+AW-on
	AS	AW	BQ			AS	AW	BQ		AS	AW	BQ			AS	AW	BQ
	0.300292	1.24397	0.119071			1.52649	4.97589	0.714423		1.52649	4.97589	0.714423			2.85278	2.48795	0.714423
	0.230029	0	0			0.648264	0	0.250442		0.648264	0	0.250442			1.67294	0	0.250442
	1.22782	0	0			1.84173	0.968668	0.36538		1.84173	0.968668	0.36538			3.99041	1.1624	0.274035
	0.333481	0	0			0.750333	0	0	With no outliers	0.750333	0	0			1.75078	0	0
	1.65399	0.504224	0			2.56368	1.26056	0		2.56368	1.26056	0			2.84486	2.0169	0
	0	0.348863	0			0.590888	3.13977	0		0.590888	3.13977	0			0.393925	4.18636	0
	1.39032	0.16106	0			1.77961	0.644239	0		1.77961	0.644239	0			2.00207	2.41589	0
	0.694261	0	0			1.71523	0.683436	0.214219		1.71523	0.683436	0.214219			3.14459	3.64499	0.142813
	0.196451	0.177294	0.0344792			0.884029	1.40358	0.310313		0.884029	1.40358	0.310313			1.58798	4.74261	0.103438
	0.755711	0.0461406	0			2.42349	0.369124	1.38579		2.42349	0.369124	1.38579			2.42349	1.10737	1.00085
	0.429249	0	0			1.39506	0.470358	0		1.39506	0.470358	0			2.79012	0.940716	0
	0.682067	0	0			1.36413	0	0		1.36413	0	0			2.12198	0	0
	0	0	0			1.18178	0.195335	0		1.18178	0.195335	0			0	4.10203	0
	0.372213	0.859473	0.121208			2.60549	7.04768	0.121208		2.60549	7.04768	0.121208			2.23328	2.75031	0
	0.796702	0	0			4.08974	0	0		4.08974	0	0			1.64652	6.17417	0
	0.809076	0	0			2.72688	1.53727	1.2287		2.72688	1.53727	1.2287			2.24743	3.84317	0.341307
	0	0	0			1.95219	0.412847	0		1.95219	0.412847	0			1.11554	1.44497	0
	1.34051	0.184472	0.367153			1.37913	0.39969	0.367153		1.37913	0.39969	0.367153			1.82045	2.05994	0.275365
	2.70925	0.761412	0			1.84793	0	0		1.84793	0	0			1.75397	0.507608	0
	1.45627	1.33158	0.493048			1.84923	7.98946	1.10936		1.84923	7.98946	1.10936			1.27135	6.65789	1.23262
	1.71148	0	0.105398			4.03909	0	0.421592		4.03909	0	0.421592			1.91685	0	0.210796
	2.60391	0.588436	0			4.1262	1.37302	2.71672		4.1262	1.37302	2.71672			2.68403	1.17687	0
	1.18178	0.148885	0			6.49976	0.446655	1.37017		6.49976	0.446655	1.37017			2.65899	0.148885	0.456725
	1.26732	0	0.224033			10.6455	0.420187	0.373389		5.28407	2.98554	0.118178			4.81581	1.68075	0.373389
	4.14157	0.995179	0			5.28407	2.98554	0.118178		3.70591	0.326007	0			4.28438	0.995179	0
	1.63946	0.78785	0.454529			5.64702	10.2421	3.1817		6.39197	1.38354	1.29137			3.09675	4.7271	1.36359
	3.1912	0	0			3.70591	0.326007	0		3.25545	0.692615	1.07069			3.25297	3.91208	0
	0.869283	1.81812	0.155753			2.33807	10.9087	0.155753		3.78808	0.891118	0.190801			2.84765	4.54529	0
	3.47757	0.922361	0.475769			6.39197	1.38354	1.29137		3.23082	4.13621	0.206424			3.87179	4.61181	0.951537
	1.3309	0.346308	0.428276			3.25545	0.692615	1.07069		1.71566	0	2.27812			1.6756	8.65769	0.428276
	1.06707	0.11139	0.0954006			3.78808	0.891118	0.190801							2.13413	1.22529	0.190801
	0.848091	0.886331	0.103212			3.23082	4.13621	0.206424							3.10967	5.02254	0.103212
	0.421391	0	0			1.71566	0	2.27812							1.98656	0	0
Average state dependency	1.18572	0.370404	0.0962827			2.90251	1.9789	0.589149	Average state dependency	2.57174	1.45775	0.524369		Average state dependency	2.36363	2.63481	0.254958
3SD	3.08568	1.46535	0.481322			6.36819	8.91893	2.48885							3.09864	6.6756	1.14179
AVG+3SD	4.2714	1.83575	0.577605			9.2707	10.8978	3.078							5.46226	9.31041	1.39674
5H1-run1	AS	AS	AS	AS	AS	AS	AS	AS	AS	AS	AS	AS	AS	AS	AS	AS	AS	AS	AS	AS	AS	AS	AS	AS	AS	AS	AS	AS	AW	AW	AW	AW	AW	AW	AW	AW	AW	AW	AW	AW	AW	AW	AW	AW	AW	AW	AW	AW	AW
Time (s)	36.0829	14.505	97.2149	64.6467	1.9369	16.0937	11.6105	37.6389	44.5051	26.8445	64.6467	23.6345	10.9685	57.1058	17.8565	22.6661	36.2026	8.06315	15.8216	31.7521	6.93148	23.1231	7.79112	9.52127	36.529	14.1676	101.883	88.7382	62.3616	1.88249	39.3256	1.0555	15.0708	35.0818	35.5062	87.4107	0.609361	10.1415	45.3212	14.4614	6.08273	28.542	3.06857	53.6455	2.76389	1.94778	6.7465	2.33951	56.6597
1/Time (Hz)	0.027714	0.0689419	0.0102865	0.0154687	0.516289	0.0621363	0.0861289	0.0265682	0.0224693	0.0372515	0.0154687	0.042311	0.0911702	0.0175113	0.0560022	0.0441188	0.0276223	0.124021	0.0632046	0.031494	0.144269	0.0432468	0.128351	0.105028	0.0273755	0.0705834	0.00981518	0.0112691	0.0160355	0.531211	0.0254288	0.947418	0.0663535	0.0285048	0.0281641	0.0114403	1.64106	0.0986046	0.0220647	0.0691494	0.1644	0.035036	0.325885	0.0186409	0.361809	0.513405	0.148225	0.42744	0.0176492
31 Keyboard	54	38	150	140	7	36	17	67	107	46	93	28	17	111	28	27	93	16	22	63	13	42	19	6	59	25	224	133	58	6	39	2	17	36	47	127	1	20	79	18	21	37	11	83	8	5	4	10	91
8 Unit 6	71	11	74	52	0	12	0	49	118	13	68	56	9	79	16	13	40	1	14	46	8	35	4	4	21	3	14	3	88	2	26	6	0	30	68	300	1	42	135	44	8	59	7	153	8	4	26	5	104
8 Unit 6 spikes/s	1.96769	0.758361	0.761201	0.804372	0	0.745635	0	1.30184	2.65138	0.48427	1.05187	2.36942	0.820532	1.3834	0.896034	0.573545	1.10489	0.124021	0.884865	1.44872	1.15415	1.51364	0.513405	0.420112	0.574885	0.21175	0.137413	0.0338073	1.41113	1.06242	0.661148	5.68451	0	0.855145	1.91516	3.43208	1.64106	4.1414	2.97874	3.04257	1.3152	2.06713	2.28119	2.85205	2.89447	2.05362	3.85385	2.1372	1.83552
Unit 6			AW-on
	AS	AW	BQ
	1.96769	1.41113	0.838718
	0.758361	1.06242	0.289904
	0.761201	0.661148	0
	0.804372	5.68451	0.107109
	0	0	0
	0.745635	0.855145	0.839265
	0	1.91516	0
	1.30184	3.43208	0.538053
	2.65138	1.64106	0.0995661
	0.48427	4.1414	0.128982
	1.05187	2.97874	0
	2.36942	3.04257	0
	0.820532	1.3152	0
	1.3834	2.06713	0
	0.896034	2.28119	0
	0.573545	2.85205	0.0816885
	1.10489	2.89447	0.135345
	0.124021	2.05362	0.314366
	0.884865	3.85385	0
	1.44872	2.1372	0.547487
	1.15415	1.83552	0.69555
	1.51364	1.86344	0
	0.513405	1.57317	1.04629
	0.420112	0.998908	0
	0.574885	1.63672	1.14874
	0.21175	0.290821	0
	0.137413	0	0
	0.0338073	0	0
Average state-dependency	0.881829	1.94567	0.243253
SEM	0.128231	0.25318	0.0678883
SD	0.678535	1.3397	0.359231
3SD	2.0356	4.01911	1.07769
AVG+3SD	2.91743	5.96478	1.32095
P-values	AS/AW	0.000206317
	AW/BQ	7.13636e-07	AW-on
	AS/BQ	9.24014e-05
7J1	AS	AS	AS	AS	AS	AS	AS	AS	AS	AS	AS	AS	AS	AS	AS	AS	AS	AS	AS	AS	AS	AS	AS	AS	AS	AS	AS	AS	AS	AS	AW	AW	AW	AW	AW	AW	AW	AW	AW	AW	AW	AW	AW	AW	AW	AW	AW	AW	AW
Time (s)	15.7503	122.328	11.3032	25.2726	17.3562	9.6355	12.7238	42.0112	146.046	35.9272	2.25446	44.173	46.5613	11.0355	4.56039	71.1441	19.4563	30.1418	25.5299	23.9137	25.7461	33.8787	38.0787	24.5417	61.3336	44.9759	49.4231	53.2835	75.406	52.0584	3.22213	0.864724	7.23692	1.92504	3.53096	1.24561	1.16326	1.6368	7.15456	2.16181	7.4428	7.52516	0.761781	1.85298	6.19719	3.47948	1.14267	6.30013	47.6525
1/Time (Hz)	0.0634907	0.00817477	0.0884707	0.0395686	0.0576161	0.103783	0.0785929	0.0238032	0.00684717	0.027834	0.443565	0.0226383	0.0214771	0.0906164	0.219279	0.014056	0.0513973	0.0331765	0.0391697	0.041817	0.0388408	0.0295171	0.0262614	0.040747	0.0163043	0.0222341	0.0202335	0.0187675	0.0132615	0.0192092	0.310354	1.15644	0.13818	0.51947	0.283209	0.802817	0.859653	0.610949	0.139771	0.462575	0.134358	0.132888	1.31271	0.539671	0.161363	0.287399	0.875143	0.158727	0.0209853
31 Keyboard	22	151	11	32	27	16	9	61	172	45	5	87	69	37	9	124	24	57	27	30	8	81	33	15	75	87	84	67	118	98	19	0	31	4	3	3	6	4	24	8	33	29	1	4	22	14	2	19	29
21 Unit 8	16	88	12	12	11	22	14	37	131	31	8	39	70	36	6	179	34	87	24	34	19	65	28	22	54	67	92	62	117	67	13	3	9	4	1	3	2	0	5	0	4	1	1	0	5	2	3	4	22
15 Unit 6a	0	5	2	0	0	1	1	4	42	7	1	10	16	28	0	31	15	25	2	5	0	1	7	2	13	17	14	13	35	19	0	0	0	0	0	0	0	0	0	0	0	0	0	0	0	0	0	1	0
1 Unit 5	2	169	10	1	14	15	22	68	262	35	2	24	53	38	13	179	40	85	46	19	2	12	25	9	50	52	98	118	104	92	2	1	1	1	4	0	0	0	0	2	0	1	0	0	1	1	0	0	4
21 Unit 8 spikes/s	1.01585	0.71938	1.06165	0.474823	0.633778	2.28322	1.1003	0.880718	0.896979	0.862855	3.54852	0.882893	1.5034	3.26219	1.31568	2.51602	1.74751	2.88636	0.940072	1.42178	0.737975	1.91861	0.735318	0.896434	0.88043	1.48969	1.86148	1.16359	1.5516	1.28702	4.0346	3.46931	1.24362	2.07788	0.283209	2.40845	1.71931	0	0.698855	0	0.537432	0.132888	1.31271	0	0.806817	0.574798	2.62543	0.634907	0.461676
15 Unit 6a spikes/s	0	0.0408739	0.176941	0	0	0.103783	0.0785929	0.0952128	0.287581	0.194838	0.443565	0.226383	0.343633	2.53726	0	0.435735	0.770959	0.829413	0.0783394	0.209085	0	0.0295171	0.18383	0.081494	0.211955	0.37798	0.283268	0.243978	0.464154	0.364974	0	0	0	0	0	0	0	0	0	0	0	0	0	0	0	0	0	0.158727	0
1 Unit 5 spikes/s	0.126981	1.38154	0.884707	0.0395686	0.806626	1.55674	1.72904	1.61862	1.79396	0.974192	0.887131	0.543318	1.13829	3.44342	2.85063	2.51602	2.05589	2.82	1.80181	0.794522	0.0776816	0.354205	0.656534	0.366723	0.815213	1.15617	1.98288	2.21457	1.3792	1.76724	0.620708	1.15644	0.13818	0.51947	1.13284	0	0	0	0	0.925151	0	0.132888	0	0	0.161363	0.287399	0	0	0.0839411
Unit8					Unit6a					Unit5		AS-on
	AS	AW	BQ			AS	AW	BQ			AS	AW	BQ
	1.01585	4.0346	0			0	0	0			0.126981	0.620708	0
	0.71938	3.46931	0			0.0408739	0	0			1.38154	1.15644	0.55015
	1.06165	1.24362	0.740403			0.176941	0	0			0.884707	0.13818	0
	0.474823	2.07788	0.101506			0	0	0			0.0395686	0.51947	0.507528
	0.633778	0.283209	0			0	0	0			0.806626	1.13284	0.230738
	2.28322	2.40845	0			0.103783	0	0			1.55674	0	0
	1.1003	1.71931	0			0.0785929	0	0			1.72904	0	0
	0.880718	0	0			0.0952128	0	0			1.61862	0	1.15187
	0.896979	0.698855	0			0.287581	0	0			1.79396	0	0
	0.862855	0	0			0.194838	0	0			0.974192	0.925151	0.34539
	3.54852	0.537432	0.118899			0.443565	0	0			0.887131	0	0
	0.882893	0.132888	0.149601			0.226383	0	0			0.543318	0.132888	0
	1.5034	1.31271	0.116896			0.343633	0	0			1.13829	0	0.584481
	3.26219	0	0			2.53726	0	0			3.44342	0	0.381693
	1.31568	0.806817	0.114015			0	0	0.114015			2.85063	0.161363	0.68409
	2.51602	0.574798	0			0.435735	0	0			2.51602	0.287399	0.150606
	1.74751	2.62543	0.239558			0.770959	0	0			2.05589	0	0.479116
	2.88636	0.634907	0			0.829413	0.158727	0			2.82	0	0
	0.940072	0.461676	0			0.0783394	0	0			1.80181	0.0839411	0.622698
	1.42178	0.245637	0			0.209085	0	0			0.794522	0.00877276	0
	0.737975	0.599796	0.103451			0	0	0			0.0776816	0.182547	0
	1.91861	0.299817	0			0.0295171	0	0			0.354205	0.0374772	0.252971
	0.735318	1.50606	0			0.18383	0	0			0.656534	0	0
	0.896434	1.69235	0			0.081494	0	0			0.366723	0.33847	0
	0.88043	0.41871	0			0.211955	0	0			0.815213	0	0
	1.48969	0.609989	0.369076			0.37798	0	0			1.15617	0	0.369076
	1.86148	1.51783	0.116896			0.283268	0	0			1.98288	0	1.16896
	1.16359	0.792986	0			0.243978	0	0			2.21457	0.396493	0.322727
	1.5516	0.0426368	0.340845			0.464154	0	0			1.3792	0.0710613	0
	1.28702	0.20365	0			0.364974	0	0			1.76724	0	0.139771
AVG	1.41587	1.03171	0.0837049			0.303112	0.00529089	0.0038005		Average state-dependency	1.35111	0.20644	0.264729
SD	0.787483	1.03818	0.160348			0.472216	0.0289794	0.0208162			0.873023	0.338212	0.334396
3SD	2.36245	3.11453	0.481044			1.41665	0.0869383	0.0624486			2.61907	1.01464	1.00319
AVG+3SD	3.77832	4.14624	0.564749			1.71976	0.0922292	0.0662491			3.97018	1.22108	1.26792
Exclusion of outliers below
	Unit8	AS+AW-on				Unit6a	AS-on
	AS	AW	BQ			AS	AW	BQ
	1.01585	4.0346	0			0	0	0
	0.71938	3.46931	0			0.0408739	0	0
	0.474823	2.07788	0.101506			0.176941	0	0
	0.633778	0.283209	0			0	0	0
	2.28322	2.40845	0			0	0	0
	1.1003	1.71931	0			0.103783	0	0
	0.880718	0	0			0.0785929	0	0
	0.896979	0.698855	0			0.0952128	0	0
	0.862855	0	0			0.287581	0	0
	3.54852	0.537432	0.118899			0.194838	0	0
	0.882893	0.132888	0.149601			0.443565	0	0
	1.5034	1.31271	0.116896			0.226383	0	0
	3.26219	0	0			0.343633	0	0
	1.31568	0.806817	0.114015			0.435735	0	0
	2.51602	0.574798	0			0.770959	0	0
	1.74751	2.62543	0.239558			0.0783394	0	0
	2.88636	0.634907	0			0.209085	0	0
	0.940072	0.461676	0			0	0	0
	1.42178	0.245637	0			0.0295171	0	0
	0.737975	0.599796	0.103451			0.18383	0	0
	1.91861	0.299817	0			0.081494	0	0
	0.735318	1.50606	0			0.211955	0	0
	0.896434	1.69235	0			0.37798	0	0
	0.88043	0.41871	0			0.283268	0	0
	1.48969	0.609989	0.369076			0.243978	0	0
	1.86148	1.51783	0.116896			0.464154	0	0
	1.16359	0.792986	0			0.364974	0	0
	1.5516	0.0426368	0.340845
	1.28702	0.20365	0
Average state-dependency	1.42808	1.0244	0.0610601			0.212099	0	0
5N1	AS	AS	AS	AS	AS	AS	AS	AS	AS	AS	AS	AS	AS	AS	AS	AS	AS	AS	AS	AS	AS	AS	AS	AS	AW	AW	AW	AW	AW	AW	AW	AW	AW	AW	AW	AW	AW	AW	AW	AW	AW	AW	AW	AW	AW	AW	AW	AW	BQ
Time (s)	48.503	8.05551	43.7461	24.4638	24.5346	9.89596	46.4218	31.8398	9.07484	16.0402	16.3659	26.8706	36.894	7.27686	42.6985	46.9173	9.30135	4.7427	13.053	11.1843	25.2283	11.2975	17.4418	28.8243	11.9205	6.04517	10.0234	4.26135	13.3645	2.39259	1.28832	14.9784	5.59214	2.57663	11.2692	3.4827	1.93955	6.24337	2.67573	7.60248	12.6	19.5371	10.4764	12.5575	20.7829	16.6915	19.8627	1.62809	3.35528
1/Time (Hz)	0.0206173	0.124139	0.0228592	0.0408767	0.0407587	0.101051	0.0215416	0.0314072	0.110195	0.0623432	0.0611028	0.0372154	0.0271047	0.137422	0.0234201	0.0213141	0.107511	0.21085	0.0766105	0.0894112	0.039638	0.0885149	0.0573335	0.034693	0.0838894	0.165421	0.0997668	0.234667	0.0748251	0.417958	0.776207	0.0667626	0.178822	0.388104	0.0887373	0.287134	0.515583	0.16017	0.37373	0.131536	0.079365	0.0511847	0.0954525	0.0796335	0.0481164	0.0599108	0.0503456	0.614216	0.298037
31 Keyboard	66	16	64	44	47	9	107	42	25	35	16	51	58	10	88	86	3	9	19	30	47	7	35	59	17	13	4	21	11	0	5	24	11	12	12	5	10	10	11	27	34	29	15	32	55	22	48	6	6
3 mua	187	12	102	60	111	34	78	106	29	24	16	73	117	8	82	93	72	7	31	17	96	42	58	111	59	33	53	29	75	11	14	105	40	28	69	22	7	42	14	49	39	68	31	47	116	51	119	14	0
Unit8 spikes/s	3.85544	1.48966	2.33164	2.4526	4.52422	3.43575	1.68024	3.32917	3.19565	1.49624	0.977645	2.71673	3.17125	1.09938	1.92044	1.98221	7.74081	1.47595	2.37493	1.51999	3.80525	3.71763	3.32534	3.85092	4.94947	5.4589	5.28764	6.80535	5.61188	4.59754	10.8669	7.01008	7.1529	10.8669	6.12287	6.31694	3.60908	6.72713	5.23221	6.44527	3.09524	3.48056	2.95903	3.74277	5.5815	3.05545	5.99113	8.59903	0
unit8
									AS	AW	BQ	AS+AW-on
	AS	AW	BQ					With outliers removed	3.85544	4.94947	0
	3.85544	4.94947	0						1.48966	5.4589	0
	1.48966	5.4589	0						2.33164	5.28764	2.94312
	2.33164	5.28764	2.94312						2.4526	6.80535	6.53271
	2.4526	6.80535	6.53271						4.52422	5.61188	7.04747
	4.52422	5.61188	7.04747						3.43575	4.59754	8.30999
	3.43575	4.59754	8.30999						1.68024	10.8669	5.07735
	1.68024	10.8669	5.07735						3.32917	7.01008	2.92787
	3.32917	7.01008	2.92787						3.19565	7.1529	1.68543
	3.19565	7.1529	1.68543						1.49624	10.8669	6.84944
	1.49624	10.8669	6.84944						0.977645	6.12287	9.0219
	0.977645	6.12287	9.0219						2.71673	6.31694	3.23519
	2.71673	6.31694	3.23519						3.17125	3.60908	3.32229
	3.17125	3.60908	3.32229						1.09938	6.72713	2.5842
	1.09938	6.72713	2.5842						1.92044	5.23221	4.18233
	1.92044	5.23221	4.18233						1.98221	6.44527	7.21231
	1.98221	6.44527	7.21231						1.47595	3.48056	2.3944
	7.74081	3.09524	5.10546						2.37493	2.95903	5.53999
	1.47595	3.48056	2.3944						1.51999	3.74277	5.54724
	2.37493	2.95903	5.53999						3.80525	5.5815	5.04535
	1.51999	3.74277	5.54724						3.71763	3.05545	3.43915
	3.80525	5.5815	5.04535						3.32534	5.99113	7.97491
	3.71763	3.05545	3.43915						3.85092	8.59903	1.96208
	3.32534	5.99113	7.97491
	3.85092	8.59903	1.96208					Average state-dependency	2.59688	5.9335	4.47107
									0.21594	0.439481	0.536055
AVG	2.81121	5.81524	4.49751
SD	1.45889	2.14122	2.51765
3SD	4.37667	6.42365	7.55296
AVG+3SD	7.18788	12.2389	12.0505
7H1	AS	AS	AS	AS	AS	AS	AS	AS	AS	AS	AS	AS	AW	AW	AW	AW	AW	AW	AW	AW	AW	AW	AW	AW	BQ	BQ	BQ	BQ	BQ	BQ	BQ	BQ	BQ	BQ	BQ	BQ
Time (s)	23.8796	36.2961	54.4315	76.5052	23.2149	14.0092	19.7032	36.4842	25.4398	64.2894	56.4006	91.756	9.50671	27.3914	1.55519	74.4985	2.35786	1.24164	2.19482	45.7275	10.6229	69.118	2.38295	9.50671	0.802677	1.69315	5.5184	2.53345	15.4766	5.39299	4.3771	9.79015	12.0402	11.0243	4.77844	9.66975
1/Time (Hz)	0.0418767	0.0275512	0.0183717	0.013071	0.0430757	0.0713815	0.0507531	0.0274091	0.0393084	0.0155547	0.0177303	0.0108985	0.105189	0.0365079	0.64301	0.0134231	0.424113	0.805386	0.455618	0.0218687	0.094136	0.014468	0.419648	0.105189	1.24583	0.590616	0.181212	0.394719	0.0646136	0.185426	0.228462	0.102143	0.0830554	0.090709	0.209273	0.103415
31 Keyboard	5	36	59	67	28	18	45	40	40	90	87	94	0	7	5	22	7	4	7	65	19	46	7	12	0	2	6	4	0	2	1	0	0	2	5	0
13 Unit 8	70	66	75	84	29	25	33	60	32	89	60	96	8	27	0	49	2	0	0	39	9	45	0	1	0	5	4	1	13	1	3	9	8	11	1	5
Unit 8 spikes/s	2.93137	1.81838	1.37788	1.09797	1.2492	1.78454	1.67485	1.64455	1.25787	1.38436	1.06382	1.04625	0.841511	0.985712	0	0.657732	0.848225	0	0	0.852878	0.847224	0.65106	0	0.105189	0	2.95308	0.724847	0.394719	0.839977	0.185426	0.685386	0.919291	0.664443	0.997799	0.209273	0.517076
Unit 8
	AS	AW	BQ	AS-on
	2.93137	0.841511	0
	1.81838	0.985712	2.95308
	1.37788	0	0.724847
	1.09797	0.657732	0.394719
	1.2492	0.848225	0.839977
	1.78454	0	0.185426
	1.67485	0	0.685386
	1.64455	0.852878	0.919291
	1.25787	0.847224	0.664443
	1.38436	0.65106	0.997799
	1.06382	0	0.209273
	1.04625	0.105189	0.517076
Average state-dependency	1.52759	0.482461	0.75761
SD	0.520582	0.417653	0.757824
3SD	1.56175	1.25296	2.27347
AVG+3SD	3.08933	1.73542	3.03108
7I1	AS	AS	AS	AS	AS	AS	AS	AS	AS	AS	AS	AS	AS	AS	AS	AS	AS	AS	AS	AS	AS	AS	AS	AS	AS	AS	AS	AS	AS	AS	AS	AS	AS	AS	AS	AS	AS	AS	AS	AW	AW	AW	AW	AW	AW	AW	AW	AW	AW
Time (s)	31.9479	31.3033	4.12275	23.5682	57.4767	8.83638	12.9457	47.2572	17.0684	24.065	20.4123	23.7696	4.56591	12.5563	14.5357	11.9117	12.4488	26.5226	35.3992	20.4123	1.18176	9.36012	9.02439	19.9826	37.333	35.1172	17.8876	4.52562	13.2814	22.4401	61.9218	49.5267	21.7418	72.2354	23.0444	6.80858	5.30451	39.0922	70.0599	21.0703	21.3523	5.92225	68.3409	3.0887	36.0573	6.87572	20.8152	2.17552	13.0128
1/Time (Hz)	0.0313009	0.0319455	0.242557	0.0424301	0.0173983	0.113169	0.0772457	0.0211608	0.0585876	0.0415541	0.0489901	0.0420706	0.219014	0.0796416	0.0687961	0.0839514	0.0803289	0.0377037	0.0282492	0.0489901	0.846192	0.106836	0.110811	0.0500436	0.0267859	0.0284761	0.0559046	0.220964	0.0752931	0.0445631	0.0161494	0.0201911	0.0459944	0.0138436	0.0433945	0.146874	0.188519	0.0255805	0.0142735	0.0474601	0.0468333	0.168855	0.0146325	0.32376	0.0277337	0.145439	0.0480419	0.45966	0.0768472
31 Keyboard	40	48	7	60	95	6	23	68	17	42	21	43	12	20	21	14	29	41	45	31	1	20	11	31	42	57	21	0	4	18	61	45	23	106	31	11	9	52	86	18	22	8	83	0	34	7	30	6	34
13 Unit 8	11	4	0	4	162	11	48	136	41	55	27	88	14	79	30	23	47	72	76	65	8	42	28	19	58	134	60	16	19	33	124	111	30	144	67	4	21	59	21	4	1	0	65	0	21	2	16	1	6
																															0	0	0
13 Unit 8	0.34431	0.127782	0	0.169721	2.81853	1.24485	3.7078	2.87787	2.40209	2.28547	1.32273	3.70221	3.0662	6.29169	2.06388	1.93088	3.77546	2.71467	2.14694	3.18435	6.76954	4.48712	3.1027	0.950829	1.55358	3.81579	3.35427	3.53543	1.43057	1.47058	2.00253	2.24122	1.37983	1.99348	2.90743	0.587494	3.95889	1.50925	0.299744	0.18984	0.0468333	0	0.951114	0	0.582407	0.290879	0.76867	0.45966	0.461083
Unit 8							Unit 8		AS-on
	AS	AW	BQ					AS	AW	BQ
	0.34431	0.18984	0					0.34431	0.18984	0
	0.127782	0.0468333	0			With outliers removed		0.127782	0.0468333	0
	0	0	0					0	0	0
	0.169721	0.951114	21.2757					2.81853	0	0
	2.81853	0	0					1.24485	0.582407	11.3316
	1.24485	0.582407	11.3316					3.7078	0.290879	0.445898
	3.7078	0.290879	0.445898					2.87787	0.76867	1.21328
	2.87787	0.76867	1.21328					2.40209	0.45966	1.16899
	2.40209	0.45966	1.16899					2.28547	0.461083	0.764723
	2.28547	0.461083	0.764723					1.32273	0.71064	0
	1.32273	0.71064	0					3.70221	0.365741	2.17416
	3.70221	0.365741	2.17416					3.0662	0.18118	1.09584
	3.0662	0.18118	1.09584					6.29169	0	0
	6.29169	0	0					2.06388	0.172772	0
	2.06388	0.172772	0					1.93088	0.707234	1.23082
	1.93088	0.707234	1.23082					3.77546	0.733644	0
	3.77546	0.733644	0					2.71467	0.650181	0.284217
	2.71467	0.650181	0.284217					2.14694	1.04349	0.670855
	2.14694	1.04349	0.670855					3.18435	0.478874	0
	3.18435	0.478874	0					4.48712	0.420706	0.513551
	6.76954	1.69974	2.41321					3.1027	0.451645	0
	4.48712	0.420706	0.513551					0.950829	0	1.17576
	3.1027	0.451645	0					1.55358	0.510811	0
	0.950829	0	1.17576					3.81579	0.716819	0.524401
	1.55358	0.510811	0					3.35427	0.200174	0.83983
	3.81579	0.716819	0.524401					3.53543	0.496433	0.134413
	3.35427	0.200174	0.83983					1.43057	0.744649	0.641939
	3.53543	0.496433	0.134413					1.47058	0.795808	0.127508
	1.43057	0.744649	0.641939					2.00253	0.406912	0.292019
	1.47058	0.795808	0.127508					2.24122	1.4601	0.650348
	2.00253	0.406912	0.292019					1.37983	0.401428	2.61832
	2.24122	1.4601	0.650348					1.99348	0.371581	2.01256
	1.37983	0.401428	2.61832					2.90743	0	0
	1.99348	0.371581	2.01256					0.587494	0.393994	0.504657
	2.90743	0	0					3.95889	0	0.300504
	0.587494	0.393994	0.504657					1.50925	0	0
	3.95889	0	0.300504					0.299744	0.597769	1.23299
	1.50925	0	0
	0.299744	0.597769	1.23299				Average state-dependency	2.34023	0.42735	0.863492
							SEM	0.222879	0.0543846	0.31092
Average	2.39815	0.473405	1.42662
SD	1.5421	0.389001	3.7538
3SD	4.62629	1.167	11.2614
AVG+3SD	7.02444	1.64041	12.688
7N1	AS	AS	AS	AS	AS	AS	AS	AS	AS	AS	AS	AS	AS	AS	AW	AW	AW	AW	AW	AW	AW	AW	AW	AW	AW	AW	AW	AW	BQ	BQ	BQ	BQ	BQ	BQ	BQ	BQ	BQ	BQ	BQ	BQ	BQ	BQ
Time (s)	31.0637	65.1279	21.5328	14.9073	14.9752	82.3976	27.1672	135.211	12.7758	23.0941	6.19102	72.7717	30.2355	13.4546	6.72052	2.67463	1.61564	8.56696	1.08614	20.0122	1.72425	2.59317	86.9323	15.7084	4.58896	3.09551	18.1386	4.83334	11.934	8.32258	11.3231	10.8343	7.04636	1.3441	9.17792	2.36236	10.4949	4.7383	12.3956	6.04168	6.40825	3.17697
1/Time (Hz)	0.0321919	0.0153544	0.0464408	0.0670811	0.066777	0.0121363	0.0368091	0.00739583	0.0782732	0.043301	0.161524	0.0137416	0.0330737	0.074324	0.148798	0.373884	0.61895	0.116727	0.920688	0.0499695	0.579961	0.385629	0.0115032	0.0636604	0.217914	0.323048	0.055131	0.206896	0.0837941	0.120155	0.0883154	0.0922996	0.141917	0.74399	0.108957	0.423305	0.0952847	0.211046	0.0806737	0.165517	0.156049	0.314765
31 Keyboard	42	91	23	3	18	88	24	93	4	15	9	52	43	15	26	0	5	19	4	11	4	12	44	14	7	11	29	18	6	1	1	0	6	0	0	0	2	3	1	0	2	0
8 mua	27	75	25	2	15	60	21	50	1	16	7	9	9	7	9	1	0	15	0	5	0	1	30	4	0	0	1	1	4	0	0	2	4	1	0	0	1	1	3	0	0	0
8 mua	0.869181	1.15158	1.16102	0.134162	1.00166	0.728176	0.772992	0.369791	0.0782732	0.692816	1.13067	0.123675	0.297663	0.520268	1.33918	0.373884	0	1.75091	0	0.249848	0	0.385629	0.345096	0.254641	0	0	0.055131	0.206896	0.335177	0	0	0.184599	0.567669	0.74399	0	0	0.0952847	0.211046	0.242021	0	0	0
	Unit 8	AS+AW-on
	AS	AW	BQ
	0.869181	1.33918	0.335177
	1.15158	0.373884	0
	1.16102	0	0
	0.134162	1.75091	0.184599
	1.00166	0	0.567669
	0.728176	0.249848	0.74399
	0.772992	0	0
	0.369791	0.385629	0
	0.0782732	0.345096	0.0952847
	0.692816	0.254641	0.211046
	1.13067	0	0.242021
	0.123675	0	0
	0.297663	0.055131	0
	0.520268	0.206896	0
Average state dependency	0.645137	0.354373	0.169985
SD	0.394937	0.532172	0.236945
3SD	1.18481	1.59651	0.710834
AVG+3SD	1.82995	1.95089	0.880819
5H1-2-6a	AS	AW	QS	AS	AW	QS	AS	AW	QS	AS	AW	QS	AS	AW	QS	AS	AW	QS	AS	AW	QS	AS	AW	QS	AS	AW	QS	AS	AW	QS	AS	AW	QS	AS	AW	QS	AS	AW	QS	AS	AW	QS	AS	AW	QS	AS	AW	QS	AS
Time (s)	22.082	7.72348	1.45901	7.42241	8.77721	4.22649	48.2167	38.3163	6.10236	26.0653	16.3849	13.3627	14.3816	38.3858	1.99166	4.82862	8.69615	11.0005	26.0306	12.2047	3.08013	80.6623	37.39	9.25196	2.33904	79.9328	10.2131	7.28346	6.71607	4.31913	10.9194	13.7679	1.41269	45.7851	11.3826	3.2654	86.2783	1.72533	10.3636	164.405	3.84437	8.80036	39.2195	72.3598	0.891616	48.9347	15.7017	2.77906	47.1977
1/Time (Hz)	0.0452858	0.129475	0.685397	0.134727	0.113931	0.236603	0.0207397	0.0260985	0.163871	0.0383652	0.0610318	0.0748354	0.0695331	0.0260513	0.502093	0.207098	0.114993	0.0909053	0.0384164	0.0819355	0.324662	0.0123974	0.0267451	0.108085	0.427525	0.0125105	0.0979139	0.137297	0.148897	0.231528	0.0915801	0.0726325	0.707869	0.0218412	0.0878536	0.306241	0.0115904	0.579598	0.0964917	0.00608255	0.260121	0.113632	0.0254975	0.0138198	1.12156	0.0204354	0.0636874	0.359834	0.0211875
31 Keyboard	32	2	0	8	13	0	125	56	1	52	23	0	26	66	0	13	20	11	59	10	0	168	24	3	7	92	0	8	8	0	29	20	0	46	18	0	106	1	4	199	9	0	50	94	0	56	27	3	77
2 Unit6a	35	3	0	27	1	1	102	19	3	91	7	21	8	3	3	10	6	0	0	0	0	27	8	1	1	9	0	0	0	0	0	0	0	0	4	3	7	0	0	34	0	3	14	36	0	46	1	0	20
2 Unit6a spikes/s	1.585	0.388426	0	3.63763	0.113931	0.236603	2.11545	0.495872	0.491613	3.49123	0.427223	1.57154	0.556264	0.0781539	1.50628	2.07098	0.689961	0	0	0	0	0.334729	0.213961	0.108085	0.427525	0.112595	0	0	0	0	0	0	0	0	0.351414	0.918724	0.0811328	0	0	0.206807	0	0.340895	0.356965	0.497514	0	0.940029	0.0636874	0	0.423749
	Unit6a		AS-on
	AS	AW	QS
	1.585	0.388426	0
	3.63763	0.113931	0.236603
	2.11545	0.495872	0.491613
	3.49123	0.427223	1.57154
	0.556264	0.0781539	1.50628
	2.07098	0.689961	0
	0	0	0
	0.334729	0.213961	0.108085
	0.427525	0.112595	0
	0	0	0
	0	0	0
	0	0.351414	0.918724
	0.0811328	0	0
	0.206807	0	0.340895
	0.356965	0.497514	0
	0.940029	0.0636874	0
	0.423749	0.136624	0
	0	0	0.19064
	0.0126313	0	0
	0	0.631203	0.629447
	4.46965	0.485169	1.20502
	1.43352	0.238674	1.1592
	4.14321	0.519561	0.116075
Average state-dependency	1.14289	0.236694	0.36844
SD	1.47245	0.23343	0.527768
3SD	4.41734	0.700289	1.58331
Average+3SD	8.56055	1.21985	1.69938
[truncated: 80 more columns]

## Sheet: Final data for Figs 3D 3E
	Final dataset for Fig 3D and 3E
										Fig 3D							Fig 3E
State-dependency of all LRN units
Animal ID	Unit ID	AS (Hz)	AW (Hz)	BQ (Hz)	State-dependency					AS-on	AS+AW-on	AW-on	NS
2R1	4a	0.788497	0.452602	0.237266	AS-on				N	17	8	2	0			Average firing rate of AS-on Units (Spikes/s)						Average firing rate of AS+AW-on Units (Spikes/s)
2R1	4b	1.77681	1.53343	0.159919	AS+AW-on				Total	27	27	27	27				AS (Hz)	AW (Hz)	BQ (Hz)				AS (Hz)	AW (Hz)	BQ (Hz)
2R1	7	0.502247	0.389692	0.0266332	AS+AW-on				%	62.963	29.6296	7.40741	0				0.788497	0.452602	0.237266				1.77681	1.53343	0.159919
5AA1-1	5a	0.526255	1.13338	0.0528624	AS+AW-on												1.07851	0.783667	0.11044				0.502247	0.389692	0.0266332
5AA1-1	5b	1.64188	1.30498	0.416361	AS+AW-on												2.57174	1.45775	0.524369				1.64188	1.30498	0.416361
5AA1-1	7a	1.07851	0.783667	0.11044	AS-on												1.14289	0.236694	0.36844				0.465693	0.57668	0
5AA1-1	7b	0.465693	0.57668	0	AS+AW-on												1.26684	0.424027	0.705271				2.36363	2.63481	0.254958
5AA1-2	7a	2.36363	2.63481	0.254958	AS+AW-on												3.14314	0.778628	0.939049				1.42808	1.0244	0.0610601
5AA1-2	7b	2.57174	1.45775	0.524369	AS-on												2.76707	0.921906	0.661399				0.645137	0.354373	0.169985
5AA1-2	8	1.18572	0.370404	0.0962827	AS-on												0.910747	0.492962	0.0364732				0.526255	1.13338	0.0528624
5H1	1	0.881829	1.94567	0.243253	AW-on												1.31671	0.777364	0.224613
5H1-2	6a	1.14289	0.236694	0.36844	AS-on												1.52759	0.482461	0.75761
5H1-2	6b	1.26684	0.424027	0.705271	AS-on												2.34023	0.42735	0.863492
5H1-2	7a	3.14314	0.778628	0.939049	AS-on												1.35111	0.20644	0.264729
5H1-2	7b	2.76707	0.921906	0.661399	AS-on												0.212099	0	0
5H1-2	8a	0.910747	0.492962	0.0364732	AS-on												1.24889	0.427479	0.87757
5H1-2	8b	1.31671	0.777364	0.224613	AS-on												0.31168	0.145391	0.00456763
5N1	1	2.59688	5.9335	4.47107	AS+AW-on												0.794724	0.373321	0.272893
7H1	1	1.52759	0.482461	0.75761	AS-on												1.18572	0.370404	0.0962827
7I1	1	2.34023	0.42735	0.863492	AS-on
7J1	5	1.35111	0.20644	0.264729	AS-on											Average	1.40931	0.515203	0.408498			Average	1.16872	1.11897	0.142722
7J1	6a	0.212099	0	0	AS-on											SEM	0.207475	0.0863634	0.082784			SEM	0.257531	0.264705	0.0494802
7J1	6b	1.24889	0.427479	0.87757	AS-on
7J1	7a	0.31168	0.145391	0.00456763	AS-on
7J1	7b	0.794724	0.373321	0.272893	AS-on
7J1	8	1.42808	1.0244	0.0610601	AS+AW-on
7N1	1	0.645137	0.354373	0.169985	AS+AW-on

## Sheet: Final data for figs 3F 3G
Final dataset for Fig 3F and 3G															Jitter analysis on individual units
List of units that increased their firing within ±10 ms of a twitch (CD units)															(individual jitters performed with counts; concatenated final jitter performed first with counts and then converted and presented as spikes/s)
and >10 ms after a twitch (sensory units)																	time: time relative to twitch; lci: lower confidence interval; uci: upper confidence interval
								Fig 3F							CD units
CD			Sensory													2R1-4a					2R1-4b					2R1-7					5AA1-1-5b					5AA1-1-7b					5AA1-1-5a							5H1-1
Animal ID	Unit ID	Muscle type	Animal ID	Unit ID	Muscle type			Types of twitch-correlation							time	count	lci	uci		time	count	lci	uci		time	count	lci	uci		time	count	lci	uci		time	count	lci	uci			time	count	lci	uci			time	count	lci
2R1	4a	nuchal	5AA1-2	7b	hindlimb										-0.5	0	0	4		-0.5	1	0	5		-0.5	1	0	5		-0.5	4	0	10		-0.5	1	0	4			-0.5	2	0	5			-0.5	1	0
2R1	4b	hindlimb	5AA1-2	7a	ipsi forelimb				CD	Sensory	not significant				-0.495	0	0	4		-0.495	1	0	6		-0.495	1	0	5		-0.495	6	0	11		-0.495	1	0	4			-0.495	1	2.22045e-16	5			-0.495	1	0
2R1	7	hindlimb	5H1-2	7a	hindlimb			N	12	12	3				-0.49	2	0	4		-0.49	1	0	6		-0.49	0	0	4		-0.49	7	0	11		-0.49	0	0	4			-0.49	1	0	5			-0.49	2	0
5AA1-1	5b	ipsi forelimb	5H1-2	7b	hindlimb			total	27	27	27				-0.485	1	0	4		-0.485	0	0	5		-0.485	3	0	5		-0.485	5	0	11		-0.485	1	1.11022e-16	4			-0.485	1	2.22045e-16	5			-0.485	0	-1.11022e-16
5AA1-1	7b	ipsi forelimb	5H1-2	8b	hindlimb			%	44.4444	44.4444	11.1111				-0.48	1	0	4		-0.48	0	0	5		-0.48	0	0	5		-0.48	3	0	12		-0.48	1	0	4			-0.48	2	0	5			-0.48	0	0
5AA1-1	5a	nuchal	5H1-2	8a	ipsi forelimb										-0.475	2	0	4		-0.475	4	-2.22045e-16	5		-0.475	0	0	5		-0.475	5	0	11		-0.475	1	0	4			-0.475	2	0	5			-0.475	1	0
5H1	1	contra forelimb	7I1	1	ipsi forelimb										-0.47	0	0	4		-0.47	1	0	5		-0.47	0	0	5		-0.47	1	0	11		-0.47	2	0	4			-0.47	1	0	5			-0.47	3	0
5H1-2	6b	nuchal	7J1	6a	nuchal										-0.465	0	0	4		-0.465	0	2.22045e-16	5		-0.465	2	0	5		-0.465	5	0	10		-0.465	1	0	4			-0.465	4	0	5			-0.465	0	0
5N1	1	nuchal	7J1	7a	contra forelimb										-0.46	1	0	4		-0.46	0	0	5		-0.46	1	0	5		-0.46	5	0	11		-0.46	1	0	5			-0.46	2	0	5			-0.46	0	0
7H1	1	ipsi forelimb	7J1	6b	contra forelimb										-0.455	0	0	4		-0.455	2	0	5		-0.455	3	0	4		-0.455	4	0	11		-0.455	0	0	4			-0.455	3	0	5			-0.455	1	0
7J1	5	ipsi forelimb	7J1	7b	contra forelimb										-0.45	1	0	4		-0.45	3	2.22045e-16	6		-0.45	1	0	5		-0.45	5	0	11		-0.45	1	-1.11022e-16	4			-0.45	2	0	5			-0.45	1	0
7N1	1	ipsi forelimb	7J1	8	contra forelimb										-0.445	0	0	4		-0.445	0	0	6		-0.445	1	0	5		-0.445	6	0	11		-0.445	0	0	5			-0.445	2	0	4			-0.445	0	0
															-0.44	1	0	4		-0.44	1	0	6		-0.44	1	0	5		-0.44	1	0	11		-0.44	0	0	4			-0.44	2	0	4			-0.44	1	0
															-0.435	2	0	4		-0.435	2	0	6		-0.435	1	0	5		-0.435	3	0	10		-0.435	3	0	4			-0.435	1	0	5			-0.435	1	0
															-0.43	0	0	4		-0.43	1	2.22045e-16	6		-0.43	1	0	5		-0.43	5	1	11		-0.43	0	0	4			-0.43	2	0	4			-0.43	1	0
															-0.425	0	0	4		-0.425	2	0	5		-0.425	0	0	5		-0.425	7	0	11		-0.425	2	0	4			-0.425	1	0	4			-0.425	1	0
															-0.42	0	0	4		-0.42	1	0	6		-0.42	0	0	5		-0.42	6	0	11		-0.42	2	0	4			-0.42	1	0	4			-0.42	0	0
															-0.415	0	0	4		-0.415	2	0	5		-0.415	1	0	5		-0.415	4	0	11		-0.415	0	0	5			-0.415	1	0	5			-0.415	1	0
															-0.41	3	0	4		-0.41	0	0	5		-0.41	1	0	5		-0.41	7	0	11		-0.41	1	0	5			-0.41	1	0	4			-0.41	1	0
															-0.405	3	0	4		-0.405	0	0	5		-0.405	2	0	5		-0.405	5	0	11		-0.405	2	0	5			-0.405	1	0	5			-0.405	2	0
															-0.4	0	0	4		-0.4	1	0	6		-0.4	0	0	5		-0.4	1	-8.88178e-16	11		-0.4	2	0	4			-0.4	3	0	4			-0.4	0	0
															-0.395	2	0	4		-0.395	0	0	6		-0.395	1	0	5		-0.395	4	0	11		-0.395	0	0	5			-0.395	2	0	4			-0.395	0	0
															-0.39	3	0	4		-0.39	0	2.22045e-16	6		-0.39	0	0	5		-0.39	6	0	11		-0.39	0	0	4			-0.39	1	0	4			-0.39	0	0
															-0.385	1	0	4		-0.385	1	0	6		-0.385	0	0	5		-0.385	3	0	11		-0.385	2	0	5			-0.385	0	0	5			-0.385	1	0
															-0.38	0	0	4		-0.38	2	0	5		-0.38	3	0	5		-0.38	4	1	11		-0.38	1	0	4			-0.38	0	0	5			-0.38	3	0
															-0.375	1	0	4		-0.375	0	0	5		-0.375	0	0	5		-0.375	5	0	12		-0.375	2	0	5			-0.375	0	0	5			-0.375	0	0
															-0.37	0	0	5		-0.37	2	0	6		-0.37	2	0	5		-0.37	7	8.88178e-16	11		-0.37	0	0	5			-0.37	0	0	4			-0.37	0	0
															-0.365	1	0	4		-0.365	2	-2.22045e-16	5		-0.365	2	0	6		-0.365	5	0	10		-0.365	1	0	5			-0.365	1	0	4			-0.365	1	0
															-0.36	0	0	4		-0.36	1	0	5		-0.36	1	0	5		-0.36	5	0	12		-0.36	0	0	5			-0.36	2	0	4			-0.36	0	0
															-0.355	0	0	5		-0.355	1	0	5		-0.355	0	0	5		-0.355	4	0	12		-0.355	2	0	5			-0.355	0	0	4			-0.355	1	0
															-0.35	3	0	4		-0.35	2	0	6		-0.35	2	-2.22045e-16	5		-0.35	4	0	11		-0.35	1	0	5			-0.35	0	0	4			-0.35	1	0
															-0.345	0	0	4		-0.345	1	0	7		-0.345	0	0	5		-0.345	1	0	11		-0.345	0	0	5			-0.345	0	0	4			-0.345	0	0
															-0.34	0	0	5		-0.34	1	0	6		-0.34	0	0	6		-0.34	5	0	11		-0.34	1	0	5			-0.34	1	0	5			-0.34	1	0
															-0.335	1	1.11022e-16	4		-0.335	1	0	6		-0.335	1	0	5		-0.335	3	0	11		-0.335	1	2.22045e-16	5			-0.335	1	0	5			-0.335	0	0
															-0.33	0	0	5		-0.33	1	0	6		-0.33	0	0	5		-0.33	5	0	12		-0.33	1	0	5			-0.33	0	0	5			-0.33	0	0
															-0.325	1	0	4		-0.325	0	0	5		-0.325	1	2.22045e-16	5		-0.325	6	0	12		-0.325	5	0	5			-0.325	2	0	5			-0.325	0	0
															-0.32	0	0	5		-0.32	0	0	5		-0.32	1	0	6		-0.32	3	0	11		-0.32	0	0	5			-0.32	0	0	5			-0.32	0	0
															-0.315	1	0	5		-0.315	2	0	6		-0.315	1	0	5		-0.315	5	0	11		-0.315	0	0	5			-0.315	1	0	5			-0.315	1	0
															-0.31	0	0	4		-0.31	0	0	6		-0.31	0	0	5		-0.31	6	-8.88178e-16	11		-0.31	1	0	5			-0.31	2	0	5			-0.31	2	0
															-0.305	0	0	5		-0.305	1	0	6		-0.305	2	0	5		-0.305	5	0	11		-0.305	2	0	5			-0.305	2	0	5			-0.305	0	0
															-0.3	1	0	5		-0.3	1	0	6		-0.3	1	0	5		-0.3	6	-8.88178e-16	12		-0.3	0	0	5			-0.3	1	0	5			-0.3	2	0
															-0.295	1	-1.11022e-16	5		-0.295	4	0	6		-0.295	3	0	5		-0.295	8	1	12		-0.295	0	0	5			-0.295	0	0	5			-0.295	2	0
															-0.29	1	0	4		-0.29	1	0	7		-0.29	0	-2.22045e-16	5		-0.29	5	0	12		-0.29	1	2.22045e-16	5			-0.29	1	0	4			-0.29	2	0
															-0.285	0	0	5		-0.285	1	0	6		-0.285	0	0	5		-0.285	5	-8.88178e-16	12		-0.285	0	0	6			-0.285	2	0	5			-0.285	0	0
															-0.28	0	0	5		-0.28	2	2.22045e-16	7		-0.28	0	0	5		-0.28	8	1	12		-0.28	2	0	6			-0.28	2	0	5			-0.28	0	0
															-0.275	0	0	4		-0.275	3	0	6		-0.275	1	0	5		-0.275	2	0	12		-0.275	1	0	5			-0.275	1	0	5			-0.275	0	0
															-0.27	1	0	5		-0.27	3	2.22045e-16	6		-0.27	0	0	5		-0.27	4	0	12		-0.27	1	0	5			-0.27	0	0	5			-0.27	1	0
															-0.265	1	0	4		-0.265	0	0	6		-0.265	1	0	5		-0.265	3	0	12		-0.265	0	0	5			-0.265	2	0	4			-0.265	1	2.22045e-16
															-0.26	0	0	4		-0.26	2	0	6		-0.26	0	0	5		-0.26	5	-8.88178e-16	11		-0.26	2	0	5			-0.26	1	0	5			-0.26	1	0
															-0.255	1	0	4		-0.255	2	0	6		-0.255	2	0	6		-0.255	2	0	11		-0.255	0	0	5			-0.255	0	0	5			-0.255	3	0
															-0.25	1	0	4		-0.25	0	0	6		-0.25	2	0	5		-0.25	4	0	14		-0.25	0	0	6			-0.25	0	0	5			-0.25	0	0
															-0.245	1	0	4		-0.245	1	0	6		-0.245	1	0	6		-0.245	5	0	13		-0.245	1	0	6			-0.245	1	-2.22045e-16	5			-0.245	2	0
															-0.24	1	0	4		-0.24	0	-2.22045e-16	6		-0.24	0	-2.22045e-16	6		-0.24	7	0	11		-0.24	1	0	6			-0.24	0	0	6			-0.24	5	0
															-0.235	1	0	4		-0.235	0	0	6		-0.235	1	0	5		-0.235	5	0	12		-0.235	0	0	6			-0.235	0	0	5			-0.235	1	0
															-0.23	0	0	5		-0.23	2	0	6		-0.23	1	0	6		-0.23	4	1	12		-0.23	1	0	5			-0.23	1	0	5			-0.23	1	0
															-0.225	1	0	5		-0.225	0	0	6		-0.225	1	-2.22045e-16	6		-0.225	5	0	12		-0.225	0	0	6			-0.225	0	0	5			-0.225	3	0
															-0.22	1	0	5		-0.22	4	2.22045e-16	6		-0.22	1	2.22045e-16	6		-0.22	8	1	12		-0.22	0	0	6			-0.22	0	0	5			-0.22	0	0
															-0.215	1	0	5		-0.215	0	0	6		-0.215	0	0	6		-0.215	2	1	12		-0.215	0	0	5			-0.215	0	0	5			-0.215	0	0
															-0.21	0	0	5		-0.21	1	-2.22045e-16	6		-0.21	3	0	6		-0.21	1	1	11		-0.21	0	0	6			-0.21	3	0	5			-0.21	1	0
															-0.205	1	0	5		-0.205	1	-2.22045e-16	6		-0.205	2	0	6		-0.205	6	1	13		-0.205	0	0	5			-0.205	3	0	5			-0.205	1	0
															-0.2	0	0	4		-0.2	2	2.22045e-16	6		-0.2	1	0	5		-0.2	7	0	13		-0.2	2	2.22045e-16	6			-0.2	0	0	5			-0.2	0	0
															-0.195	0	0	5		-0.195	4	0	6		-0.195	4	2.22045e-16	5		-0.195	2	1	12		-0.195	0	0	5			-0.195	1	0	6			-0.195	1	0
															-0.19	1	0	4		-0.19	1	0	6		-0.19	0	0	6		-0.19	5	0	12		-0.19	0	0	6			-0.19	2	0	5			-0.19	1	0
															-0.185	1	0	4		-0.185	3	0	6		-0.185	2	0	5		-0.185	3	0	12		-0.185	0	-2.22045e-16	6			-0.185	0	0	5			-0.185	2	0
															-0.18	1	0	5		-0.18	1	0	5		-0.18	0	0	6		-0.18	5	0	12		-0.18	1	0	6			-0.18	0	0	5			-0.18	1	0
															-0.175	2	0	5		-0.175	2	0	6		-0.175	2	0	6		-0.175	6	0	13		-0.175	0	-2.22045e-16	5			-0.175	2	-2.22045e-16	6			-0.175	3	0
															-0.17	3	0	5		-0.17	0	0	6		-0.17	1	0	6		-0.17	5	0	12		-0.17	1	0	6			-0.17	0	0	5			-0.17	2	0
															-0.165	0	0	5		-0.165	0	2.22045e-16	6		-0.165	2	0	6		-0.165	2	0	12		-0.165	0	0	6			-0.165	1	0	5			-0.165	0	0
															-0.16	2	0	4		-0.16	1	0	6		-0.16	1	0	6		-0.16	6	1	12		-0.16	0	-2.22045e-16	6			-0.16	4	0	5			-0.16	0	0
															-0.155	1	0	5		-0.155	2	0	6		-0.155	3	0	6		-0.155	6	1	12		-0.155	0	0	6			-0.155	1	0	5			-0.155	0	0
															-0.15	3	0	5		-0.15	1	2.22045e-16	7		-0.15	0	-2.22045e-16	6		-0.15	3	1	12		-0.15	0	-2.22045e-16	6			-0.15	2	0	5			-0.15	1	0
															-0.145	1	0	5		-0.145	2	0	6		-0.145	2	-2.22045e-16	6		-0.145	7	1	12		-0.145	1	2.22045e-16	6			-0.145	1	0	6			-0.145	0	0
															-0.14	0	0	4		-0.14	1	0	6		-0.14	1	0	6		-0.14	7	0	12		-0.14	0	0	7			-0.14	1	0	5			-0.14	3	0
															-0.135	2	0	5		-0.135	1	0	7		-0.135	3	0	6		-0.135	1	0	12		-0.135	3	0	6			-0.135	0	0	6			-0.135	2	0
															-0.13	1	2.22045e-16	5		-0.13	1	0	6		-0.13	1	0	6		-0.13	4	1	13		-0.13	1	0	6			-0.13	1	0	5			-0.13	0	0
															-0.125	1	0	5		-0.125	5	0	6		-0.125	3	0	6		-0.125	5	8.88178e-16	12		-0.125	1	0	6			-0.125	0	0	5			-0.125	1	0
															-0.12	1	0	5		-0.12	1	0	7		-0.12	4	0	6		-0.12	5	1	12		-0.12	0	0	6			-0.12	0	2.22045e-16	6			-0.12	1	0
															-0.115	0	0	5		-0.115	2	0	6		-0.115	2	0	6		-0.115	3	1	13		-0.115	1	0	7			-0.115	0	0	5			-0.115	2	0
															-0.11	1	0	5		-0.11	3	-2.22045e-16	6		-0.11	3	-2.22045e-16	6		-0.11	6	0	13		-0.11	2	0	6			-0.11	1	-2.22045e-16	5			-0.11	1	0
															-0.105	0	0	5		-0.105	3	0	6		-0.105	1	2.22045e-16	6		-0.105	4	1	13		-0.105	1	0	7			-0.105	3	-2.22045e-16	6			-0.105	1	0
															-0.1	3	0	5		-0.1	3	0	6		-0.1	1	0	6		-0.1	3	8.88178e-16	14		-0.1	3	0	6			-0.1	3	0	5			-0.1	2	0
															-0.095	1	0	5		-0.095	2	0	7		-0.095	2	0	6		-0.095	10	0	13		-0.095	3	-2.22045e-16	6			-0.095	3	0	6			-0.095	1	0
															-0.09	2	-2.22045e-16	5		-0.09	2	2.22045e-16	6		-0.09	1	0	6		-0.09	3	0	12		-0.09	2	0	6			-0.09	1	-2.22045e-16	5			-0.09	3	0
															-0.085	0	0	5		-0.085	3	0	7		-0.085	0	0	6		-0.085	6	0	12		-0.085	3	0	7			-0.085	1	0	6			-0.085	1	0
															-0.08	0	0	5		-0.08	1	2.22045e-16	6		-0.08	2	0	6		-0.08	3	1	12		-0.08	0	0	6			-0.08	3	0	6			-0.08	2	0
															-0.075	0	0	5		-0.075	5	0	6		-0.075	3	-2.22045e-16	6		-0.075	6	1	12		-0.075	2	2.22045e-16	6			-0.075	0	-2.22045e-16	6			-0.075	1	0
															-0.07	1	0	5		-0.07	0	0	7		-0.07	1	0	7		-0.07	7	1	12		-0.07	1	2.22045e-16	6			-0.07	1	-2.22045e-16	5			-0.07	1	0
															-0.065	1	0	5		-0.065	2	0	7		-0.065	3	0	6		-0.065	9	1	13		-0.065	2	0	7			-0.065	0	0	6			-0.065	1	0
															-0.06	0	0	5		-0.06	0	0	6		-0.06	2	0	6		-0.06	7	1	13		-0.06	1	0	6			-0.06	0	0	5			-0.06	0	0
															-0.055	1	0	5		-0.055	5	0	7		-0.055	2	0	6		-0.055	5	0	14		-0.055	4	0	7			-0.055	3	0	6			-0.055	1	0
															-0.05	1	0	5		-0.05	3	0	6		-0.05	2	0	6		-0.05	3	1	13		-0.05	0	0	6			-0.05	2	0	6			-0.05	4	0
															-0.045	1	0	5		-0.045	0	0	6		-0.045	3	0	6		-0.045	11	1	14		-0.045	5	0	6			-0.045	2	-2.22045e-16	5			-0.045	2	0
															-0.04	1	2.22045e-16	5		-0.04	1	0	6		-0.04	0	0	6		-0.04	6	1	12		-0.04	6	-2.22045e-16	6			-0.04	3	0	5			-0.04	1	2.22045e-16
															-0.035	1	0	6		-0.035	3	0	7		-0.035	3	-2.22045e-16	6		-0.035	8	1	13		-0.035	3	2.22045e-16	6			-0.035	1	0	6			-0.035	2	0
															-0.03	4	0	5		-0.03	5	0	6		-0.03	2	0	6		-0.03	3	1	12		-0.03	2	0	7			-0.03	1	0	6			-0.03	4	0
															-0.025	8	0	5		-0.025	2	0	7		-0.025	0	2.22045e-16	7		-0.025	9	1	12		-0.025	2	0	6			-0.025	3	0	5			-0.025	1	0
															-0.02	3	0	5		-0.02	3	0	6		-0.02	2	2.22045e-16	6		-0.02	11	0	13		-0.02	9	0	6			-0.02	4	0	5			-0.02	2	0
															-0.015	4	0	5		-0.015	1	0	7		-0.015	1	-2.22045e-16	6		-0.015	9	1	12		-0.015	8	0	7			-0.015	3	2.22045e-16	5			-0.015	4	2.22045e-16
															-0.01	2	0	5		-0.01	3	0	6		-0.01	3	0	7		-0.01	15	1	13		-0.01	4	0	6			-0.01	2	-2.22045e-16	5			-0.01	1	0
															-0.005	3	0	5		-0.005	0	0	6		-0.005	7	2.22045e-16	6		-0.005	23	1	13		-0.005	22	0	7			-0.005	3	0	5			-0.005	7	0
															0	7	0	5		0	8	0	7		0	8	2.22045e-16	6		0	36	1	12		0	7	0	7			0	6	0	6			0	4	0
															0.005	3	2.22045e-16	5		0.005	6	0	6		0.005	5	0	6		0.005	16	1	13		0.005	13	0	6			0.005	5	0	6			0.005	4	0
															0.01	3	0	5		0.01	2	0	7		0.01	1	0	6		0.01	7	1	13		0.01	11	0	7			0.01	7	0	5			0.01	3	0
															0.015	2	0	6		0.015	5	0	7		0.015	3	-2.22045e-16	6		0.015	10	1	13		0.015	6	0	6			0.015	5	2.22045e-16	6			0.015	3	0
															0.02	1	2.22045e-16	5		0.02	2	0	7		0.02	5	2.22045e-16	7		0.02	7	1	13		0.02	6	0	6			0.02	1	0	6			0.02	1	0
															0.025	2	0	5		0.025	2	0	7		0.025	2	0	6		0.025	3	1	13		0.025	2	0	7			0.025	5	0	6			0.025	1	0
															0.03	1	0	5		0.03	5	0	7		0.03	7	0	6		0.03	12	1	13		0.03	4	0	7			0.03	1	0	5			0.03	1	0
															0.035	4	0	5		0.035	1	0	7		0.035	1	0	6		0.035	4	1	13		0.035	4	0	7			0.035	3	0	5			0.035	1	2.22045e-16
															0.04	2	0	5		0.04	0	0	6		0.04	3	0	6		0.04	8	1	13		0.04	1	0	7			0.04	2	0	5			0.04	2	0
															0.045	1	0	5		0.045	2	0	6		0.045	3	0	6		0.045	5	1	13		0.045	2	0	6			0.045	2	0	6			0.045	1	0
															0.05	0	2.22045e-16	5		0.05	0	0	6		0.05	3	0	6		0.05	7	1	13		0.05	0	-2.22045e-16	6			0.05	0	0	6			0.05	0	0
															0.055	0	0	5		0.055	3	0	7		0.055	1	0	6		0.055	3	1	13		0.055	2	-2.22045e-16	6			0.055	1	0	5			0.055	2	0
															0.06	1	0	5		0.06	3	0	7		0.06	0	0	6		0.06	7	1	12		0.06	3	0	6			0.06	1	0	6			0.06	1	0
															0.065	2	-2.22045e-16	6		0.065	2	0	7		0.065	5	0	7		0.065	5	1	12		0.065	2	0	6			0.065	1	0	6			0.065	1	0
															0.07	1	0	5		0.07	4	0	7		0.07	3	0	6		0.07	6	1	13		0.07	1	0	6			0.07	1	0	5			0.07	1	0
															0.075	2	2.22045e-16	5		0.075	2	-2.22045e-16	6		0.075	1	0	6		0.075	4	1	13		0.075	3	0	6			0.075	2	-2.22045e-16	6			0.075	1	2.22045e-16
															0.08	1	0	6		0.08	2	0	6		0.08	1	-2.22045e-16	6		0.08	7	1	13		0.08	0	0	6			0.08	3	-2.22045e-16	6			0.08	2	0
															0.085	1	0	5		0.085	2	0	6		0.085	3	0	6		0.085	7	1	13		0.085	3	0	6			0.085	0	-2.22045e-16	6			0.085	4	0
															0.09	4	0	5		0.09	1	0	7		0.09	0	0	6		0.09	6	1	12		0.09	2	-2.22045e-16	7			0.09	1	0	6			0.09	0	0
															0.095	2	0	6		0.095	3	0	6		0.095	2	0	6		0.095	4	1	13		0.095	2	0	6			0.095	0	0	5			0.095	1	0
															0.1	2	0	5		0.1	4	0	7		0.1	1	2.22045e-16	6		0.1	4	1	13		0.1	2	0	6			0.1	1	0	6			0.1	0	0
															0.105	0	0	5		0.105	2	0	6		0.105	1	0	6		0.105	3	1	14		0.105	1	2.22045e-16	6			0.105	0	0	6			0.105	0	0
															0.11	3	0	5		0.11	4	0	6		0.11	0	2.22045e-16	6		0.11	3	1	13		0.11	3	2.22045e-16	5			0.11	1	0	6			0.11	1	0
															0.115	2	0	5		0.115	4	0	7		0.115	2	0	6		0.115	7	1	13		0.115	1	0	6			0.115	0	0	5			0.115	0	0
															0.12	1	2.22045e-16	6		0.12	1	0	6		0.12	1	0	6		0.12	4	1	14		0.12	1	0	6			0.12	1	0	5			0.12	0	0
															0.125	1	0	5		0.125	6	0	7		0.125	2	0	6		0.125	4	1	13		0.125	0	0	7			0.125	1	2.22045e-16	5			0.125	1	0
															0.13	0	0	5		0.13	1	0	7		0.13	1	-2.22045e-16	6		0.13	6	0	12		0.13	1	0	6			0.13	1	0	6			0.13	1	0
															0.135	0	0	6		0.135	4	-2.22045e-16	7		0.135	4	-2.22045e-16	6		0.135	7	1	13		0.135	0	0	5			0.135	3	0	6			0.135	3	0
															0.14	0	0	5		0.14	2	0	7		0.14	0	2.22045e-16	6		0.14	6	1	12		0.14	0	2.22045e-16	6			0.14	1	0	5			0.14	1	0
															0.145	0	0	5		0.145	2	-2.22045e-16	6		0.145	2	0	6		0.145	4	1	13		0.145	0	2.22045e-16	6			0.145	6	0	5			0.145	0	0
															0.15	2	0	5		0.15	0	0	6		0.15	0	0	5		0.15	7	1	13		0.15	3	0	6			0.15	0	0	6			0.15	0	0
															0.155	2	0	5		0.155	1	2.22045e-16	5		0.155	1	0	6		0.155	3	-8.88178e-16	12		0.155	0	-2.22045e-16	6			0.155	4	0	5			0.155	2	0
															0.16	2	0	5		0.16	3	0	6		0.16	0	0	6		0.16	6	0	13		0.16	1	-2.22045e-16	5			0.16	0	0	5			0.16	0	0
															0.165	1	0	5		0.165	2	-2.22045e-16	6		0.165	2	0	6		0.165	3	1	14		0.165	0	0	6			0.165	0	-2.22045e-16	5			0.165	1	0
															0.17	2	0	5		0.17	4	0	6		0.17	1	0	6		0.17	6	1	12		0.17	0	0	6			0.17	1	0	6			0.17	2	0
															0.175	1	0	5		0.175	2	0	6		0.175	2	0	5		0.175	10	1	12		0.175	1	0	6			0.175	0	0	5			0.175	3	0
															0.18	5	0	5		0.18	2	0	6		0.18	2	0	6		0.18	6	0	13		0.18	1	2.22045e-16	5			0.18	3	0	5			0.18	2	0
															0.185	0	0	5		0.185	3	0	6		0.185	4	0	5		0.185	3	1	13		0.185	1	0	5			0.185	0	-2.22045e-16	5			0.185	2	0
															0.19	0	0	5		0.19	1	0	6		0.19	0	2.22045e-16	5		0.19	6	1	12		0.19	1	-2.22045e-16	5			0.19	1	-2.22045e-16	5			0.19	1	0
															0.195	1	0	5		0.195	1	2.22045e-16	6		0.195	1	0	6		0.195	8	1	12		0.195	0	2.22045e-16	6			0.195	1	0	5			0.195	3	0
															0.2	0	0	5		0.2	2	0	7		0.2	0	0	6		0.2	3	1	13		0.2	1	2.22045e-16	6			0.2	4	0	5			0.2	0	0
															0.205	0	0	5		0.205	3	0	6		0.205	0	0	7		0.205	8	1	12		0.205	3	-2.22045e-16	6			0.205	0	2.22045e-16	5			0.205	0	2.22045e-16
															0.21	2	0	5		0.21	2	0	6		0.21	0	0	6		0.21	2	1	12		0.21	0	0	5			0.21	1	0	5			0.21	0	0
															0.215	3	0	5		0.215	1	2.22045e-16	6		0.215	1	-2.22045e-16	6		0.215	5	0	12		0.215	0	0	6			0.215	0	0	6			0.215	3	0
															0.22	1	0	6		0.22	3	0	6		0.22	2	0	5		0.22	4	1	13		0.22	0	0	6			0.22	2	0	6			0.22	1	0
															0.225	1	0	5		0.225	1	2.22045e-16	6		0.225	2	0	5		0.225	6	0	13		0.225	1	0	6			0.225	3	2.22045e-16	5			0.225	1	0
															0.23	3	0	4		0.23	0	0	6		0.23	0	0	6		0.23	6	0	12		0.23	0	0	5			0.23	1	-2.22045e-16	5			0.23	1	0
															0.235	0	0	5		0.235	2	0	5		0.235	0	0	5		0.235	4	0	13		0.235	2	0	5			0.235	0	0	5			0.235	0	0
															0.24	2	0	4		0.24	1	-2.22045e-16	6		0.24	2	-2.22045e-16	5		0.24	2	1	12		0.24	0	2.22045e-16	5			0.24	2	0	5			0.24	3	0
															0.245	0	0	5		0.245	0	0	6		0.245	1	2.22045e-16	6		0.245	5	0	12		0.245	0	0	5			0.245	0	0	6			0.245	0	0
															0.25	0	0	5		0.25	1	0	6		0.25	2	0	6		0.25	5	0	12		0.25	1	0	6			0.25	1	-2.22045e-16	5			0.25	1	0
															0.255	1	0	4		0.255	0	0	6		0.255	4	2.22045e-16	5		0.255	8	0	12		0.255	0	0	5			0.255	2	2.22045e-16	5			0.255	0	0
															0.26	0	0	4		0.26	3	-2.22045e-16	6		0.26	2	0	6		0.26	1	1	12		0.26	1	0	5			0.26	4	0	5			0.26	1	0
															0.265	1	0	5		0.265	0	0	6		0.265	1	0	5		0.265	5	0	12		0.265	1	0	5			0.265	0	0	5			0.265	1	0
															0.27	1	0	5		0.27	2	0	6		0.27	1	0	5		0.27	3	1	11		0.27	0	0	5			0.27	0	0	5			0.27	1	0
															0.275	0	0	4		0.275	3	0	6		0.275	1	0	5		0.275	5	0	12		0.275	1	0	5			0.275	0	0	5			0.275	1	0
															0.28	0	0	5		0.28	2	0	6		0.28	1	2.22045e-16	5		0.28	2	0	12		0.28	0	0	5			0.28	3	0	5			0.28	0	0
															0.285	1	0	5		0.285	2	0	6		0.285	0	0	5		0.285	5	0	12		0.285	1	0	5			0.285	0	0	5			0.285	2	0
															0.29	1	0	4		0.29	1	2.22045e-16	6		0.29	3	0	5		0.29	1	0	11		0.29	0	2.22045e-16	5			0.29	0	0	5			0.29	0	0
															0.295	0	0	5		0.295	4	0	6		0.295	2	0	6		0.295	1	0	11		0.295	0	-2.22045e-16	5			0.295	0	0	5			0.295	0	0
															0.3	0	0	4		0.3	4	0	6		0.3	1	0	5		0.3	4	0	12		0.3	0	0	5			0.3	0	0	5			0.3	1	-2.22045e-16
															0.305	1	0	5		0.305	0	0	5		0.305	1	0	5		0.305	5	-8.88178e-16	12		0.305	1	0	5			0.305	1	0	5			0.305	1	0
															0.31	3	0	4		0.31	1	-2.22045e-16	6		0.31	0	0	5		0.31	3	0	13		0.31	0	0	5			0.31	1	0	5			0.31	0	-2.22045e-16
															0.315	1	0	5		0.315	3	2.22045e-16	6		0.315	1	0	5		0.315	6	0	12		0.315	0	0	5			0.315	0	2.22045e-16	5			0.315	1	0
															0.32	1	0	5		0.32	3	0	5		0.32	0	0	5		0.32	2	1	12		0.32	1	0	5			0.32	1	0	5			0.32	3	0
															0.325	0	0	5		0.325	0	-2.22045e-16	6		0.325	0	0	5		0.325	1	1	11		0.325	1	0	5			0.325	2	0	5			0.325	3	2.22045e-16
															0.33	1	0	5		0.33	2	0	5		0.33	1	0	5		0.33	3	1	12		0.33	1	0	5			0.33	1	-2.22045e-16	5			0.33	1	0
															0.335	1	0	4		0.335	2	0	6		0.335	0	0	5		0.335	7	1	12		0.335	0	0	5			0.335	0	0	5			0.335	2	0
															0.34	2	0	5		0.34	3	-2.22045e-16	6		0.34	1	0	5		0.34	5	1	11		0.34	1	0	4			0.34	0	0	5			0.34	1	0
															0.345	2	0	4		0.345	2	0	6		0.345	2	2.22045e-16	5		0.345	6	-8.88178e-16	12		0.345	4	0	4			0.345	1	0	5			0.345	2	0
															0.35	1	0	4		0.35	3	0	5		0.35	1	0	4		0.35	2	0	12		0.35	0	0	4			0.35	0	0	5			0.35	2	0
															0.355	1	0	5		0.355	1	-2.22045e-16	6		0.355	1	2.22045e-16	5		0.355	1	0	11		0.355	2	0	4			0.355	1	0	5			0.355	0	0
															0.36	0	0	4		0.36	2	0	5		0.36	2	0	4		0.36	5	0	12		0.36	3	0	4			0.36	2	0	4			0.36	0	0
															0.365	1	0	5		0.365	1	0	6		0.365	1	0	4		0.365	11	1	12		0.365	0	0	5			0.365	1	0	5			0.365	0	0
															0.37	1	0	4		0.37	0	0	6		0.37	1	0	5		0.37	12	0	12		0.37	0	0	4			0.37	0	0	5			0.37	4	-2.22045e-16
															0.375	1	0	5		0.375	0	2.22045e-16	6		0.375	0	0	4		0.375	8	0	12		0.375	1	0	4			0.375	1	2.22045e-16	5			0.375	1	0
															0.38	0	0	4		0.38	0	0	5		0.38	1	0	4		0.38	4	8.88178e-16	11		0.38	0	0	4			0.38	1	0	5			0.38	0	0
															0.385	2	0	4		0.385	4	-2.22045e-16	5		0.385	1	0	5		0.385	3	0	12		0.385	0	0	4			0.385	1	0	4			0.385	0	0
															0.39	0	0	5		0.39	2	-2.22045e-16	6		0.39	2	0	4		0.39	1	0	12		0.39	2	0	4			0.39	2	0	5			0.39	0	0
															0.395	1	0	4		0.395	1	0	6		0.395	1	0	5		0.395	4	0	12		0.395	0	0	5			0.395	1	0	5			0.395	1	0
															0.4	0	0	4		0.4	1	2.22045e-16	6		0.4	0	0	4		0.4	6	8.88178e-16	11		0.4	0	-1.11022e-16	4			0.4	1	0	4			0.4	0	0
															0.405	1	0	4		0.405	1	0	6		0.405	1	0	5		0.405	5	0	12		0.405	0	0	4			0.405	3	0	5			0.405	2	0
															0.41	0	0	4		0.41	0	2.22045e-16	5		0.41	2	0	4		0.41	1	0	12		0.41	3	0	4			0.41	3	0	4			0.41	1	0
															0.415	0	0	4		0.415	2	-2.22045e-16	6		0.415	3	0	5		0.415	6	0	11		0.415	0	0	4			0.415	1	0	4			0.415	4	0
															0.42	1	0	4		0.42	1	0	6		0.42	0	0	5		0.42	5	0	11		0.42	1	0	5			0.42	0	0	4			0.42	1	0
															0.425	3	0	4		0.425	2	0	6		0.425	1	0	4		0.425	5	0	11		0.425	3	0	4			0.425	1	0	4			0.425	1	0
															0.43	1	0	4		0.43	3	0	6		0.43	2	0	4		0.43	6	0	12		0.43	2	0	4			0.43	1	0	5			0.43	0	0
															0.435	0	0	4		0.435	1	0	5		0.435	0	0	4		0.435	6	1	11		0.435	1	0	5			0.435	2	0	4			0.435	1	0
															0.44	1	0	4		0.44	1	0	5		0.44	1	0	5		0.44	6	1	11		0.44	0	0	4			0.44	2	0	5			0.44	1	2.22045e-16
															0.445	1	0	5		0.445	0	0	6		0.445	0	0	5		0.445	2	0	11		0.445	0	0	4			0.445	1	0	5			0.445	1	0
															0.45	0	0	4		0.45	1	0	5		0.45	1	0	4		0.45	2	0	10		0.45	1	0	4			0.45	0	0	5			0.45	0	0
															0.455	1	0	4		0.455	2	0	6		0.455	1	0	4		0.455	6	0	10		0.455	2	0	4			0.455	1	0	5			0.455	0	0
															0.46	0	0	4		0.46	1	0	6		0.46	0	0	5		0.46	6	0	11		0.46	1	0	4			0.46	3	0	4			0.46	0	0
															0.465	0	0	4		0.465	0	-2.22045e-16	5		0.465	1	0	4		0.465	6	0	10		0.465	0	0	4			0.465	2	0	4			0.465	0	0
															0.47	0	0	4		0.47	0	0	5		0.47	1	0	4		0.47	3	0	10		0.47	2	0	4			0.47	0	0	5			0.47	2	0
															0.475	0	0	4		0.475	1	0	5		0.475	3	0	4		0.475	6	0	10		0.475	0	0	4			0.475	1	0	4			0.475	0	0
															0.48	2	0	4		0.48	0	-2.22045e-16	6		0.48	1	0	4		0.48	3	0	11		0.48	0	0	4			0.48	2	0	4			0.48	2	0
															0.485	1	0	4		0.485	0	0	5		0.485	1	0	4		0.485	6	0	10		0.485	0	0	4			0.485	0	0	5			0.485	1	0
															0.49	0	0	4		0.49	1	0	5		0.49	1	0	4		0.49	8	0	10		0.49	1	0	4			0.49	1	0	4			0.49	1	0
															0.495	1	0	4		0.495	1	0	5		0.495	0	0	4		0.495	3	0	11		0.495	0	0	4			0.495	0	0	4			0.495	2	0
[truncated: 83 more columns]

## Sheet: Final data for fig 3H
dataset for fig 3H: stim response of individual sensory units								(individual jitters done with counts; final concatenated converted and expressed as spikes/s; time: time relative to a stim; LCI: lower confidence interval; UCI: upper confidence interval)																									Fig 3H
List of LRN sensory units that responded to																																	Concatenated response to stimulation							no. ofsweeps: 113; bin size: 20 ms)
exafferent stimulation						5AA1-2-7a				5AA1-2-7b				5H1-2-7a				5H1-2-8				7I1-1				7J1-6a									spikes to spikes/s= spike count/no. of sweeps/ bin size
						Time	Count	LCI	UCI	Time	Count	LCI	UCI	Time	Count	LCI	UCI	Time	Count	LCI	UCI	Time	Count	LCI	UCI	Time	Count	LCI	UCI				Time relative to stim	Spikes		Spikes/s
						-0.5	0	0	1	-0.5	0	-2.77556e-17	2	-0.5	0	-1.38778e-17	1	-0.5	0	0	1	-0.5	1	0	2	-0.5	0	0	1				-0.5	1		0.442478
Animal ID	Unit ID					-0.48	0	0	1	-0.48	0	0	2	-0.48	0	0	1	-0.48	0	0	1	-0.48	0	2.77556e-17	2	-0.48	0	0	1				-0.48	0		0
5AA1-2	7a					-0.46	0	0	2	-0.46	0	0	3	-0.46	0	0	1	-0.46	0	0	1	-0.46	0	0	2	-0.46	0	0	1				-0.46	0		0
5AA1-2	7b					-0.44	0	0	2	-0.44	0	0	3	-0.44	0	0	1	-0.44	0	0	1	-0.44	0	5.55112e-17	2	-0.44	0	0	1				-0.44	0		0
5H1-2	7a					-0.42	0	0	1	-0.42	0	0	3	-0.42	0	0	1	-0.42	0	0	1	-0.42	0	-5.55112e-17	2	-0.42	0	0	1				-0.42	0		0
5H1-2	8					-0.4	0	0	2	-0.4	0	0	3	-0.4	0	0	1	-0.4	0	-1.38778e-17	1	-0.4	1	0	2	-0.4	0	0	1				-0.4	1		0.442478
7I1	1					-0.38	0	0	2	-0.38	3	0	3	-0.38	0	-1.38778e-17	1	-0.38	0	0	1	-0.38	0	0	2	-0.38	0	0	1				-0.38	3		1.32743
7J1	6a					-0.36	0	0	2	-0.36	1	0	3	-0.36	0	0	1	-0.36	0	0	1	-0.36	0	0	2	-0.36	0	0	1				-0.36	1		0.442478
						-0.34	0	0	2	-0.34	0	0	3	-0.34	0	0	1	-0.34	0	0	1	-0.34	0	0	2	-0.34	0	0	1				-0.34	0		0
						-0.32	0	0	2	-0.32	0	0	4	-0.32	0	0	1	-0.32	0	0	2	-0.32	0	0	2	-0.32	0	0	1				-0.32	0		0
						-0.3	0	0	2	-0.3	0	0	5	-0.3	0	0	1	-0.3	0	0	2	-0.3	0	0	1	-0.3	0	0	1				-0.3	0		0
						-0.28	0	0	3	-0.28	0	0	5	-0.28	0	0	1	-0.28	0	0	2	-0.28	0	-2.77556e-17	1	-0.28	0	-1.38778e-17	1				-0.28	0		0
						-0.26	1	0	3	-0.26	0	0	6	-0.26	0	0	1	-0.26	0	0	2	-0.26	0	-2.77556e-17	1	-0.26	0	0	1				-0.26	1		0.442478
						-0.24	0	0	3	-0.24	0	0	5	-0.24	1	0	1	-0.24	1	0	2	-0.24	0	0	2	-0.24	0	0	1				-0.24	2		0.884956
						-0.22	0	0	3	-0.22	0	2.22045e-16	5	-0.22	0	0	2	-0.22	0	0	2	-0.22	0	0	2	-0.22	0	1.38778e-17	1				-0.22	0		0
						-0.2	0	0	3	-0.2	0	-2.22045e-16	6	-0.2	0	0	2	-0.2	0	-5.55112e-17	2	-0.2	0	0	2	-0.2	0	0	1				-0.2	0		0
						-0.18	0	0	3	-0.18	0	0	6	-0.18	0	0	2	-0.18	0	0	2	-0.18	1	0	2	-0.18	0	0	1				-0.18	1		0.442478
						-0.16	0	0	3	-0.16	1	-2.22045e-16	6	-0.16	0	0	2	-0.16	0	0	3	-0.16	0	0	2	-0.16	0	0	1				-0.16	1		0.442478
						-0.14	0	0	3	-0.14	0	-2.22045e-16	6	-0.14	0	0	2	-0.14	0	0	2	-0.14	0	-5.55112e-17	2	-0.14	1	0	1				-0.14	1		0.442478
						-0.12	1	0	3	-0.12	1	0	6	-0.12	0	0	2	-0.12	0	-5.55112e-17	2	-0.12	1	5.55112e-17	2	-0.12	0	0	1				-0.12	3		1.32743
						-0.1	0	0	3	-0.1	0	0	6	-0.1	0	0	2	-0.1	0	-5.55112e-17	2	-0.1	1	5.55112e-17	2	-0.1	0	0	1				-0.1	1		0.442478
						-0.08	0	0	3	-0.08	0	0	6	-0.08	0	0	3	-0.08	0	0	2	-0.08	0	0	2	-0.08	0	0	1				-0.08	0		0
						-0.06	0	0	3	-0.06	1	0	6	-0.06	0	0	3	-0.06	0	0	2	-0.06	1	0	2	-0.06	0	0	1				-0.06	2		0.884956
						-0.04	0	0	3	-0.04	0	0	7	-0.04	0	0	3	-0.04	0	5.55112e-17	2	-0.04	0	0	3	-0.04	0	0	1				-0.04	0		0
						-0.02	1	0	3	-0.02	2	0	7	-0.02	2	0	4	-0.02	0	0	2	-0.02	1	0	3	-0.02	1	0	1				-0.02	7		3.09735
						0	1	0	3	0	6	0	7	0	3	0	4	0	2	0	3	0	1	0	3	0	0	1.38778e-17	1				0	12		5.30973
						0.02	5	0	3	0.02	14	0	8	0.02	6	0	4	0.02	2	0	3	0.02	0	0	3	0.02	0	0	1				0.02	27		11.9469
						0.04	2	0	3	0.04	15	0	7	0.04	1	0	4	0.04	1	0	3	0.04	0	0	3	0.04	0	0	1				0.04	20		8.84956
						0.06	7	0	4	0.06	7	0	8	0.06	2	0	4	0.06	1	0	3	0.06	0	0	2	0.06	0	0	1				0.06	17		7.52212
						0.08	3	0	3	0.08	5	0	8	0.08	0	0	4	0.08	2	0	3	0.08	2	0	3	0.08	0	0	1				0.08	11		4.86726
						0.1	1	0	3	0.1	4	0	8	0.1	2	0	4	0.1	1	0	3	0.1	0	0	3	0.1	1	0	1				0.1	10		4.42478
						0.12	3	0	3	0.12	9	0	7	0.12	2	0	4	0.12	1	0	3	0.12	0	0	3	0.12	0	1.38778e-17	1				0.12	15		6.63717
						0.14	2	0	3	0.14	3	0	7	0.14	3	0	4	0.14	2	0	3	0.14	0	0	3	0.14	0	0	1				0.14	10		4.42478
						0.16	0	0	3	0.16	4	0	7	0.16	2	0	4	0.16	2	0	3	0.16	1	0	3	0.16	0	0	1				0.16	9		3.9823
						0.18	0	0	3	0.18	6	0	7	0.18	4	0	5	0.18	3	0	3	0.18	2	0	3	0.18	0	0	1				0.18	15		6.63717
						0.2	0	0	2	0.2	0	0	6	0.2	0	0	4	0.2	0	0	3	0.2	3	0	3	0.2	0	0	1				0.2	3		1.32743
						0.22	0	0	3	0.22	0	0	6	0.22	3	0	4	0.22	0	0	2	0.22	0	0	3	0.22	0	0	1				0.22	3		1.32743
						0.24	1	0	2	0.24	2	-2.22045e-16	6	0.24	1	0	4	0.24	0	0	3	0.24	1	0	3	0.24	0	0	1				0.24	5		2.21239
						0.26	1	0	2	0.26	1	0	5	0.26	0	0	4	0.26	0	0	2	0.26	1	0	3	0.26	0	0	1				0.26	3		1.32743
						0.28	0	0	2	0.28	1	0	6	0.28	2	0	4	0.28	1	0	2	0.28	1	0	3	0.28	0	0	1				0.28	5		2.21239
						0.3	0	0	2	0.3	1	0	5	0.3	1	0	4	0.3	0	0	3	0.3	1	0	2	0.3	0	0	1				0.3	3		1.32743
						0.32	0	0	2	0.32	0	0	5	0.32	1	0	4	0.32	0	0	2	0.32	0	0	2	0.32	0	0	1				0.32	1		0.442478
						0.34	1	0	2	0.34	0	0	5	0.34	0	0	4	0.34	1	0	2	0.34	1	0	3	0.34	1	0	1				0.34	4		1.76991
						0.36	0	0	2	0.36	0	0	5	0.36	0	0	4	0.36	1	0	2	0.36	1	0	2	0.36	0	0	1				0.36	2		0.884956
						0.38	0	0	2	0.38	0	2.22045e-16	5	0.38	0	0	4	0.38	0	0	2	0.38	2	0	2	0.38	0	0	1				0.38	2		0.884956
						0.4	1	0	2	0.4	0	0	6	0.4	0	0	4	0.4	0	0	2	0.4	0	0	2	0.4	0	0	1				0.4	1		0.442478
						0.42	1	0	2	0.42	2	0	5	0.42	0	0	4	0.42	2	0	2	0.42	0	0	2	0.42	0	0	1				0.42	5		2.21239
						0.44	0	0	2	0.44	2	0	5	0.44	1	0	3	0.44	1	0	2	0.44	0	0	2	0.44	0	0	1				0.44	4		1.76991
						0.46	1	0	2	0.46	0	0	5	0.46	0	0	3	0.46	0	0	2	0.46	1	0	2	0.46	0	0	1				0.46	2		0.884956
						0.48	2	0	2	0.48	1	0	4	0.48	2	0	3	0.48	1	0	2	0.48	1	5.55112e-17	2	0.48	0	0	1				0.48	7		3.09735
