# Supplementary material for: Corollary discharge in precerebellar nuclei of sleeping infant rats
Source: eLife. 2018 Dec 5;7:e38213. doi: 10.7554/eLife.38213 (PMC6281370; doi:10.7554/eLife.38213)
Supplement: Figure 5—source data 1. [file elife-38213-fig5-data1.xlsx]

## Sheet: Final data Fig 5D 5E
																			Dataset for Fig 5E: twitch-triggered activity of individual MDJ units
											Figure 5D								(individual jitters performed with counts; concatenated final jitter performed first with counts and then converted and presented as spikes/s)
																					LCI: lower confidence interval				UCI: upper confidence interval
List of units showing						List of units showing
twitch-preceding activity						twitch-following activity						Twitch-preceding		Twitch-following		Not significant			Twitch- preceding
(latency > 10 ms before twitch onset)						(latency > 10 ms after twitch onset)					N	10		5		2				7R1-3-8					7V1-4b					7V1-5					7V1-6					7V1-7					9R1-5
											Total	17		17		17			Time relative to twitch	COUNT	LCI	UCI		Time relative to twitch	COUNT	LCI	UCI			Time relative to twitch	COUNT	LCI	UCI		Time relative to twitch	COUNT	LCI	UCI		Time relative to twitch	COUNT	LCI	UCI		Time relative to twitch	COUNT	LCI	UCI
Animal ID	Unit ID					Animal ID	Unit ID				%	58.8235		29.4118		11.7647			-0.5	16	10	27		-0.5	10	3	16			-0.5	17	7	21		-0.5	4	3	14		-0.5	16	7	23		-0.5	5	1	11
7R1-3	8					3K2	1												-0.49	24	12	30		-0.49	8	4	16			-0.49	13	8	24		-0.49	11	4	16		-0.49	13	8	24		-0.49	7	2	11
7V1	4b					7V1	4c												-0.48	14	12	31		-0.48	6	4	17			-0.48	16	8	23		-0.48	8	4	15		-0.48	20	9	24		-0.48	6	2	11
7V1	5					10R1-2	7												-0.47	20	12	31		-0.47	12	4	16			-0.47	11	8	25		-0.47	8	4	16		-0.47	15	8	24		-0.47	8	2	11
7V1	6					10R1-2	8												-0.46	22	11	31		-0.46	12	4	16			-0.46	11	8	24		-0.46	9	4	16		-0.46	17	8	23		-0.46	6	2	11
7V1	7					10R1-2	6												-0.45	13	12	31		-0.45	9	4	17			-0.45	14	8	24		-0.45	7	4	16		-0.45	13	9	24		-0.45	4	2	11
9R1	5																		-0.44	25	12	31		-0.44	10	4	17			-0.44	15	8	25		-0.44	4	4	16		-0.44	14	9	23		-0.44	2	2	12
9R1	7																		-0.43	23	13	31		-0.43	14	4	17			-0.43	21	8	25		-0.43	10	4	15		-0.43	14	8	24		-0.43	7	2	11
9R1	11																		-0.42	20	13	31		-0.42	10	4	17			-0.42	19	8	25		-0.42	10	4	16		-0.42	16	8	24		-0.42	6	2	12
10R1-1	6																		-0.41	19	12	32		-0.41	8	4	17			-0.41	20	8	25		-0.41	13	4	16		-0.41	16	8	24		-0.41	4	2	12
10T1	1																		-0.4	20	12	32		-0.4	5	4	18			-0.4	11	8	25		-0.4	9	4	16		-0.4	15	8	24		-0.4	7	2	12
																			-0.39	21	13	32		-0.39	8	4	17			-0.39	16	9	25		-0.39	5	4	16		-0.39	16	9	24		-0.39	9	2	11
																			-0.38	27	13	33		-0.38	11	5	18			-0.38	18	9	25		-0.38	11	4	16		-0.38	11	8	24		-0.38	5	2	12
																			-0.37	20	13	33		-0.37	13	4	17			-0.37	21	9	25		-0.37	8	4	16		-0.37	18	8	23		-0.37	4	2	12
																			-0.36	26	13	33		-0.36	8	4	17			-0.36	20	9	25		-0.36	7	4	16		-0.36	16	8	24		-0.36	7	2	11
																			-0.35	20	14	34		-0.35	8	4	18			-0.35	15	9	25		-0.35	8	4	16		-0.35	18	8	24		-0.35	7	2	12
																			-0.34	24	13	34		-0.34	6	5	18			-0.34	18	9	25		-0.34	8	4	16		-0.34	11	9	24		-0.34	9	2	12
																			-0.33	16	13	33		-0.33	3	4	17			-0.33	15	10	26		-0.33	11	4	16		-0.33	16	9	25		-0.33	7	2	12
																			-0.32	11	13	34		-0.32	7	5	18			-0.32	11	9	26		-0.32	7	4	16		-0.32	18	9	25		-0.32	6	2	12
																			-0.31	23	14	33		-0.31	12	4	18			-0.31	15	10	27		-0.31	10	4	16		-0.31	20	9	24		-0.31	10	2	12
																			-0.3	19	14	34		-0.3	9	4	18			-0.3	14	10	26		-0.3	7	4	16		-0.3	8	8	25		-0.3	9	2	12
																			-0.29	15	14	34		-0.29	12	4	18			-0.29	15	10	27		-0.29	11	4	16		-0.29	12	9	25		-0.29	7	2	12
																			-0.28	13	15	34		-0.28	10	4	18			-0.28	17	10	28		-0.28	10	4	15		-0.28	10	8	25		-0.28	7	2	12
																			-0.27	19	15	33		-0.27	5	5	18			-0.27	16	11	27		-0.27	4	4	16		-0.27	22	9	25		-0.27	10	2	12
																			-0.26	11	15	35		-0.26	2	4	18			-0.26	13	10	27		-0.26	8	4	16		-0.26	15	9	25		-0.26	6	3	13
																			-0.25	14	15	35		-0.25	10	5	18			-0.25	22	11	27		-0.25	14	4	17		-0.25	16	9	25		-0.25	3	2	12
																			-0.24	23	14	36		-0.24	8	5	18			-0.24	18	11	29		-0.24	10	5	16		-0.24	15	9	26		-0.24	5	2	13
																			-0.23	23	15	37		-0.23	8	5	18			-0.23	19	10	29		-0.23	10	4	16		-0.23	16	9	25		-0.23	3	2	13
																			-0.22	23	15	37		-0.22	11	5	19			-0.22	21	11	28		-0.22	9	4	17		-0.22	13	9	26		-0.22	8	2	13
																			-0.21	20	16	37		-0.21	10	5	18			-0.21	21	11	28		-0.21	8	4	16		-0.21	16	9	25		-0.21	7	2	13
																			-0.2	29	16	36		-0.2	12	5	19			-0.2	25	11	28		-0.2	11	5	17		-0.2	14	9	26		-0.2	9	2	13
																			-0.19	28	16	38		-0.19	8	5	18			-0.19	5	11	29		-0.19	14	4	17		-0.19	16	9	26		-0.19	8	3	13
																			-0.18	19	16	38		-0.18	15	5	19			-0.18	24	11	29		-0.18	4	4	16		-0.18	18	9	25		-0.18	6	3	13
																			-0.17	27	16	38		-0.17	11	5	18			-0.17	20	11	30		-0.17	11	5	16		-0.17	7	10	26		-0.17	9	3	14
																			-0.16	23	16	38		-0.16	7	5	19			-0.16	23	12	30		-0.16	11	4	16		-0.16	20	9	26		-0.16	6	3	13
																			-0.15	35	17	37		-0.15	9	4	18			-0.15	18	11	30		-0.15	5	4	16		-0.15	16	9	27		-0.15	2	3	13
																			-0.14	28	17	38		-0.14	16	5	18			-0.14	14	11	31		-0.14	9	4	17		-0.14	16	9	25		-0.14	6	2	13
																			-0.13	31	17	39		-0.13	8	5	19			-0.13	12	12	30		-0.13	3	5	16		-0.13	16	10	26		-0.13	4	3	14
																			-0.12	21	17	39		-0.12	9	5	18			-0.12	23	12	29		-0.12	8	4	16		-0.12	17	10	27		-0.12	8	3	13
																			-0.11	18	17	39		-0.11	13	5	18			-0.11	23	12	31		-0.11	6	5	17		-0.11	15	9	26		-0.11	9	3	13
																			-0.1	20	17	38		-0.1	12	4	19			-0.1	24	12	30		-0.1	7	4	16		-0.1	16	9	26		-0.1	8	3	13
																			-0.09	18	17	39		-0.09	13	4	18			-0.09	18	12	31		-0.09	11	4	16		-0.09	17	9	26		-0.09	8	3	13
																			-0.08	27	18	40		-0.08	13	5	18			-0.08	20	12	30		-0.08	8	4	16		-0.08	14	10	26		-0.08	5	3	13
																			-0.07	27	18	40		-0.07	19	5	19			-0.07	28	12	31		-0.07	12	4	17		-0.07	18	10	26		-0.07	6	3	13
																			-0.06	20	18	39		-0.06	24	4	18			-0.06	23	12	31		-0.06	17	5	17		-0.06	19	10	26		-0.06	7	2	13
																			-0.05	49	17	40		-0.05	21	5	18			-0.05	26	12	31		-0.05	18	4	17		-0.05	27	10	27		-0.05	4	3	13
																			-0.04	25	18	39		-0.04	15	5	18			-0.04	23	13	32		-0.04	15	4	17		-0.04	26	10	26		-0.04	17	3	13
																			-0.03	23	18	41		-0.03	21	5	18			-0.03	32	13	31		-0.03	13	4	17		-0.03	29	10	26		-0.03	14	3	14
																			-0.02	28	18	40		-0.02	13	5	19			-0.02	27	12	32		-0.02	17	5	17		-0.02	11	10	26		-0.02	12	3	13
																			-0.01	28	18	39		-0.01	13	5	19			-0.01	32	12	32		-0.01	11	5	17		-0.01	21	10	27		-0.01	10	3	14
																			0	33	19	40		0	13	5	17			0	37	13	32		0	12	5	17		0	17	10	26		0	7	2	14
																			0.01	41	19	41		0.01	8	4	18			0.01	27	12	30		0.01	9	5	17		0.01	12	9	26		0.01	8	3	14
																			0.02	56	19	40		0.02	14	4	18			0.02	28	13	32		0.02	10	5	17		0.02	16	10	26		0.02	15	3	14
																			0.03	54	19	40		0.03	7	4	18			0.03	31	13	31		0.03	8	5	17		0.03	19	10	26		0.03	13	3	14
																			0.04	47	18	40		0.04	17	4	17			0.04	15	12	32		0.04	12	4	17		0.04	15	9	26		0.04	6	3	14
																			0.05	42	18	40		0.05	19	4	18			0.05	21	12	31		0.05	7	5	17		0.05	34	10	28		0.05	7	3	13
																			0.06	50	19	40		0.06	13	4	18			0.06	27	12	30		0.06	19	5	17		0.06	28	10	26		0.06	8	3	14
																			0.07	49	18	41		0.07	13	4	18			0.07	24	12	30		0.07	10	5	18		0.07	18	10	27		0.07	6	3	14
																			0.08	39	18	40		0.08	5	4	17			0.08	27	12	31		0.08	24	5	17		0.08	20	10	26		0.08	5	3	14
																			0.09	39	19	40		0.09	6	4	17			0.09	26	12	30		0.09	10	5	18		0.09	18	10	27		0.09	7	3	14
																			0.1	46	18	40		0.1	12	4	17			0.1	27	12	30		0.1	12	5	17		0.1	22	11	27		0.1	6	3	14
																			0.11	42	18	39		0.11	9	4	17			0.11	17	12	31		0.11	14	5	17		0.11	10	10	26		0.11	7	3	13
																			0.12	41	18	40		0.12	8	4	17			0.12	21	12	31		0.12	12	5	18		0.12	26	10	26		0.12	7	3	14
																			0.13	40	18	38		0.13	12	4	17			0.13	18	12	30		0.13	11	4	17		0.13	19	10	26		0.13	8	2	14
																			0.14	48	17	40		0.14	11	4	17			0.14	21	12	30		0.14	13	4	17		0.14	20	10	26		0.14	9	3	14
																			0.15	33	17	38		0.15	11	4	17			0.15	23	12	31		0.15	8	5	17		0.15	18	10	27		0.15	12	3	14
																			0.16	38	17	39		0.16	8	3	17			0.16	30	11	30		0.16	10	4	17		0.16	19	10	27		0.16	7	3	13
																			0.17	31	17	38		0.17	7	4	16			0.17	19	12	30		0.17	12	5	17		0.17	16	10	27		0.17	5	2	14
																			0.18	24	17	38		0.18	9	4	17			0.18	31	12	30		0.18	15	5	17		0.18	19	10	27		0.18	8	3	13
																			0.19	23	17	37		0.19	8	4	17			0.19	23	12	30		0.19	16	5	17		0.19	16	10	27		0.19	5	3	13
																			0.2	28	16	38		0.2	13	4	17			0.2	16	12	29		0.2	3	4	17		0.2	16	10	26		0.2	10	3	13
																			0.21	26	17	39		0.21	7	4	17			0.21	17	12	30		0.21	8	4	16		0.21	19	10	26		0.21	7	3	13
																			0.22	22	17	37		0.22	5	3	16			0.22	16	12	30		0.22	14	5	16		0.22	13	10	26		0.22	1	2	13
																			0.23	27	17	37		0.23	10	4	17			0.23	24	11	29		0.23	9	4	17		0.23	9	10	26		0.23	8	3	13
																			0.24	20	16	37		0.24	6	4	16			0.24	19	11	29		0.24	9	4	16		0.24	13	10	26		0.24	7	2	13
																			0.25	17	16	37		0.25	9	3	16			0.25	12	11	30		0.25	8	4	17		0.25	22	10	26		0.25	6	2	13
																			0.26	17	16	36		0.26	6	3	16			0.26	18	11	29		0.26	13	4	16		0.26	15	10	26		0.26	7	3	13
																			0.27	16	15	36		0.27	10	3	16			0.27	22	11	29		0.27	15	4	16		0.27	13	9	27		0.27	8	2	13
																			0.28	22	16	36		0.28	5	4	16			0.28	10	11	29		0.28	5	4	16		0.28	17	9	26		0.28	9	3	13
																			0.29	15	16	36		0.29	16	4	16			0.29	16	11	29		0.29	12	4	16		0.29	25	9	26		0.29	8	3	13
																			0.3	14	15	35		0.3	9	3	16			0.3	17	11	28		0.3	8	4	16		0.3	15	9	25		0.3	5	2	13
																			0.31	12	16	35		0.31	7	3	16			0.31	24	11	29		0.31	8	4	16		0.31	14	10	26		0.31	0	3	13
																			0.32	18	15	35		0.32	5	3	16			0.32	13	11	28		0.32	6	4	16		0.32	20	9	25		0.32	7	2	13
																			0.33	22	15	34		0.33	5	3	16			0.33	17	11	28		0.33	10	4	16		0.33	20	10	25		0.33	9	2	13
																			0.34	19	15	35		0.34	6	3	16			0.34	23	11	28		0.34	9	4	16		0.34	23	10	25		0.34	12	3	13
																			0.35	16	15	34		0.35	5	4	16			0.35	13	11	28		0.35	14	3	16		0.35	17	9	25		0.35	12	2	12
																			0.36	26	14	34		0.36	9	3	15			0.36	17	11	27		0.36	16	4	16		0.36	18	9	25		0.36	7	2	12
																			0.37	20	14	34		0.37	6	3	15			0.37	20	11	28		0.37	6	4	15		0.37	15	10	25		0.37	8	2	12
																			0.38	21	14	33		0.38	8	3	15			0.38	10	11	27		0.38	8	4	16		0.38	16	9	26		0.38	5	2	12
																			0.39	18	14	33		0.39	4	3	15			0.39	21	10	27		0.39	6	4	16		0.39	11	9	26		0.39	9	2	12
																			0.4	15	14	34		0.4	5	3	15			0.4	17	10	27		0.4	6	4	16		0.4	13	10	26		0.4	4	2	12
																			0.41	24	14	35		0.41	10	3	15			0.41	15	10	28		0.41	9	4	15		0.41	14	9	25		0.41	7	2	13
																			0.42	25	14	33		0.42	3	3	14			0.42	16	10	27		0.42	6	4	15		0.42	15	10	25		0.42	13	2	13
																			0.43	20	14	33		0.43	7	3	15			0.43	25	10	26		0.43	12	3	15		0.43	13	9	25		0.43	5	3	12
																			0.44	23	13	32		0.44	9	3	15			0.44	12	9	27		0.44	6	3	16		0.44	20	9	25		0.44	7	2	12
																			0.45	14	14	33		0.45	10	3	14			0.45	17	10	27		0.45	6	4	15		0.45	21	9	25		0.45	5	2	12
																			0.46	17	14	33		0.46	10	3	15			0.46	18	10	27		0.46	7	4	16		0.46	14	9	25		0.46	5	2	12
																			0.47	16	14	34		0.47	10	3	15			0.47	11	10	27		0.47	7	4	16		0.47	17	8	25		0.47	3	2	12
																			0.48	21	13	32		0.48	4	3	15			0.48	16	10	27		0.48	6	4	15		0.48	17	9	25		0.48	3	2	12
																			0.49	19	13	32		0.49	6	3	15			0.49	21	11	27		0.49	8	4	15		0.49	11	9	24		0.49	8	2	12
[truncated: 50 more columns]

## Sheet: Final data for fig 5F
data for fig 5F
Comparison of twitch-preceding activity of the RN and the non-RN MDJ
RN data adapted from Del Rio-Bermudez et al., 2015
non-RN MDJ data from Fig 5E, right
RN								non-RN MDJ
Time relative to twitch	Bursts/s							Time relative to twitch	spikes/s
-0.5	0.60437							-0.5	3.61488
-0.49	0.534635							-0.49	4.24053
-0.48	0.635363							-0.48	3.71915
-0.47	0.612118							-0.47	3.75391
-0.46	0.596622							-0.46	4.27529
-0.45	0.681853							-0.45	3.23253
-0.44	0.666357							-0.44	3.9277
-0.43	0.643112							-0.43	4.62287
-0.42	0.550132							-0.42	3.89294
-0.41	0.666357							-0.41	4.24053
-0.4	0.550132							-0.4	4.13625
-0.39	0.60437							-0.39	4.03198
-0.38	0.635363							-0.38	3.71915
-0.37	0.658608							-0.37	4.69239
-0.36	0.666357							-0.36	4.27529
-0.35	0.619867							-0.35	4.03198
-0.34	0.751588							-0.34	3.96246
-0.33	0.74384							-0.33	3.75391
-0.32	0.619867							-0.32	3.33681
-0.31	0.736092							-0.31	4.13625
-0.3	0.705098							-0.3	3.96246
-0.29	0.712847							-0.29	3.85819
-0.28	0.767085							-0.28	4.10149
-0.27	0.813575							-0.27	3.54536
-0.26	0.65086							-0.26	3.16302
-0.25	0.720595							-0.25	4.20577
-0.24	0.65086							-0.24	3.82343
-0.23	0.666357							-0.23	4.27529
-0.22	0.60437							-0.22	4.24053
-0.21	0.805827							-0.21	3.89294
-0.2	0.681853							-0.2	4.9357
-0.19	0.829072							-0.19	4.06674
-0.18	0.798078							-0.18	4.48384
-0.17	0.798078							-0.17	3.96246
-0.16	0.674105							-0.16	4.27529
-0.15	0.898807							-0.15	4.55335
-0.14	0.79033							-0.14	4.90094
-0.13	0.689602							-0.13	4.06674
-0.12	0.759337							-0.12	4.79666
-0.11	0.852317							-0.11	4.62287
-0.1	0.83682							-0.1	4.41432
-0.09	0.914303							-0.09	4.17101
-0.08	0.852317							-0.08	4.69239
-0.07	0.728343							-0.07	5.42231
-0.06	0.821323							-0.06	5.42231
-0.05	1.02278							-0.05	7.0212
-0.04	1.32497							-0.04	6.46507
-0.03	1.64265							-0.03	6.63886
-0.02	1.57291							-0.02	5.94369
-0.01	1.69689							-0.01	6.70838
0	1.33271							0	6.39555
0.01	1.3947							0.01	6.04797
0.02	1.57291							0.02	7.09072
0.03	1.36371							0.03	6.49983
0.04	1.11576							0.04	5.7699
0.05	1.29397							0.05	7.19499
0.06	1.11576							0.06	6.81265
0.07	1.25523							0.07	6.01321
0.08	1.14675							0.08	5.66562
0.09	0.984038							0.09	5.07473
0.1	0.97629							0.1	6.01321
0.11	1.28622							0.11	5.28328
0.12	1.06152							0.12	6.08273
0.13	0.906555							0.13	5.56135
0.14	0.914303							0.14	5.28328
0.15	0.813575							0.15	5.28328
0.16	0.813575							0.16	5.3528
0.17	0.9298							0.17	4.90094
0.18	0.619867							0.18	5.14425
0.19	0.658608							0.19	4.9357
0.2	0.720595							0.2	4.37956
0.21	0.534635							0.21	4.7619
0.22	0.805827							0.22	3.64963
0.23	0.573377							0.23	3.99722
0.24	0.612118							0.24	3.82343
0.25	0.550132							0.25	4.24053
0.26	0.79033							0.26	4.10149
0.27	0.565628							0.27	3.9277
0.28	0.573377							0.28	4.06674
0.29	0.681853							0.29	4.72715
0.3	0.565628							0.3	3.85819
0.31	0.720595							0.31	3.68439
0.32	0.565628							0.32	3.9277
0.33	0.534635							0.33	4.3448
0.34	0.573377							0.34	4.5186
0.35	0.689602							0.35	4.31005
0.36	0.55788							0.36	4.65763
0.37	0.643112							0.37	3.96246
0.38	0.60437							0.38	3.5106
0.39	0.681853							0.39	3.96246
0.4	0.581125							0.4	4.13625
0.41	0.526887							0.41	3.89294
0.42	0.488145							0.42	3.68439
0.43	0.542383							0.43	4.3448
0.44	0.612118							0.44	4.13625
0.45	0.689602							0.45	3.78867
0.46	0.503642							0.46	3.9277
0.47	0.441655							0.47	3.82343
0.48	0.472648							0.48	3.75391
0.49	0.712847							0.49	3.96246
