# Supplementary material for: Corollary discharge in precerebellar nuclei of sleeping infant rats
Source: eLife. 2018 Dec 5;7:e38213. doi: 10.7554/eLife.38213 (PMC6281370; doi:10.7554/eLife.38213)
Supplement: Figure 5—figure supplement 1—source data 1. [file elife-38213-fig5-figsupp1-data1.xlsx]

## Sheet: final data fig 5 fig suppl 1A
Data set for fig 5 fig suppl 1A: wake onset-triggered activity of individual twitch-preceding MDJ units																														Fig 5-fig supplement 1A
(individual jitters performed with counts; final concatenated jitter performed with counts, then converted and expressed as counts/s)
				(LCI: lower confidence interval; UCI: upper confidence interval)																										MDJ twitch-preceding units concatenated
List of MDJ twitch-preceding units that showed significant																														spikes to spikes/s = count/no. of sweeps/bin size					(bin size= 20 ms; no. of sweeps= 331)
wake-preceding activity			(4/10 twitch-preceding units)
							2J1-2						7V1-5						9R1-5						9R1-7
					Time	Count	LCI	UCI			Time	Count	LCI	UCI			Time	Count	LCI	UCI			Time	Count	LCI	UCI					Counts						Counts/s (Hz)
Animal ID	Unit ID				-0.5	4	1	8			-0.5	4	1	10			-0.5	4	1	8			-0.5	36	22	40				Time relative to wake onset (s)	Spikes	LCI	UCI			Time relative to wake onset (s)	Spikes/s	LCI/s	UCI/s
2J1	2				-0.48	2	1	10			-0.48	4	2	10			-0.48	3	1	8			-0.48	23	23	42				-0.5	48	33	56			-0.5	7.25076	4.98489	8.45921
7V1	5				-0.46	3	1	10			-0.46	5	2	10			-0.46	3	1	8			-0.46	35	24	44				-0.48	33	36	60			-0.48	4.98489	5.43807	9.06344
9R1	5				-0.44	6	1	10			-0.44	5	1	11			-0.44	7	1	8			-0.44	32	25	44				-0.46	45	37	61			-0.46	6.79758	5.58912	9.2145
9R1	7				-0.42	4	1	11			-0.42	10	2	10			-0.42	2	1	9			-0.42	32	25	44				-0.44	49	37	61			-0.44	7.40181	5.58912	9.2145
					-0.4	3	1	10			-0.4	5	2	11			-0.4	4	1	9			-0.4	29	24	44				-0.42	51	38	62			-0.42	7.70393	5.74018	9.36556
					-0.38	4	1	10			-0.38	9	2	11			-0.38	4	1	9			-0.38	37	25	45				-0.4	38	38	62			-0.4	5.74018	5.74018	9.36556
					-0.36	5	1	10			-0.36	4	2	11			-0.36	8	1	9			-0.36	31	26	45				-0.38	55	39	63			-0.38	8.30816	5.89124	9.51662
					-0.34	3	1	11			-0.34	6	2	11			-0.34	2	1	9			-0.34	32	27	46				-0.36	48	40	64			-0.36	7.25076	6.0423	9.66767
					-0.32	5	1	11			-0.32	5	2	11			-0.32	7	1	10			-0.32	38	27	46				-0.34	44	40	65			-0.34	6.64653	6.0423	9.81873
					-0.3	4	1	10			-0.3	8	2	11			-0.3	2	2	10			-0.3	30	27	46				-0.32	55	41	65			-0.32	8.30816	6.19335	9.81873
					-0.28	11	1	12			-0.28	1	2	11			-0.28	3	2	11			-0.28	36	27	48				-0.3	42	41	67			-0.3	6.34441	6.19335	10.1208
					-0.26	5	1	12			-0.26	7	2	11			-0.26	6	2	11			-0.26	31	28	48				-0.28	52	43	68			-0.28	7.85498	6.49547	10.2719
					-0.24	2	1	11			-0.24	5	2	11			-0.24	8	2	11			-0.24	37	28	49				-0.26	50	43	67			-0.26	7.55287	6.49547	10.1208
					-0.22	4	1	12			-0.22	1	2	11			-0.22	4	2	11			-0.22	35	28	48				-0.24	51	42	68			-0.24	7.70393	6.34441	10.2719
					-0.2	12	2	12			-0.2	2	2	11			-0.2	8	2	12			-0.2	38	28	48				-0.22	44	43	68			-0.22	6.64653	6.49547	10.2719
					-0.18	5	2	12			-0.18	5	2	11			-0.18	4	2	12			-0.18	34	29	49				-0.2	60	43	70			-0.2	9.06344	6.49547	10.574
					-0.16	6	2	12			-0.16	7	2	11			-0.16	8	3	12			-0.16	40	30	49				-0.18	48	45	71			-0.18	7.25076	6.79758	10.7251
					-0.14	6	2	13			-0.14	5	2	11			-0.14	6	2	12			-0.14	42	31	50				-0.16	60	45	72			-0.16	9.06344	6.79758	10.8761
					-0.12	5	2	13			-0.12	3	2	12			-0.12	4	3	12			-0.12	50	29	50				-0.14	59	46	71			-0.14	8.91239	6.94864	10.7251
					-0.1	3	2	13			-0.1	3	2	11			-0.1	8	3	12			-0.1	43	30	49				-0.12	63	46	73			-0.12	9.51662	6.94864	11.0272
					-0.08	3	2	13			-0.08	6	2	11			-0.08	16	3	13			-0.08	48	30	51				-0.1	58	47	73			-0.1	8.76133	7.0997	11.0272
					-0.06	13	2	13			-0.06	7	2	11			-0.06	7	3	13			-0.06	63	30	50				-0.08	72	48	74			-0.08	10.8761	7.25076	11.1782
					-0.04	8	2	12			-0.04	12	2	11			-0.04	8	3	13			-0.04	55	30	50				-0.06	91	47	73			-0.06	13.7462	7.0997	11.0272
					-0.02	4	2	13			-0.02	8	1	11			-0.02	10	3	13			-0.02	59	30	51				-0.04	83	47	75			-0.04	12.5378	7.0997	11.3293
					0	4	2	13			0	10	2	12			0	12	3	14			0	53	29	49				-0.02	80	46	74			-0.02	12.0846	6.94864	11.1782
					0.02	8	2	12			0.02	6	2	11			0.02	8	3	14			0.02	50	29	50				0	81	47	73			0	12.2356	7.0997	11.0272
					0.04	5	2	13			0.04	6	1	11			0.04	4	4	14			0.04	49	29	48				0.02	71	46	73			0.02	10.7251	6.94864	11.0272
					0.06	9	2	12			0.06	8	2	12			0.06	13	3	14			0.06	38	28	47				0.04	63	46	73			0.04	9.51662	6.94864	11.0272
					0.08	10	2	12			0.08	4	2	11			0.08	11	3	14			0.08	45	28	47				0.06	68	46	73			0.06	10.2719	6.94864	11.0272
					0.1	9	2	11			0.1	7	1	11			0.1	10	3	14			0.1	34	28	47				0.08	70	45	73			0.08	10.574	6.79758	11.0272
					0.12	8	2	11			0.12	7	1	11			0.12	6	3	14			0.12	42	27	46				0.1	60	44	70			0.1	9.06344	6.64653	10.574
					0.14	8	1	11			0.14	4	2	11			0.14	8	3	14			0.14	30	27	46				0.12	63	43	71			0.12	9.51662	6.49547	10.7251
					0.16	8	2	11			0.16	5	2	11			0.16	12	3	13			0.16	35	26	45				0.14	50	42	69			0.14	7.55287	6.34441	10.423
					0.18	4	2	11			0.18	7	1	11			0.18	7	3	13			0.18	29	25	44				0.16	59	41	69			0.16	8.91239	6.19335	10.423
					0.2	9	2	11			0.2	8	1	12			0.2	12	2	12			0.2	27	24	43				0.18	48	42	68			0.18	7.25076	6.34441	10.2719
					0.22	2	2	11			0.22	3	1	11			0.22	8	3	13			0.22	32	24	42				0.2	54	41	67			0.2	8.1571	6.19335	10.1208
					0.24	3	2	10			0.24	7	2	12			0.24	8	3	13			0.24	29	24	41				0.22	47	39	65			0.22	7.0997	5.89124	9.81873
					0.26	5	2	11			0.26	10	1	11			0.26	9	3	13			0.26	24	23	40				0.24	47	40	65			0.24	7.0997	6.0423	9.81873
					0.28	6	1	10			0.28	4	2	12			0.28	6	3	13			0.28	29	23	40				0.26	48	38	63			0.26	7.25076	5.74018	9.51662
					0.3	6	1	10			0.3	6	2	12			0.3	8	2	12			0.3	29	22	39				0.28	45	38	62			0.28	6.79758	5.74018	9.36556
					0.32	2	1	10			0.32	4	1	12			0.32	11	3	12			0.32	26	22	38				0.3	50	36	61			0.3	7.55287	5.43807	9.2145
					0.34	1	1	10			0.34	5	2	11			0.34	5	3	12			0.34	25	20	38				0.32	43	36	61			0.32	6.49547	5.43807	9.2145
					0.36	2	1	10			0.36	6	1	11			0.36	6	3	12			0.36	23	21	38				0.34	36	35	59			0.34	5.43807	5.28701	8.91239
					0.38	3	1	10			0.38	7	2	12			0.38	5	2	13			0.38	24	20	37				0.36	37	34	58			0.36	5.58912	5.13595	8.76133
					0.4	5	1	10			0.4	4	2	12			0.4	7	2	12			0.4	27	19	36				0.38	38	36	59			0.38	5.74018	5.43807	8.91239
					0.42	4	1	10			0.42	7	2	12			0.42	7	2	12			0.42	31	20	37				0.4	43	33	56			0.4	6.49547	4.98489	8.45921
					0.44	4	1	10			0.44	4	2	11			0.44	4	3	12			0.44	22	18	35				0.42	48	32	55			0.42	7.25076	4.83384	8.30816
					0.46	3	1	10			0.46	7	2	11			0.46	8	2	11			0.46	30	17	34				0.44	34	31	55			0.44	5.13595	4.68278	8.30816
					0.48	4	1	10			0.48	6	2	11			0.48	5	2	11			0.48	20	17	34				0.46	49	31	54			0.46	7.40181	4.68278	8.1571
																														0.48	34	30	55			0.48	5.13595	4.53172	8.30816

## Sheet: final data fig 5 fig suppl 1B,C
Data set for fig 5 fig suppl 1B and1C: wake onset-triggered activity of IO and LRN CD unit
(individual jitters performed with counts; final concatenated jitter performed with counts, then converted and expressed as counts/s)
						(LCI: lower confidence interval; UCI: upper confidence interval)
IO CD unit that showed significant														LRN CD unit that showed significant
increase in firing at wake onset						counts to counts/s: counts/no. of sweeps/ bin size								increase in firing at wake onset
(1/21 CD units; 2 units excluded due to movement artifact)														(1/1 CD units; 1 unit excluded due to movement artifact)
						(bin size= 20 ms; no. of sweeps= 33)														(bin size= 20 ms; no. of sweeps= 45)
Animal ID	Unit ID			11BB1-1		Counts			Counts/s					Animal ID	Unit ID	5H1-2-6b		Counts			Counts/s
11BB1	1			Time relative to W onset	Spikes	LCI	UCI		Spikes/s	LCI/s	UCI/s			11BB1	1	Time relative to W onset	Count	LCI	UCI		Spikes/s	LCI/s	UCI/s
				-0.5	3	1	9		4.54545	1.51515	13.6364					-0.5	0	0	2		0	0	2.22222
				-0.48	3	1	9		4.54545	1.51515	13.6364					-0.48	0	-5.55112e-17	2		0	-6.16791e-17	2.22222
				-0.46	6	1	9		9.09091	1.51515	13.6364					-0.46	2	5.55112e-17	2		2.22222	6.16791e-17	2.22222
				-0.44	9	1	9		13.6364	1.51515	13.6364					-0.44	0	0	2		0	0	2.22222
				-0.42	7	1	9		10.6061	1.51515	13.6364					-0.42	0	0	2		0	0	2.22222
				-0.4	2	2	10		3.0303	3.0303	15.1515					-0.4	0	0	3		0	0	3.33333
				-0.38	5	2	10		7.57576	3.0303	15.1515					-0.38	1	0	3		1.11111	0	3.33333
				-0.36	6	2	11		9.09091	3.0303	16.6667					-0.36	1	0	3		1.11111	0	3.33333
				-0.34	8	2	10		12.1212	3.0303	15.1515					-0.34	0	0	3		0	0	3.33333
				-0.32	5	2	11		7.57576	3.0303	16.6667					-0.32	1	0	4		1.11111	0	4.44444
				-0.3	5	2	10		7.57576	3.0303	15.1515					-0.3	0	0	4		0	0	4.44444
				-0.28	7	2	10		10.6061	3.0303	15.1515					-0.28	0	0	4		0	0	4.44444
				-0.26	5	2	11		7.57576	3.0303	16.6667					-0.26	0	0	4		0	0	4.44444
				-0.24	6	2	11		9.09091	3.0303	16.6667					-0.24	0	0	4		0	0	4.44444
				-0.22	6	2	11		9.09091	3.0303	16.6667					-0.22	0	0	4		0	0	4.44444
				-0.2	4	2	12		6.06061	3.0303	18.1818					-0.2	0	-2.22045e-16	4		0	-2.46716e-16	4.44444
				-0.18	7	2	12		10.6061	3.0303	18.1818					-0.18	0	0	4		0	0	4.44444
				-0.16	2	2	12		3.0303	3.0303	18.1818					-0.16	1	0	5		1.11111	0	5.55556
				-0.14	5	2	12		7.57576	3.0303	18.1818					-0.14	1	0	5		1.11111	0	5.55556
				-0.12	3	3	12		4.54545	4.54545	18.1818					-0.12	0	0	5		0	0	5.55556
				-0.1	8	3	13		12.1212	4.54545	19.697					-0.1	2	0	5		2.22222	0	5.55556
				-0.08	9	3	13		13.6364	4.54545	19.697					-0.08	5	0	5		5.55556	0	5.55556
				-0.06	6	3	13		9.09091	4.54545	19.697					-0.06	6	0	5		6.66667	0	5.55556
				-0.04	8	3	13		12.1212	4.54545	19.697					-0.04	4	0	5		4.44444	0	5.55556
				-0.02	15	3	14		22.7273	4.54545	21.2121					-0.02	5	0	5		5.55556	0	5.55556
				0	14	3	13		21.2121	4.54545	19.697					0	4	0	5		4.44444	0	5.55556
				0.02	5	3	14		7.57576	4.54545	21.2121					0.02	1	0	5		1.11111	0	5.55556
				0.04	6	3	13		9.09091	4.54545	19.697					0.04	3	0	5		3.33333	0	5.55556
				0.06	11	4	14		16.6667	6.06061	21.2121					0.06	1	0	5		1.11111	0	5.55556
				0.08	9	4	15		13.6364	6.06061	22.7273					0.08	0	-2.22045e-16	5		0	-2.46716e-16	5.55556
				0.1	5	4	14		7.57576	6.06061	21.2121					0.1	4	0	5		4.44444	0	5.55556
				0.12	11	4	14		16.6667	6.06061	21.2121					0.12	0	0	5		0	0	5.55556
				0.14	7	4	14		10.6061	6.06061	21.2121					0.14	0	0	5		0	0	5.55556
				0.16	10	5	14		15.1515	7.57576	21.2121					0.16	5	-2.22045e-16	5		5.55556	-2.46716e-16	5.55556
				0.18	8	4	14		12.1212	6.06061	21.2121					0.18	4	0	5		4.44444	0	5.55556
				0.2	10	4	15		15.1515	6.06061	22.7273					0.2	0	2.22045e-16	5		0	2.46716e-16	5.55556
				0.22	7	4	14		10.6061	6.06061	21.2121					0.22	2	0	5		2.22222	0	5.55556
				0.24	11	4	14		16.6667	6.06061	21.2121					0.24	1	0	5		1.11111	0	5.55556
				0.26	11	5	15		16.6667	7.57576	22.7273					0.26	1	-2.22045e-16	5		1.11111	-2.46716e-16	5.55556
				0.28	11	4	15		16.6667	6.06061	22.7273					0.28	5	0	5		5.55556	0	5.55556
				0.3	6	5	15		9.09091	7.57576	22.7273					0.3	1	0	4		1.11111	0	4.44444
				0.32	7	5	15		10.6061	7.57576	22.7273					0.32	0	0	4		0	0	4.44444
				0.34	11	5	15		16.6667	7.57576	22.7273					0.34	0	-2.22045e-16	4		0	-2.46716e-16	4.44444
				0.36	10	5	15		15.1515	7.57576	22.7273					0.36	0	0	4		0	0	4.44444
				0.38	11	5	15		16.6667	7.57576	22.7273					0.38	2	0	3		2.22222	0	3.33333
				0.4	11	5	15		16.6667	7.57576	22.7273					0.4	2	0	4		2.22222	0	4.44444
				0.42	9	4	15		13.6364	6.06061	22.7273					0.42	1	0	3		1.11111	0	3.33333
				0.44	10	5	15		15.1515	7.57576	22.7273					0.44	1	0	3		1.11111	0	3.33333
				0.46	10	4	14		15.1515	6.06061	21.2121					0.46	2	0	3		2.22222	0	3.33333
				0.48	6	5	15		9.09091	7.57576	22.7273					0.48	0	0	3		0	0	3.33333

## Sheet: final data fig 5 fig suppl 1D
Data set for fig 5 fig suppl 1D: wake onset-triggered activity of individual LRN sensory unit																																					Fig 5-fig supplement 1D
(individual jitters performed with counts; final concatenated jitter performed with counts, then converted and expressed as counts/s)
						(LCI: lower confidence interval; UCI: upper confidence interval)																															LRN sensory units concatenated
List of LRN sensory units that showed significant																																					spikes to spikes/s = count/no. of sweeps/bin size						(Bin size= 20 ms; No. of sweeps= 364)
increase in firing at wake onsets
(5/12 sensory units)										5AA1-2-7a					5AA1-2-7b						5H1-2-7a						5H1-2-7b						5H1-2-8b
							Time	Count	LCI	UCI			Time	Count	LCI	UCI			Time	Count	LCI	UCI			Time	Count	LCI	UCI			Time	Count	LCI	UCI				Counts						Counts/s (Hz)
Animal ID	Unit ID						-0.5	0	0	3			-0.5	0	0	4			-0.5	1	0	6			-0.5	1	0	6			-0.5	1	0	5			Time relative to wake onset (s)	Spikes	LCI	UCI			Time relative to wake onset (s)	Spikes/s	LCI/s	UCI/s
5AA1-2	7A						-0.48	0	0	3			-0.48	2	0	4			-0.48	4	0	5			-0.48	0	0	6			-0.48	1	0	6			-0.5	3	2	14			-0.5	0.412088	0.274725	1.92308
5AA1-2	7B						-0.46	3	0	3			-0.46	2	0	4			-0.46	1	0	6			-0.46	1	0	7			-0.46	2	0	6			-0.48	7	3	16			-0.48	0.961538	0.412088	2.1978
5H1-2	7A						-0.44	1	0	3			-0.44	1	0	4			-0.44	2	0	6			-0.44	2	0	7			-0.44	2	0	6			-0.46	9	4	16			-0.46	1.23626	0.549451	2.1978
5H1-2	7B						-0.42	0	0	4			-0.42	0	0	4			-0.42	4	0	6			-0.42	1	0	7			-0.42	1	0	6			-0.44	7	4	17			-0.44	0.961538	0.549451	2.33516
5H1-2	8B						-0.4	4	0	4			-0.4	0	0	4			-0.4	4	0	7			-0.4	4	0	7			-0.4	4	0	6			-0.42	7	5	18			-0.42	0.961538	0.686813	2.47253
							-0.38	0	0	4			-0.38	0	0	4			-0.38	2	0	7			-0.38	3	0	8			-0.38	3	0	7			-0.4	16	5	19			-0.4	2.1978	0.686813	2.60989
							-0.36	0	0	5			-0.36	2	0	4			-0.36	1	0	8			-0.36	3	1	9			-0.36	2	0	7			-0.38	8	6	21			-0.38	1.0989	0.824176	2.88462
							-0.34	1	0	7			-0.34	1	0	4			-0.34	2	0	8			-0.34	3	1	8			-0.34	0	-4.44089e-16	7			-0.36	7	7	22			-0.36	0.961538	0.961538	3.02198
							-0.32	1	0	7			-0.32	1	0	4			-0.32	7	1	9			-0.32	3	1	9			-0.32	4	1	8			-0.34	8	8	23			-0.34	1.0989	1.0989	3.15934
							-0.3	0	0	7			-0.3	2	0	4			-0.3	3	1	9			-0.3	3	1	10			-0.3	2	1	8			-0.32	16	8	24			-0.32	2.1978	1.0989	3.2967
							-0.28	1	0	7			-0.28	0	0	4			-0.28	5	1	10			-0.28	8	1	10			-0.28	3	1	9			-0.3	10	9	24			-0.3	1.37363	1.23626	3.2967
							-0.26	0	0	8			-0.26	0	2.22045e-16	4			-0.26	8	1	10			-0.26	3	1	11			-0.26	6	1	9			-0.28	17	9	26			-0.28	2.33516	1.23626	3.57143
							-0.24	1	0	7			-0.24	0	0	4			-0.24	9	1	10			-0.24	3	2	11			-0.24	3	1	9			-0.26	16	10	27			-0.26	2.1978	1.37363	3.70879
							-0.22	0	0	7			-0.22	0	0	4			-0.22	1	1	11			-0.22	7	2	11			-0.22	2	1	9			-0.24	17	10	27			-0.24	2.33516	1.37363	3.70879
							-0.2	1	0	7			-0.2	0	0	5			-0.2	0	2	12			-0.2	6	2	12			-0.2	5	1	10			-0.22	10	11	28			-0.22	1.37363	1.51099	3.84615
							-0.18	0	0	8			-0.18	2	2.22045e-16	5			-0.18	4	2	11			-0.18	7	2	12			-0.18	3	1	10			-0.2	12	12	30			-0.2	1.64835	1.64835	4.12088
							-0.16	3	0	8			-0.16	4	0	5			-0.16	4	2	12			-0.16	4	2	12			-0.16	3	1	10			-0.18	16	13	32			-0.18	2.1978	1.78571	4.3956
							-0.14	1	0	8			-0.14	4	0	5			-0.14	5	2	12			-0.14	2	2	13			-0.14	3	1	10			-0.16	18	14	34			-0.16	2.47253	1.92308	4.67033
							-0.12	1	0	7			-0.12	1	0	5			-0.12	6	2	12			-0.12	4	2	14			-0.12	7	2	11			-0.14	15	15	35			-0.14	2.06044	2.06044	4.80769
							-0.1	1	0	7			-0.1	3	0	5			-0.1	5	2	12			-0.1	4	3	14			-0.1	4	2	11			-0.12	19	16	36			-0.12	2.60989	2.1978	4.94505
							-0.08	4	0	8			-0.08	2	0	5			-0.08	3	2	13			-0.08	4	3	14			-0.08	8	2	11			-0.1	17	17	37			-0.1	2.33516	2.33516	5.08242
							-0.06	1	0	8			-0.06	0	0	5			-0.06	11	2	13			-0.06	3	3	15			-0.06	3	2	12			-0.08	21	18	40			-0.08	2.88462	2.47253	5.49451
							-0.04	1	0	8			-0.04	0	0	5			-0.04	10	2	14			-0.04	10	4	15			-0.04	5	2	13			-0.06	18	18	40			-0.06	2.47253	2.47253	5.49451
							-0.02	1	0	8			-0.02	2	0	6			-0.02	10	2	14			-0.02	11	4	15			-0.02	12	3	12			-0.04	26	19	41			-0.04	3.57143	2.60989	5.63187
							0	16	0	9			0	3	0	5			0	8	2	13			0	17	4	15			0	12	3	13			-0.02	36	19	42			-0.02	4.94505	2.60989	5.76923
							0.02	5	-4.44089e-16	9			0.02	5	0	5			0.02	14	3	13			0.02	13	4	16			0.02	14	3	13			0	56	20	43			0	7.69231	2.74725	5.90659
							0.04	8	0	8			0.04	1	0	5			0.04	24	3	14			0.04	22	4	16			0.04	14	3	14			0.02	51	20	42			0.02	7.00549	2.74725	5.76923
							0.06	4	0	9			0.06	3	0	6			0.06	19	3	14			0.06	32	4	16			0.06	14	3	14			0.04	70	21	44			0.04	9.61538	2.88462	6.04396
							0.08	2	0	8			0.08	2	0	5			0.08	13	3	14			0.08	17	4	17			0.08	15	3	14			0.06	71	21	43			0.06	9.75275	2.88462	5.90659
							0.1	3	0	8			0.1	6	0	5			0.1	6	3	13			0.1	22	4	17			0.1	15	3	14			0.08	49	21	44			0.08	6.73077	2.88462	6.04396
							0.12	5	0	8			0.12	7	0	5			0.12	9	3	14			0.12	18	4	17			0.12	11	3	14			0.1	52	21	43			0.1	7.14286	2.88462	5.90659
							0.14	4	0	7			0.14	2	0	6			0.14	5	3	14			0.14	8	4	16			0.14	15	3	14			0.12	50	20	43			0.12	6.86813	2.74725	5.90659
							0.16	0	0	6			0.16	1	0	5			0.16	10	2	13			0.16	9	4	16			0.16	13	3	14			0.14	32	20	42			0.14	4.3956	2.74725	5.76923
							0.18	2	0	5			0.18	0	0	5			0.18	5	2	13			0.18	3	3	15			0.18	7	4	14			0.16	34	20	42			0.16	4.67033	2.74725	5.76923
							0.2	1	0	6			0.2	4	0	5			0.2	3	2	13			0.2	7	4	15			0.2	7	4	14			0.18	18	19	41			0.18	2.47253	2.60989	5.63187
							0.22	3	0	6			0.22	1	0	5			0.22	3	2	12			0.22	10	3	15			0.22	8	4	15			0.2	22	20	42			0.2	3.02198	2.74725	5.76923
							0.24	3	-2.22045e-16	6			0.24	2	0	5			0.24	3	2	11			0.24	10	4	15			0.24	11	4	15			0.22	24	19	41			0.22	3.2967	2.60989	5.63187
							0.26	2	0	5			0.26	3	0	4			0.26	4	2	11			0.26	6	4	16			0.26	9	3	16			0.24	30	19	42			0.24	4.12088	2.60989	5.76923
							0.28	0	0	5			0.28	2	2.22045e-16	4			0.28	3	1	11			0.28	7	4	16			0.28	9	4	16			0.26	24	19	40			0.26	3.2967	2.60989	5.49451
							0.3	0	0	5			0.3	0	0	4			0.3	6	1	10			0.3	8	4	15			0.3	10	4	15			0.28	20	18	40			0.28	2.74725	2.47253	5.49451
							0.32	1	0	5			0.32	0	0	4			0.32	3	1	10			0.32	7	3	15			0.32	6	4	16			0.3	26	18	38			0.3	3.57143	2.47253	5.21978
							0.34	1	0	4			0.34	1	0	4			0.34	1	1	10			0.34	5	3	15			0.34	3	4	16			0.32	16	17	38			0.32	2.1978	2.33516	5.21978
							0.36	1	0	4			0.36	0	0	3			0.36	3	1	10			0.36	5	3	15			0.36	7	4	16			0.34	11	16	36			0.34	1.51099	2.1978	4.94505
							0.38	1	0	4			0.38	0	0	3			0.38	6	1	9			0.38	5	3	15			0.38	12	4	16			0.36	16	15	34			0.36	2.1978	2.06044	4.67033
							0.4	1	0	4			0.4	0	0	3			0.4	5	1	10			0.4	8	3	14			0.4	10	4	16			0.38	24	15	34			0.38	3.2967	2.06044	4.67033
							0.42	0	0	3			0.42	0	0	3			0.42	2	1	9			0.42	7	3	14			0.42	8	4	16			0.4	24	14	33			0.4	3.2967	1.92308	4.53297
							0.44	0	0	3			0.44	0	0	3			0.44	4	1	9			0.44	5	3	14			0.44	7	4	15			0.42	17	14	32			0.42	2.33516	1.92308	4.3956
							0.46	0	0	3			0.46	0	0	3			0.46	5	1	9			0.46	5	2	13			0.46	7	4	15			0.44	14	14	32			0.44	1.92308	1.92308	4.3956
							0.48	1	0	3			0.48	0	0	2			0.48	4	1	8			0.48	3	3	13			0.48	8	4	14			0.46	19	13	31			0.46	2.60989	1.78571	4.25824
																																					0.48	16	12	30			0.48	2.1978	1.64835	4.12088
