# Supplementary material for: Corollary discharge in precerebellar nuclei of sleeping infant rats
Source: eLife. 2018 Dec 5;7:e38213. doi: 10.7554/eLife.38213 (PMC6281370; doi:10.7554/eLife.38213)
Supplement: Figure 6—source data 1. [file elife-38213-fig6-data1.xlsx]

## Sheet: Final data for Fig 6C
dataset for Fig 6C: Twitch triggered activity of individual units in apamin and saline group
List of units in Apamin group				Time: time relative to twitch; Norm: normalized to the max firing rate
			Apamin
				7R1-2-5				7R1-2-6				7R1-2-10				7R1-3-5				7S1-5				7S1-8				8M1-9A				8M1-9B				8O2-1-1				8O2-2-6				8O2-2-9				9A1-6
7R1-2-5			Time	spikes/s	Norm		Time	spikes/s	Norm		Time	spikes/s	Norm		Time	spikes/s	Norm		Time	spikes/s	Norm		Time	spikes/s	Norm		Time	spikes/s	Norm		Time	spikes/s	Norm		Time	spikes/s	Norm		Time	spikes/s	Norm		Time	spikes/s	Norm		Time	spikes/s	Norm
7R1-2-6			-0.5	0.488998	0.285714		-0.5	0	0		-0.5	0.488998	0.4		-0.5	2.55591	0.4		-0.5	1.17647	0.333333		-0.5	1.17647	0.75		-0.5	1.13895	0.263158		-0.5	1.59091	0.411765		-0.5	1.65877	0.368421		-0.5	0.78125	0.230769		-0.5	0.78125	0.230769		-0.5	0.529101	0.333333
7R1-2-10			-0.49	0	0		-0.49	0	0		-0.49	0.733496	0.6		-0.49	2.23642	0.35		-0.49	0.784314	0.222222		-0.49	0.392157	0.25		-0.49	2.2779	0.526316		-0.49	1.36364	0.352941		-0.49	0.7109	0.157895		-0.49	1.04167	0.307692		-0.49	1.5625	0.461538		-0.49	1.0582	0.666667
7R1-3-5			-0.48	0	0		-0.48	0.488998	0.333333		-0.48	0	0		-0.48	1.91693	0.3		-0.48	0.784314	0.222222		-0.48	0	0		-0.48	2.05011	0.473684		-0.48	1.81818	0.470588		-0.48	1.18483	0.263158		-0.48	1.30208	0.384615		-0.48	1.30208	0.384615		-0.48	0	0
7S1-5			-0.47	0.244499	0.142857		-0.47	0	0		-0.47	0	0		-0.47	2.8754	0.45		-0.47	1.56863	0.444444		-0.47	0.392157	0.25		-0.47	0.911162	0.210526		-0.47	1.59091	0.411765		-0.47	1.18483	0.263158		-0.47	0.520833	0.153846		-0.47	1.30208	0.384615		-0.47	0	0
7S1-8			-0.46	0.244499	0.142857		-0.46	0.488998	0.333333		-0.46	0.244499	0.2		-0.46	2.23642	0.35		-0.46	1.96078	0.555556		-0.46	1.56863	1		-0.46	0.22779	0.0526316		-0.46	0.909091	0.235294		-0.46	0.947867	0.210526		-0.46	0	0		-0.46	0.78125	0.230769		-0.46	0	0
8M1-9a			-0.45	0	0		-0.45	0.244499	0.166667		-0.45	0.244499	0.2		-0.45	2.55591	0.4		-0.45	1.56863	0.444444		-0.45	0.784314	0.5		-0.45	0.683371	0.157895		-0.45	0.681818	0.176471		-0.45	0.7109	0.157895		-0.45	0.520833	0.153846		-0.45	1.82292	0.538462		-0.45	0	0
8M1-9b			-0.44	0.488998	0.285714		-0.44	0	0		-0.44	0.244499	0.2		-0.44	2.55591	0.4		-0.44	1.17647	0.333333		-0.44	0	0		-0.44	1.13895	0.263158		-0.44	1.13636	0.294118		-0.44	1.4218	0.315789		-0.44	1.30208	0.384615		-0.44	1.30208	0.384615		-0.44	0	0
8O2-1-1			-0.43	0.977995	0.571429		-0.43	0	0		-0.43	0.244499	0.2		-0.43	3.19489	0.5		-0.43	1.56863	0.444444		-0.43	0.392157	0.25		-0.43	1.59453	0.368421		-0.43	2.04545	0.529412		-0.43	0.236967	0.0526316		-0.43	0	0		-0.43	0.78125	0.230769		-0.43	0	0
8O2-2-6			-0.42	0.244499	0.142857		-0.42	0.733496	0.5		-0.42	0.733496	0.6		-0.42	1.91693	0.3		-0.42	1.96078	0.555556		-0.42	0.784314	0.5		-0.42	0.911162	0.210526		-0.42	1.13636	0.294118		-0.42	1.4218	0.315789		-0.42	0.520833	0.153846		-0.42	0.520833	0.153846		-0.42	0.529101	0.333333
8O2-2-9			-0.41	0.733496	0.428571		-0.41	0.488998	0.333333		-0.41	0.244499	0.2		-0.41	2.55591	0.4		-0.41	2.35294	0.666667		-0.41	1.17647	0.75		-0.41	1.36674	0.315789		-0.41	0.909091	0.235294		-0.41	1.65877	0.368421		-0.41	0.520833	0.153846		-0.41	1.04167	0.307692		-0.41	0.529101	0.333333
9A1-6			-0.4	0	0		-0.4	0.488998	0.333333		-0.4	0.244499	0.2		-0.4	3.83387	0.6		-0.4	0.392157	0.111111		-0.4	0.392157	0.25		-0.4	0.911162	0.210526		-0.4	1.59091	0.411765		-0.4	1.65877	0.368421		-0.4	0.260417	0.0769231		-0.4	0.520833	0.153846		-0.4	0	0
9A1-8			-0.39	0.488998	0.285714		-0.39	0	0		-0.39	0.244499	0.2		-0.39	1.91693	0.3		-0.39	1.96078	0.555556		-0.39	0.784314	0.5		-0.39	2.05011	0.473684		-0.39	2.27273	0.588235		-0.39	1.4218	0.315789		-0.39	1.82292	0.538462		-0.39	1.82292	0.538462		-0.39	0	0
9A1-9			-0.38	0.488998	0.285714		-0.38	0.244499	0.166667		-0.38	0.244499	0.2		-0.38	1.91693	0.3		-0.38	1.17647	0.333333		-0.38	0.392157	0.25		-0.38	1.82232	0.421053		-0.38	1.59091	0.411765		-0.38	0.473934	0.105263		-0.38	1.30208	0.384615		-0.38	0.520833	0.153846		-0.38	1.0582	0.666667
9V1			-0.37	0.733496	0.428571		-0.37	0.244499	0.166667		-0.37	0	0		-0.37	2.55591	0.4		-0.37	0.392157	0.111111		-0.37	0.784314	0.5		-0.37	0.911162	0.210526		-0.37	1.59091	0.411765		-0.37	0.473934	0.105263		-0.37	0.520833	0.153846		-0.37	1.82292	0.538462		-0.37	0	0
10A1-1			-0.36	0.733496	0.428571		-0.36	0	0		-0.36	0.488998	0.4		-0.36	1.59744	0.25		-0.36	2.7451	0.777778		-0.36	0	0		-0.36	1.36674	0.315789		-0.36	1.81818	0.470588		-0.36	1.65877	0.368421		-0.36	1.5625	0.461538		-0.36	2.08333	0.615385		-0.36	1.0582	0.666667
10E1-1-8			-0.35	0	0		-0.35	0.488998	0.333333		-0.35	0.488998	0.4		-0.35	3.19489	0.5		-0.35	1.17647	0.333333		-0.35	0	0		-0.35	1.36674	0.315789		-0.35	1.81818	0.470588		-0.35	1.18483	0.263158		-0.35	0.78125	0.230769		-0.35	1.04167	0.307692		-0.35	0	0
10E1-1-9b			-0.34	0	0		-0.34	0	0		-0.34	0.488998	0.4		-0.34	4.15335	0.65		-0.34	1.17647	0.333333		-0.34	0.392157	0.25		-0.34	2.05011	0.473684		-0.34	2.5	0.647059		-0.34	1.4218	0.315789		-0.34	0.78125	0.230769		-0.34	0.520833	0.153846		-0.34	0	0
10E1-1-12			-0.33	0.733496	0.428571		-0.33	0.244499	0.166667		-0.33	0.244499	0.2		-0.33	3.51438	0.55		-0.33	0.392157	0.111111		-0.33	0.392157	0.25		-0.33	2.50569	0.578947		-0.33	1.59091	0.411765		-0.33	0.947867	0.210526		-0.33	1.30208	0.384615		-0.33	2.08333	0.615385		-0.33	0	0
10E1-2-6			-0.32	0.244499	0.142857		-0.32	0.244499	0.166667		-0.32	0	0		-0.32	3.19489	0.5		-0.32	0.392157	0.111111		-0.32	0	0		-0.32	2.50569	0.578947		-0.32	0.909091	0.235294		-0.32	2.1327	0.473684		-0.32	0.260417	0.0769231		-0.32	0.520833	0.153846		-0.32	0.529101	0.333333
10E1-2-9			-0.31	0	0		-0.31	0.244499	0.166667		-0.31	0.244499	0.2		-0.31	1.91693	0.3		-0.31	1.96078	0.555556		-0.31	0	0		-0.31	1.13895	0.263158		-0.31	1.13636	0.294118		-0.31	1.65877	0.368421		-0.31	0.78125	0.230769		-0.31	0.78125	0.230769		-0.31	0	0
			-0.3	0.733496	0.428571		-0.3	0	0		-0.3	0.488998	0.4		-0.3	2.23642	0.35		-0.3	2.35294	0.666667		-0.3	0.392157	0.25		-0.3	1.36674	0.315789		-0.3	0.681818	0.176471		-0.3	1.65877	0.368421		-0.3	1.04167	0.307692		-0.3	1.5625	0.461538		-0.3	0	0
			-0.29	0.488998	0.285714		-0.29	0.244499	0.166667		-0.29	0.244499	0.2		-0.29	1.59744	0.25		-0.29	1.56863	0.444444		-0.29	0	0		-0.29	0.455581	0.105263		-0.29	1.81818	0.470588		-0.29	0.7109	0.157895		-0.29	1.30208	0.384615		-0.29	1.30208	0.384615		-0.29	0.529101	0.333333
			-0.28	0.977995	0.571429		-0.28	0.488998	0.333333		-0.28	0.244499	0.2		-0.28	3.19489	0.5		-0.28	0.392157	0.111111		-0.28	0.392157	0.25		-0.28	3.18907	0.736842		-0.28	0.909091	0.235294		-0.28	0.473934	0.105263		-0.28	0.520833	0.153846		-0.28	0.520833	0.153846		-0.28	0	0
			-0.27	0.244499	0.142857		-0.27	0.488998	0.333333		-0.27	0.244499	0.2		-0.27	0.638978	0.1		-0.27	0.784314	0.222222		-0.27	0.784314	0.5		-0.27	1.36674	0.315789		-0.27	1.36364	0.352941		-0.27	1.18483	0.263158		-0.27	0	0		-0.27	0.78125	0.230769		-0.27	0.529101	0.333333
			-0.26	0.733496	0.428571		-0.26	0	0		-0.26	0	0		-0.26	1.59744	0.25		-0.26	0.784314	0.222222		-0.26	0.392157	0.25		-0.26	3.41686	0.789474		-0.26	1.13636	0.294118		-0.26	1.4218	0.315789		-0.26	1.04167	0.307692		-0.26	1.5625	0.461538		-0.26	0.529101	0.333333
			-0.25	0.488998	0.285714		-0.25	0	0		-0.25	0	0		-0.25	2.8754	0.45		-0.25	0.392157	0.111111		-0.25	0	0		-0.25	2.05011	0.473684		-0.25	1.13636	0.294118		-0.25	0.947867	0.210526		-0.25	1.04167	0.307692		-0.25	2.86458	0.846154		-0.25	0.529101	0.333333
			-0.24	0	0		-0.24	0.244499	0.166667		-0.24	0.244499	0.2		-0.24	1.59744	0.25		-0.24	1.17647	0.333333		-0.24	1.17647	0.75		-0.24	2.05011	0.473684		-0.24	2.27273	0.588235		-0.24	1.18483	0.263158		-0.24	1.04167	0.307692		-0.24	2.08333	0.615385		-0.24	0	0
			-0.23	0.244499	0.142857		-0.23	0.244499	0.166667		-0.23	0.244499	0.2		-0.23	1.27796	0.2		-0.23	0.392157	0.111111		-0.23	0.392157	0.25		-0.23	1.59453	0.368421		-0.23	1.81818	0.470588		-0.23	1.18483	0.263158		-0.23	0.260417	0.0769231		-0.23	0.260417	0.0769231		-0.23	0.529101	0.333333
			-0.22	0.244499	0.142857		-0.22	0.244499	0.166667		-0.22	0.488998	0.4		-0.22	1.91693	0.3		-0.22	1.17647	0.333333		-0.22	0	0		-0.22	1.36674	0.315789		-0.22	2.95455	0.764706		-0.22	1.89573	0.421053		-0.22	0.260417	0.0769231		-0.22	1.04167	0.307692		-0.22	0	0
			-0.21	0.244499	0.142857		-0.21	0	0		-0.21	0	0		-0.21	1.27796	0.2		-0.21	0.392157	0.111111		-0.21	0.392157	0.25		-0.21	1.13895	0.263158		-0.21	1.13636	0.294118		-0.21	0.236967	0.0526316		-0.21	0.520833	0.153846		-0.21	0.260417	0.0769231		-0.21	0	0
			-0.2	0.244499	0.142857		-0.2	0.488998	0.333333		-0.2	0	0		-0.2	2.8754	0.45		-0.2	1.56863	0.444444		-0.2	0	0		-0.2	1.36674	0.315789		-0.2	1.36364	0.352941		-0.2	2.1327	0.473684		-0.2	0.520833	0.153846		-0.2	1.04167	0.307692		-0.2	0	0
			-0.19	0.244499	0.142857		-0.19	0.244499	0.166667		-0.19	0.244499	0.2		-0.19	3.19489	0.5		-0.19	0.784314	0.222222		-0.19	0	0		-0.19	0.911162	0.210526		-0.19	0.909091	0.235294		-0.19	0.473934	0.105263		-0.19	0.520833	0.153846		-0.19	1.30208	0.384615		-0.19	1.0582	0.666667
			-0.18	0.977995	0.571429		-0.18	0.733496	0.5		-0.18	0.244499	0.2		-0.18	2.55591	0.4		-0.18	2.35294	0.666667		-0.18	0.392157	0.25		-0.18	1.36674	0.315789		-0.18	1.13636	0.294118		-0.18	1.4218	0.315789		-0.18	0.520833	0.153846		-0.18	1.04167	0.307692		-0.18	0	0
			-0.17	0.733496	0.428571		-0.17	0.244499	0.166667		-0.17	0.244499	0.2		-0.17	1.27796	0.2		-0.17	1.17647	0.333333		-0.17	0.392157	0.25		-0.17	1.82232	0.421053		-0.17	0.909091	0.235294		-0.17	0.7109	0.157895		-0.17	1.30208	0.384615		-0.17	1.30208	0.384615		-0.17	0	0
			-0.16	0.244499	0.142857		-0.16	0	0		-0.16	0	0		-0.16	1.91693	0.3		-0.16	0.392157	0.111111		-0.16	0.784314	0.5		-0.16	0.911162	0.210526		-0.16	0.909091	0.235294		-0.16	0.473934	0.105263		-0.16	0.520833	0.153846		-0.16	1.82292	0.538462		-0.16	0.529101	0.333333
			-0.15	0.488998	0.285714		-0.15	0	0		-0.15	0.244499	0.2		-0.15	2.55591	0.4		-0.15	0.784314	0.222222		-0.15	0.392157	0.25		-0.15	0.683371	0.157895		-0.15	1.36364	0.352941		-0.15	0.947867	0.210526		-0.15	0.260417	0.0769231		-0.15	0.260417	0.0769231		-0.15	0	0
			-0.14	0.244499	0.142857		-0.14	0.488998	0.333333		-0.14	0.244499	0.2		-0.14	1.91693	0.3		-0.14	0.392157	0.111111		-0.14	0.392157	0.25		-0.14	1.59453	0.368421		-0.14	2.04545	0.529412		-0.14	1.18483	0.263158		-0.14	0.78125	0.230769		-0.14	1.30208	0.384615		-0.14	1.0582	0.666667
			-0.13	0.488998	0.285714		-0.13	0.244499	0.166667		-0.13	0	0		-0.13	0.958466	0.15		-0.13	1.56863	0.444444		-0.13	0	0		-0.13	2.05011	0.473684		-0.13	2.04545	0.529412		-0.13	0.7109	0.157895		-0.13	1.5625	0.461538		-0.13	1.5625	0.461538		-0.13	0.529101	0.333333
			-0.12	0.488998	0.285714		-0.12	0	0		-0.12	0	0		-0.12	3.51438	0.55		-0.12	0	0		-0.12	0.392157	0.25		-0.12	1.36674	0.315789		-0.12	1.81818	0.470588		-0.12	0.7109	0.157895		-0.12	1.04167	0.307692		-0.12	0.78125	0.230769		-0.12	1.0582	0.666667
			-0.11	0.244499	0.142857		-0.11	0	0		-0.11	0	0		-0.11	3.19489	0.5		-0.11	2.35294	0.666667		-0.11	0	0		-0.11	1.36674	0.315789		-0.11	1.81818	0.470588		-0.11	1.65877	0.368421		-0.11	0.78125	0.230769		-0.11	1.82292	0.538462		-0.11	0.529101	0.333333
			-0.1	0.488998	0.285714		-0.1	0.244499	0.166667		-0.1	0.244499	0.2		-0.1	3.19489	0.5		-0.1	1.56863	0.444444		-0.1	0	0		-0.1	1.82232	0.421053		-0.1	2.04545	0.529412		-0.1	2.1327	0.473684		-0.1	1.04167	0.307692		-0.1	0.520833	0.153846		-0.1	0.529101	0.333333
			-0.09	0.733496	0.428571		-0.09	0.244499	0.166667		-0.09	0.488998	0.4		-0.09	2.23642	0.35		-0.09	1.17647	0.333333		-0.09	0.392157	0.25		-0.09	0.683371	0.157895		-0.09	1.13636	0.294118		-0.09	1.18483	0.263158		-0.09	0.520833	0.153846		-0.09	1.04167	0.307692		-0.09	0	0
			-0.08	0	0		-0.08	0.488998	0.333333		-0.08	0.244499	0.2		-0.08	2.55591	0.4		-0.08	1.17647	0.333333		-0.08	0.784314	0.5		-0.08	1.36674	0.315789		-0.08	0.681818	0.176471		-0.08	2.36967	0.526316		-0.08	0.520833	0.153846		-0.08	1.04167	0.307692		-0.08	0	0
			-0.07	1.71149	1		-0.07	0.488998	0.333333		-0.07	0.244499	0.2		-0.07	3.83387	0.6		-0.07	2.35294	0.666667		-0.07	0	0		-0.07	2.05011	0.473684		-0.07	2.27273	0.588235		-0.07	1.4218	0.315789		-0.07	1.30208	0.384615		-0.07	1.04167	0.307692		-0.07	0.529101	0.333333
			-0.06	0.488998	0.285714		-0.06	0	0		-0.06	0.244499	0.2		-0.06	1.27796	0.2		-0.06	0.784314	0.222222		-0.06	0.392157	0.25		-0.06	1.59453	0.368421		-0.06	1.36364	0.352941		-0.06	2.1327	0.473684		-0.06	1.04167	0.307692		-0.06	1.5625	0.461538		-0.06	1.0582	0.666667
			-0.05	0.488998	0.285714		-0.05	0.244499	0.166667		-0.05	0	0		-0.05	3.19489	0.5		-0.05	1.17647	0.333333		-0.05	0.392157	0.25		-0.05	1.13895	0.263158		-0.05	2.72727	0.705882		-0.05	1.18483	0.263158		-0.05	0.260417	0.0769231		-0.05	1.30208	0.384615		-0.05	0	0
			-0.04	0.733496	0.428571		-0.04	0	0		-0.04	0.733496	0.6		-0.04	1.59744	0.25		-0.04	0.784314	0.222222		-0.04	0.784314	0.5		-0.04	3.18907	0.736842		-0.04	1.59091	0.411765		-0.04	3.79147	0.842105		-0.04	0.260417	0.0769231		-0.04	0.520833	0.153846		-0.04	0	0
			-0.03	0	0		-0.03	0	0		-0.03	0.733496	0.6		-0.03	3.83387	0.6		-0.03	3.52941	1		-0.03	0	0		-0.03	2.96128	0.684211		-0.03	3.86364	1		-0.03	4.02844	0.894737		-0.03	3.38542	1		-0.03	3.38542	1		-0.03	0	0
			-0.02	0.488998	0.285714		-0.02	0.488998	0.333333		-0.02	0.488998	0.4		-0.02	3.51438	0.55		-0.02	3.52941	1		-0.02	0	0		-0.02	2.73349	0.631579		-0.02	1.81818	0.470588		-0.02	4.2654	0.947368		-0.02	0.78125	0.230769		-0.02	1.82292	0.538462		-0.02	0	0
			-0.01	0	0		-0.01	0.244499	0.166667		-0.01	0.244499	0.2		-0.01	3.51438	0.55		-0.01	1.56863	0.444444		-0.01	0.392157	0.25		-0.01	2.05011	0.473684		-0.01	2.5	0.647059		-0.01	4.50237	1		-0.01	1.5625	0.461538		-0.01	1.30208	0.384615		-0.01	0	0
			0	0.244499	0.142857		0	0.488998	0.333333		0	0.977995	0.8		0	3.83387	0.6		0	1.96078	0.555556		0	0.392157	0.25		0	4.32802	1		0	2.04545	0.529412		0	2.60664	0.578947		0	1.82292	0.538462		0	2.60417	0.769231		0	1.0582	0.666667
			0.01	0.244499	0.142857		0.01	0.244499	0.166667		0.01	0.733496	0.6		0.01	2.8754	0.45		0.01	0.392157	0.111111		0.01	0	0		0.01	0.683371	0.157895		0.01	1.36364	0.352941		0.01	2.8436	0.631579		0.01	1.30208	0.384615		0.01	1.5625	0.461538		0.01	1.5873	1
			0.02	0.977995	0.571429		0.02	0.488998	0.333333		0.02	0.977995	0.8		0.02	3.51438	0.55		0.02	0.784314	0.222222		0.02	0	0		0.02	1.13895	0.263158		0.02	2.5	0.647059		0.02	2.36967	0.526316		0.02	0.520833	0.153846		0.02	1.30208	0.384615		0.02	0.529101	0.333333
			0.03	0.244499	0.142857		0.03	0.244499	0.166667		0.03	1.22249	1		0.03	3.83387	0.6		0.03	1.96078	0.555556		0.03	0.392157	0.25		0.03	2.05011	0.473684		0.03	1.59091	0.411765		0.03	2.1327	0.473684		0.03	1.30208	0.384615		0.03	2.34375	0.692308		0.03	0	0
			0.04	0.733496	0.428571		0.04	0	0		0.04	0.488998	0.4		0.04	3.19489	0.5		0.04	0.392157	0.111111		0.04	0.392157	0.25		0.04	3.18907	0.736842		0.04	1.36364	0.352941		0.04	1.65877	0.368421		0.04	1.82292	0.538462		0.04	1.5625	0.461538		0.04	0	0
			0.05	0	0		0.05	1.22249	0.833333		0.05	0.733496	0.6		0.05	2.8754	0.45		0.05	1.17647	0.333333		0.05	0	0		0.05	1.82232	0.421053		0.05	2.27273	0.588235		0.05	2.60664	0.578947		0.05	0.260417	0.0769231		0.05	1.5625	0.461538		0.05	0.529101	0.333333
			0.06	0.733496	0.428571		0.06	0.244499	0.166667		0.06	0.244499	0.2		0.06	5.43131	0.85		0.06	1.56863	0.444444		0.06	0	0		0.06	1.82232	0.421053		0.06	2.72727	0.705882		0.06	2.36967	0.526316		0.06	0.520833	0.153846		0.06	0.78125	0.230769		0.06	0.529101	0.333333
			0.07	0.488998	0.285714		0.07	0.244499	0.166667		0.07	0.244499	0.2		0.07	3.83387	0.6		0.07	1.17647	0.333333		0.07	0	0		0.07	2.50569	0.578947		0.07	1.81818	0.470588		0.07	4.2654	0.947368		0.07	1.30208	0.384615		0.07	1.04167	0.307692		0.07	0.529101	0.333333
			0.08	0.977995	0.571429		0.08	0.488998	0.333333		0.08	0.488998	0.4		0.08	4.47284	0.7		0.08	2.7451	0.777778		0.08	0.784314	0.5		0.08	2.50569	0.578947		0.08	1.59091	0.411765		0.08	4.02844	0.894737		0.08	0.78125	0.230769		0.08	0.78125	0.230769		0.08	0	0
			0.09	0.733496	0.428571		0.09	0	0		0.09	0.733496	0.6		0.09	2.8754	0.45		0.09	1.96078	0.555556		0.09	0.392157	0.25		0.09	1.13895	0.263158		0.09	1.36364	0.352941		0.09	3.5545	0.789474		0.09	0.520833	0.153846		0.09	0.78125	0.230769		0.09	0	0
			0.1	0.733496	0.428571		0.1	0	0		0.1	0.488998	0.4		0.1	4.79233	0.75		0.1	1.56863	0.444444		0.1	1.17647	0.75		0.1	2.73349	0.631579		0.1	1.36364	0.352941		0.1	2.36967	0.526316		0.1	0.78125	0.230769		0.1	1.5625	0.461538		0.1	0	0
			0.11	0.488998	0.285714		0.11	0.244499	0.166667		0.11	0.733496	0.6		0.11	4.15335	0.65		0.11	1.96078	0.555556		0.11	1.17647	0.75		0.11	2.50569	0.578947		0.11	1.36364	0.352941		0.11	2.8436	0.631579		0.11	1.5625	0.461538		0.11	0.260417	0.0769231		0.11	1.0582	0.666667
			0.12	0.244499	0.142857		0.12	0.488998	0.333333		0.12	0.244499	0.2		0.12	3.83387	0.6		0.12	0.784314	0.222222		0.12	0	0		0.12	1.59453	0.368421		0.12	2.72727	0.705882		0.12	2.36967	0.526316		0.12	2.60417	0.769231		0.12	2.60417	0.769231		0.12	0.529101	0.333333
			0.13	0.488998	0.285714		0.13	0.244499	0.166667		0.13	0.244499	0.2		0.13	5.11182	0.8		0.13	0.392157	0.111111		0.13	0.392157	0.25		0.13	1.36674	0.315789		0.13	2.04545	0.529412		0.13	3.5545	0.789474		0.13	1.30208	0.384615		0.13	0.260417	0.0769231		0.13	0.529101	0.333333
			0.14	0.488998	0.285714		0.14	0	0		0.14	0.244499	0.2		0.14	2.8754	0.45		0.14	1.17647	0.333333		0.14	0	0		0.14	2.96128	0.684211		0.14	1.13636	0.294118		0.14	3.08057	0.684211		0.14	1.5625	0.461538		0.14	1.04167	0.307692		0.14	0	0
			0.15	0.488998	0.285714		0.15	0.488998	0.333333		0.15	0.244499	0.2		0.15	2.55591	0.4		0.15	1.17647	0.333333		0.15	0.784314	0.5		0.15	1.36674	0.315789		0.15	1.36364	0.352941		0.15	3.08057	0.684211		0.15	1.30208	0.384615		0.15	1.5625	0.461538		0.15	0.529101	0.333333
			0.16	0.733496	0.428571		0.16	0	0		0.16	0	0		0.16	4.79233	0.75		0.16	1.56863	0.444444		0.16	0.784314	0.5		0.16	2.50569	0.578947		0.16	1.59091	0.411765		0.16	1.89573	0.421053		0.16	0.520833	0.153846		0.16	1.04167	0.307692		0.16	0	0
			0.17	0.977995	0.571429		0.17	0.244499	0.166667		0.17	0.244499	0.2		0.17	3.19489	0.5		0.17	1.17647	0.333333		0.17	0	0		0.17	1.59453	0.368421		0.17	1.81818	0.470588		0.17	1.4218	0.315789		0.17	1.04167	0.307692		0.17	2.08333	0.615385		0.17	0	0
			0.18	0	0		0.18	0	0		0.18	0.733496	0.6		0.18	3.19489	0.5		0.18	1.17647	0.333333		0.18	0.784314	0.5		0.18	0.22779	0.0526316		0.18	1.59091	0.411765		0.18	1.89573	0.421053		0.18	1.30208	0.384615		0.18	1.82292	0.538462		0.18	0.529101	0.333333
			0.19	0.244499	0.142857		0.19	0.488998	0.333333		0.19	0.244499	0.2		0.19	1.59744	0.25		0.19	1.96078	0.555556		0.19	0.392157	0.25		0.19	1.82232	0.421053		0.19	1.36364	0.352941		0.19	1.89573	0.421053		0.19	1.30208	0.384615		0.19	1.5625	0.461538		0.19	0	0
			0.2	0.244499	0.142857		0.2	0.488998	0.333333		0.2	0	0		0.2	6.38978	1		0.2	0.784314	0.222222		0.2	0	0		0.2	2.96128	0.684211		0.2	2.27273	0.588235		0.2	1.65877	0.368421		0.2	0.520833	0.153846		0.2	1.30208	0.384615		0.2	0	0
			0.21	0.244499	0.142857		0.21	0.244499	0.166667		0.21	0	0		0.21	4.15335	0.65		0.21	1.56863	0.444444		0.21	0.392157	0.25		0.21	2.05011	0.473684		0.21	2.95455	0.764706		0.21	2.8436	0.631579		0.21	1.82292	0.538462		0.21	1.5625	0.461538		0.21	1.0582	0.666667
			0.22	0.244499	0.142857		0.22	0.244499	0.166667		0.22	0	0		0.22	3.83387	0.6		0.22	0.784314	0.222222		0.22	0.784314	0.5		0.22	1.82232	0.421053		0.22	2.04545	0.529412		0.22	1.89573	0.421053		0.22	1.82292	0.538462		0.22	1.30208	0.384615		0.22	1.0582	0.666667
			0.23	0.244499	0.142857		0.23	0	0		0.23	0	0		0.23	4.47284	0.7		0.23	1.96078	0.555556		0.23	0.392157	0.25		0.23	1.13895	0.263158		0.23	1.81818	0.470588		0.23	3.79147	0.842105		0.23	0.520833	0.153846		0.23	1.30208	0.384615		0.23	0	0
			0.24	0.733496	0.428571		0.24	0	0		0.24	0	0		0.24	1.91693	0.3		0.24	1.96078	0.555556		0.24	0.784314	0.5		0.24	1.59453	0.368421		0.24	2.5	0.647059		0.24	1.65877	0.368421		0.24	1.5625	0.461538		0.24	1.04167	0.307692		0.24	0.529101	0.333333
			0.25	0.244499	0.142857		0.25	0.733496	0.5		0.25	0	0		0.25	2.23642	0.35		0.25	1.96078	0.555556		0.25	0	0		0.25	1.59453	0.368421		0.25	1.13636	0.294118		0.25	2.60664	0.578947		0.25	0.520833	0.153846		0.25	0.78125	0.230769		0.25	0	0
			0.26	0.488998	0.285714		0.26	0.244499	0.166667		0.26	0.244499	0.2		0.26	3.51438	0.55		0.26	1.17647	0.333333		0.26	0.784314	0.5		0.26	2.2779	0.526316		0.26	1.81818	0.470588		0.26	1.89573	0.421053		0.26	0.520833	0.153846		0.26	0.78125	0.230769		0.26	0	0
			0.27	0.244499	0.142857		0.27	0	0		0.27	0	0		0.27	2.23642	0.35		0.27	0.784314	0.222222		0.27	0	0		0.27	1.36674	0.315789		0.27	2.04545	0.529412		0.27	1.4218	0.315789		0.27	1.04167	0.307692		0.27	2.60417	0.769231		0.27	0	0
			0.28	0.244499	0.142857		0.28	0.244499	0.166667		0.28	0.488998	0.4		0.28	4.15335	0.65		0.28	1.56863	0.444444		0.28	0	0		0.28	1.13895	0.263158		0.28	2.04545	0.529412		0.28	0.947867	0.210526		0.28	1.04167	0.307692		0.28	1.82292	0.538462		0.28	0.529101	0.333333
			0.29	0.244499	0.142857		0.29	0.488998	0.333333		0.29	0.244499	0.2		0.29	3.83387	0.6		0.29	2.35294	0.666667		0.29	0.392157	0.25		0.29	1.59453	0.368421		0.29	1.59091	0.411765		0.29	2.60664	0.578947		0.29	1.30208	0.384615		0.29	2.60417	0.769231		0.29	0	0
			0.3	0.244499	0.142857		0.3	0.244499	0.166667		0.3	0.488998	0.4		0.3	3.51438	0.55		0.3	1.56863	0.444444		0.3	0	0		0.3	2.2779	0.526316		0.3	2.5	0.647059		0.3	1.18483	0.263158		0.3	1.04167	0.307692		0.3	2.60417	0.769231		0.3	0.529101	0.333333
			0.31	0.244499	0.142857		0.31	0.244499	0.166667		0.31	0.244499	0.2		0.31	4.15335	0.65		0.31	1.17647	0.333333		0.31	0.392157	0.25		0.31	3.41686	0.789474		0.31	1.59091	0.411765		0.31	2.60664	0.578947		0.31	0.260417	0.0769231		0.31	1.04167	0.307692		0.31	0	0
			0.32	0.488998	0.285714		0.32	0	0		0.32	0.244499	0.2		0.32	3.51438	0.55		0.32	1.17647	0.333333		0.32	0	0		0.32	0.683371	0.157895		0.32	2.72727	0.705882		0.32	1.4218	0.315789		0.32	0.520833	0.153846		0.32	1.30208	0.384615		0.32	0	0
			0.33	0.244499	0.142857		0.33	0.244499	0.166667		0.33	0.244499	0.2		0.33	1.91693	0.3		0.33	1.17647	0.333333		0.33	0	0		0.33	1.13895	0.263158		0.33	2.5	0.647059		0.33	2.8436	0.631579		0.33	0	0		0.33	0.260417	0.0769231		0.33	0	0
			0.34	0.244499	0.142857		0.34	0.244499	0.166667		0.34	0	0		0.34	2.55591	0.4		0.34	0.392157	0.111111		0.34	0	0		0.34	1.82232	0.421053		0.34	2.72727	0.705882		0.34	1.4218	0.315789		0.34	1.30208	0.384615		0.34	1.04167	0.307692		0.34	0	0
			0.35	0.488998	0.285714		0.35	0.733496	0.5		0.35	0	0		0.35	2.23642	0.35		0.35	1.56863	0.444444		0.35	0.392157	0.25		0.35	1.13895	0.263158		0.35	2.04545	0.529412		0.35	1.89573	0.421053		0.35	0.260417	0.0769231		0.35	1.82292	0.538462		0.35	1.0582	0.666667
			0.36	0.488998	0.285714		0.36	0.488998	0.333333		0.36	0.977995	0.8		0.36	2.8754	0.45		0.36	1.17647	0.333333		0.36	1.17647	0.75		0.36	1.36674	0.315789		0.36	2.95455	0.764706		0.36	1.18483	0.263158		0.36	0.78125	0.230769		0.36	0.520833	0.153846		0.36	0	0
			0.37	0.488998	0.285714		0.37	0.733496	0.5		0.37	0.488998	0.4		0.37	2.55591	0.4		0.37	1.17647	0.333333		0.37	0	0		0.37	1.36674	0.315789		0.37	2.04545	0.529412		0.37	1.18483	0.263158		0.37	1.04167	0.307692		0.37	2.34375	0.692308		0.37	0.529101	0.333333
			0.38	0.244499	0.142857		0.38	0.244499	0.166667		0.38	0.488998	0.4		0.38	3.19489	0.5		0.38	1.17647	0.333333		0.38	0	0		0.38	1.36674	0.315789		0.38	2.95455	0.764706		0.38	1.4218	0.315789		0.38	0.520833	0.153846		0.38	0.78125	0.230769		0.38	0.529101	0.333333
			0.39	0	0		0.39	1.46699	1		0.39	0.244499	0.2		0.39	3.19489	0.5		0.39	2.7451	0.777778		0.39	0	0		0.39	1.82232	0.421053		0.39	1.59091	0.411765		0.39	2.60664	0.578947		0.39	1.04167	0.307692		0.39	0.520833	0.153846		0.39	0	0
			0.4	0.488998	0.285714		0.4	0.488998	0.333333		0.4	0.244499	0.2		0.4	2.8754	0.45		0.4	1.17647	0.333333		0.4	0	0		0.4	0.911162	0.210526		0.4	1.81818	0.470588		0.4	1.18483	0.263158		0.4	1.04167	0.307692		0.4	1.30208	0.384615		0.4	1.0582	0.666667
			0.41	0	0		0.41	0.488998	0.333333		0.41	0.244499	0.2		0.41	2.23642	0.35		0.41	0.392157	0.111111		0.41	0.392157	0.25		0.41	0.683371	0.157895		0.41	1.13636	0.294118		0.41	1.4218	0.315789		0.41	1.04167	0.307692		0.41	1.04167	0.307692		0.41	0.529101	0.333333
			0.42	0	0		0.42	0	0		0.42	0.244499	0.2		0.42	1.91693	0.3		0.42	1.17647	0.333333		0.42	0	0		0.42	1.59453	0.368421		0.42	2.5	0.647059		0.42	0.473934	0.105263		0.42	0.78125	0.230769		0.42	0.520833	0.153846		0.42	0.529101	0.333333
			0.43	0.488998	0.285714		0.43	0	0		0.43	0.977995	0.8		0.43	3.51438	0.55		0.43	1.17647	0.333333		0.43	0	0		0.43	1.13895	0.263158		0.43	2.04545	0.529412		0.43	0.947867	0.210526		0.43	0.78125	0.230769		0.43	0.78125	0.230769		0.43	0	0
			0.44	0.244499	0.142857		0.44	0.244499	0.166667		0.44	0	0		0.44	2.55591	0.4		0.44	1.56863	0.444444		0.44	0.392157	0.25		0.44	0.455581	0.105263		0.44	1.81818	0.470588		0.44	0.7109	0.157895		0.44	0.520833	0.153846		0.44	1.82292	0.538462		0.44	0	0
			0.45	0.244499	0.142857		0.45	0	0		0.45	0	0		0.45	2.23642	0.35		0.45	0.784314	0.222222		0.45	0	0		0.45	1.82232	0.421053		0.45	1.36364	0.352941		0.45	1.4218	0.315789		0.45	1.30208	0.384615		0.45	1.30208	0.384615		0.45	0	0
			0.46	0.488998	0.285714		0.46	0	0		0.46	0	0		0.46	1.91693	0.3		0.46	0.784314	0.222222		0.46	0	0		0.46	1.59453	0.368421		0.46	1.59091	0.411765		0.46	0.947867	0.210526		0.46	0.520833	0.153846		0.46	2.34375	0.692308		0.46	0.529101	0.333333
			0.47	0.244499	0.142857		0.47	0	0		0.47	0	0		0.47	1.91693	0.3		0.47	0.392157	0.111111		0.47	0	0		0.47	1.13895	0.263158		0.47	1.59091	0.411765		0.47	1.65877	0.368421		0.47	0.78125	0.230769		0.47	1.30208	0.384615		0.47	0.529101	0.333333
			0.48	0.488998	0.285714		0.48	0	0		0.48	0.488998	0.4		0.48	3.51438	0.55		0.48	1.96078	0.555556		0.48	0.392157	0.25		0.48	1.13895	0.263158		0.48	2.27273	0.588235		0.48	1.4218	0.315789		0.48	1.04167	0.307692		0.48	1.5625	0.461538		0.48	0	0
			0.49	0	0		0.49	0	0		0.49	0.244499	0.2		0.49	2.23642	0.35		0.49	1.17647	0.333333		0.49	0.784314	0.5		0.49	1.82232	0.421053		0.49	1.59091	0.411765		0.49	1.4218	0.315789		0.49	0.260417	0.0769231		0.49	1.5625	0.461538		0.49	0	0
Saline
		4.4335				4.92611				5.41401				6.46552				2.29592				1.84502				3.27869				1.24224				3.5533				4.53074				5.66802				2.83019
Time	1 mua			Time	1 mua			Time	1 mua			Time	1 mua12			Time	1 mua			Time	1 mua			Time	1 mua			Time	1 mua			Time	1 mua			Time	1 mua			Time	1 mua			Time	1 mua			Time	1 mua
-0.5	0	0		-0.5	0.985222	0.2		-0.5	2.2293	0.411765		-0.5	0.431034	0.0666667		-0.5	0.510204	0.222222		-0.5	0	0		-0.5	0	0		-0.5	0.828157	0.666667		-0.5	1.52284	0.428571		-0.5	0.323625	0.0714286		-0.5	0	0		-0.5	0.943396	0.333333		-0.5	4.24528
-0.49	0	0		-0.49	0.985222	0.2		-0.49	2.2293	0.411765		-0.49	1.2931	0.2		-0.49	0.255102	0.111111		-0.49	0	0		-0.49	0.819672	0.25		-0.49	0	0		-0.49	1.01523	0.285714		-0.49	0.970874	0.214286		-0.49	0.404858	0.0714286		-0.49	0.471698	0.166667		-0.49	1.41509
-0.48	1.47783	0.333333		-0.48	4.4335	0.9		-0.48	3.50318	0.647059		-0.48	2.58621	0.4		-0.48	0.765306	0.333333		-0.48	0.369004	0.2		-0.48	0.409836	0.125		-0.48	0.207039	0.166667		-0.48	0	0		-0.48	1.2945	0.285714		-0.48	0	0		-0.48	0	0		-0.48	0.471698
-0.47	0	0		-0.47	1.97044	0.4		-0.47	1.91083	0.352941		-0.47	0	0		-0.47	0.255102	0.111111		-0.47	0.369004	0.2		-0.47	1.63934	0.5		-0.47	0.414079	0.333333		-0.47	0.507614	0.142857		-0.47	0.647249	0.142857		-0.47	0.809717	0.142857		-0.47	0.943396	0.333333		-0.47	0.471698
-0.46	0	0		-0.46	1.97044	0.4		-0.46	3.82166	0.705882		-0.46	2.58621	0.4		-0.46	0.510204	0.222222		-0.46	0	0		-0.46	1.22951	0.375		-0.46	0	0		-0.46	1.52284	0.428571		-0.46	0.323625	0.0714286		-0.46	1.21457	0.214286		-0.46	0.471698	0.166667		-0.46	4.24528
-0.45	0.492611	0.111111		-0.45	0	0		-0.45	2.86624	0.529412		-0.45	0	0		-0.45	0.765306	0.333333		-0.45	0.369004	0.2		-0.45	0.819672	0.25		-0.45	0.414079	0.333333		-0.45	0.507614	0.142857		-0.45	0.323625	0.0714286		-0.45	1.21457	0.214286		-0.45	1.41509	0.5		-0.45	0
-0.44	0.492611	0.111111		-0.44	0.985222	0.2		-0.44	0.955414	0.176471		-0.44	0.862069	0.133333		-0.44	0	0		-0.44	0	0		-0.44	0.409836	0.125		-0.44	0.207039	0.166667		-0.44	0.507614	0.142857		-0.44	0.970874	0.214286		-0.44	0.809717	0.142857		-0.44	0.471698	0.166667		-0.44	1.41509
-0.43	1.97044	0.444444		-0.43	3.94089	0.8		-0.43	3.18471	0.588235		-0.43	3.01724	0.466667		-0.43	1.02041	0.444444		-0.43	0	0		-0.43	0.409836	0.125		-0.43	0.621118	0.5		-0.43	0.507614	0.142857		-0.43	1.2945	0.285714		-0.43	0.404858	0.0714286		-0.43	1.41509	0.5		-0.43	1.41509
-0.42	0	0		-0.42	0.492611	0.1		-0.42	1.91083	0.352941		-0.42	2.58621	0.4		-0.42	0	0		-0.42	0	0		-0.42	0.819672	0.25		-0.42	0	0		-0.42	1.52284	0.428571		-0.42	0.970874	0.214286		-0.42	0.404858	0.0714286		-0.42	0	0		-0.42	1.88679
-0.41	0.492611	0.111111		-0.41	1.97044	0.4		-0.41	1.91083	0.352941		-0.41	1.2931	0.2		-0.41	1.02041	0.444444		-0.41	0	0		-0.41	0.819672	0.25		-0.41	0.207039	0.166667		-0.41	0.507614	0.142857		-0.41	0.323625	0.0714286		-0.41	0.404858	0.0714286		-0.41	0.471698	0.166667		-0.41	0.471698
-0.4	0.492611	0.111111		-0.4	1.47783	0.3		-0.4	2.2293	0.411765		-0.4	2.58621	0.4		-0.4	0.765306	0.333333		-0.4	0.369004	0.2		-0.4	0	0		-0.4	0	0		-0.4	1.01523	0.285714		-0.4	0.647249	0.142857		-0.4	0.809717	0.142857		-0.4	0	0		-0.4	0
-0.39	0.492611	0.111111		-0.39	2.46305	0.5		-0.39	2.54777	0.470588		-0.39	2.15517	0.333333		-0.39	0.765306	0.333333		-0.39	0.738007	0.4		-0.39	0.409836	0.125		-0.39	0.207039	0.166667		-0.39	1.01523	0.285714		-0.39	0.970874	0.214286		-0.39	0.809717	0.142857		-0.39	0.471698	0.166667		-0.39	1.88679
-0.38	0	0		-0.38	1.47783	0.3		-0.38	1.59236	0.294118		-0.38	0.862069	0.133333		-0.38	0.765306	0.333333		-0.38	0	0		-0.38	0.819672	0.25		-0.38	0	0		-0.38	1.52284	0.428571		-0.38	0.323625	0.0714286		-0.38	2.02429	0.357143		-0.38	0.471698	0.166667		-0.38	0.471698
-0.37	0.985222	0.222222		-0.37	1.47783	0.3		-0.37	2.2293	0.411765		-0.37	2.58621	0.4		-0.37	0.510204	0.222222		-0.37	0	0		-0.37	0	0		-0.37	0.207039	0.166667		-0.37	1.01523	0.285714		-0.37	0.970874	0.214286		-0.37	0.404858	0.0714286		-0.37	0	0		-0.37	0.471698
-0.36	0	0		-0.36	2.46305	0.5		-0.36	2.54777	0.470588		-0.36	3.01724	0.466667		-0.36	0.255102	0.111111		-0.36	0	0		-0.36	0.819672	0.25		-0.36	0.207039	0.166667		-0.36	1.01523	0.285714		-0.36	1.2945	0.285714		-0.36	1.21457	0.214286		-0.36	1.41509	0.5		-0.36	1.41509
-0.35	0.985222	0.222222		-0.35	1.97044	0.4		-0.35	2.86624	0.529412		-0.35	0.431034	0.0666667		-0.35	0.765306	0.333333		-0.35	0	0		-0.35	0.409836	0.125		-0.35	0	0		-0.35	0.507614	0.142857		-0.35	0.323625	0.0714286		-0.35	0.809717	0.142857		-0.35	1.41509	0.5		-0.35	2.83019
-0.34	0	0		-0.34	0.985222	0.2		-0.34	2.86624	0.529412		-0.34	2.15517	0.333333		-0.34	0.255102	0.111111		-0.34	0.369004	0.2		-0.34	0	0		-0.34	0	0		-0.34	0.507614	0.142857		-0.34	1.61812	0.357143		-0.34	2.02429	0.357143		-0.34	0.471698	0.166667		-0.34	1.88679
-0.33	0.492611	0.111111		-0.33	3.44828	0.7		-0.33	2.86624	0.529412		-0.33	2.58621	0.4		-0.33	0	0		-0.33	0	0		-0.33	0	0		-0.33	0.207039	0.166667		-0.33	1.52284	0.428571		-0.33	0.323625	0.0714286		-0.33	1.21457	0.214286		-0.33	0.943396	0.333333		-0.33	1.88679
-0.32	0.985222	0.222222		-0.32	0.492611	0.1		-0.32	2.54777	0.470588		-0.32	2.15517	0.333333		-0.32	0.510204	0.222222		-0.32	0.369004	0.2		-0.32	0	0		-0.32	0	0		-0.32	1.52284	0.428571		-0.32	0.647249	0.142857		-0.32	0.404858	0.0714286		-0.32	0.943396	0.333333		-0.32	2.35849
-0.31	2.95567	0.666667		-0.31	2.46305	0.5		-0.31	2.2293	0.411765		-0.31	2.58621	0.4		-0.31	1.02041	0.444444		-0.31	0.369004	0.2		-0.31	0	0		-0.31	0	0		-0.31	0	0		-0.31	1.2945	0.285714		-0.31	1.21457	0.214286		-0.31	2.35849	0.833333		-0.31	3.30189
-0.3	0.985222	0.222222		-0.3	1.97044	0.4		-0.3	2.86624	0.529412		-0.3	1.2931	0.2		-0.3	0.765306	0.333333		-0.3	0.738007	0.4		-0.3	0.409836	0.125		-0.3	0	0		-0.3	1.01523	0.285714		-0.3	0.323625	0.0714286		-0.3	0.809717	0.142857		-0.3	0.471698	0.166667		-0.3	0.471698
-0.29	1.47783	0.333333		-0.29	2.95567	0.6		-0.29	2.54777	0.470588		-0.29	2.15517	0.333333		-0.29	0	0		-0.29	0	0		-0.29	0	0		-0.29	0.414079	0.333333		-0.29	1.01523	0.285714		-0.29	0.323625	0.0714286		-0.29	0	0		-0.29	1.41509	0.5		-0.29	0.471698
-0.28	1.97044	0.444444		-0.28	0.492611	0.1		-0.28	2.54777	0.470588		-0.28	1.2931	0.2		-0.28	0.765306	0.333333		-0.28	0.369004	0.2		-0.28	0.409836	0.125		-0.28	0	0		-0.28	1.01523	0.285714		-0.28	1.2945	0.285714		-0.28	0	0		-0.28	0.471698	0.166667		-0.28	2.35849
-0.27	0.492611	0.111111		-0.27	1.47783	0.3		-0.27	3.18471	0.588235		-0.27	0.431034	0.0666667		-0.27	0	0		-0.27	0.369004	0.2		-0.27	0	0		-0.27	0.207039	0.166667		-0.27	1.01523	0.285714		-0.27	0.970874	0.214286		-0.27	0.404858	0.0714286		-0.27	0.471698	0.166667		-0.27	1.88679
-0.26	1.47783	0.333333		-0.26	1.47783	0.3		-0.26	1.59236	0.294118		-0.26	1.2931	0.2		-0.26	0.255102	0.111111		-0.26	0.738007	0.4		-0.26	0	0		-0.26	0.207039	0.166667		-0.26	1.01523	0.285714		-0.26	0.647249	0.142857		-0.26	0	0		-0.26	0.471698	0.166667		-0.26	2.35849
-0.25	0.985222	0.222222		-0.25	1.97044	0.4		-0.25	1.91083	0.352941		-0.25	2.15517	0.333333		-0.25	0.510204	0.222222		-0.25	0.369004	0.2		-0.25	0.409836	0.125		-0.25	0.207039	0.166667		-0.25	1.01523	0.285714		-0.25	0.647249	0.142857		-0.25	0.404858	0.0714286		-0.25	1.41509	0.5		-0.25	1.41509
-0.24	0.985222	0.222222		-0.24	1.47783	0.3		-0.24	1.91083	0.352941		-0.24	1.72414	0.266667		-0.24	0.255102	0.111111		-0.24	0	0		-0.24	0.819672	0.25		-0.24	0.414079	0.333333		-0.24	1.01523	0.285714		-0.24	1.61812	0.357143		-0.24	0	0		-0.24	1.41509	0.5		-0.24	1.41509
-0.23	1.47783	0.333333		-0.23	1.47783	0.3		-0.23	3.50318	0.647059		-0.23	0.862069	0.133333		-0.23	0.510204	0.222222		-0.23	0.369004	0.2		-0.23	0.409836	0.125		-0.23	0.207039	0.166667		-0.23	1.52284	0.428571		-0.23	0.323625	0.0714286		-0.23	0.809717	0.142857		-0.23	0.471698	0.166667		-0.23	1.88679
-0.22	1.47783	0.333333		-0.22	2.46305	0.5		-0.22	3.18471	0.588235		-0.22	2.58621	0.4		-0.22	1.53061	0.666667		-0.22	0.369004	0.2		-0.22	0.819672	0.25		-0.22	0.207039	0.166667		-0.22	1.01523	0.285714		-0.22	1.2945	0.285714		-0.22	0	0		-0.22	0.943396	0.333333		-0.22	1.88679
-0.21	0.492611	0.111111		-0.21	2.46305	0.5		-0.21	2.2293	0.411765		-0.21	1.2931	0.2		-0.21	1.27551	0.555556		-0.21	0	0		-0.21	0.409836	0.125		-0.21	0.621118	0.5		-0.21	1.52284	0.428571		-0.21	0.647249	0.142857		-0.21	1.21457	0.214286		-0.21	0.943396	0.333333		-0.21	1.41509
-0.2	0.985222	0.222222		-0.2	0.985222	0.2		-0.2	3.82166	0.705882		-0.2	1.2931	0.2		-0.2	1.27551	0.555556		-0.2	0.369004	0.2		-0.2	0.819672	0.25		-0.2	0	0		-0.2	1.01523	0.285714		-0.2	0.323625	0.0714286		-0.2	0.809717	0.142857		-0.2	0.943396	0.333333		-0.2	0
-0.19	0.985222	0.222222		-0.19	0.985222	0.2		-0.19	3.50318	0.647059		-0.19	2.58621	0.4		-0.19	0.510204	0.222222		-0.19	0.369004	0.2		-0.19	0.409836	0.125		-0.19	0	0		-0.19	0.507614	0.142857		-0.19	0.323625	0.0714286		-0.19	0.404858	0.0714286		-0.19	1.41509	0.5		-0.19	0.471698
-0.18	0	0		-0.18	2.46305	0.5		-0.18	2.54777	0.470588		-0.18	2.15517	0.333333		-0.18	0	0		-0.18	0	0		-0.18	0.819672	0.25		-0.18	0.414079	0.333333		-0.18	1.52284	0.428571		-0.18	1.61812	0.357143		-0.18	0.404858	0.0714286		-0.18	1.88679	0.666667		-0.18	2.83019
-0.17	0.985222	0.222222		-0.17	1.47783	0.3		-0.17	1.91083	0.352941		-0.17	0.431034	0.0666667		-0.17	0.510204	0.222222		-0.17	0	0		-0.17	2.04918	0.625		-0.17	0.621118	0.5		-0.17	1.52284	0.428571		-0.17	1.2945	0.285714		-0.17	0.809717	0.142857		-0.17	0	0		-0.17	1.88679
-0.16	1.97044	0.444444		-0.16	1.97044	0.4		-0.16	2.86624	0.529412		-0.16	1.2931	0.2		-0.16	0.255102	0.111111		-0.16	0	0		-0.16	0	0		-0.16	0	0		-0.16	1.01523	0.285714		-0.16	2.26537	0.5		-0.16	0	0		-0.16	0.471698	0.166667		-0.16	1.88679
-0.15	1.47783	0.333333		-0.15	1.97044	0.4		-0.15	3.82166	0.705882		-0.15	2.15517	0.333333		-0.15	0	0		-0.15	0	0		-0.15	0.819672	0.25		-0.15	0.207039	0.166667		-0.15	1.52284	0.428571		-0.15	0.647249	0.142857		-0.15	0.404858	0.0714286		-0.15	1.88679	0.666667		-0.15	0.471698
-0.14	1.47783	0.333333		-0.14	0.985222	0.2		-0.14	3.18471	0.588235		-0.14	0.862069	0.133333		-0.14	1.02041	0.444444		-0.14	0	0		-0.14	0.409836	0.125		-0.14	0.207039	0.166667		-0.14	1.52284	0.428571		-0.14	1.94175	0.428571		-0.14	0.404858	0.0714286		-0.14	0	0		-0.14	0.943396
-0.13	1.47783	0.333333		-0.13	1.97044	0.4		-0.13	1.91083	0.352941		-0.13	1.72414	0.266667		-0.13	0.510204	0.222222		-0.13	0	0		-0.13	0.819672	0.25		-0.13	0.207039	0.166667		-0.13	2.03046	0.571429		-0.13	0.970874	0.214286		-0.13	0.404858	0.0714286		-0.13	0.943396	0.333333		-0.13	1.41509
-0.12	0.985222	0.222222		-0.12	1.97044	0.4		-0.12	4.4586	0.823529		-0.12	1.72414	0.266667		-0.12	1.02041	0.444444		-0.12	0	0		-0.12	0	0		-0.12	0	0		-0.12	1.01523	0.285714		-0.12	1.94175	0.428571		-0.12	1.21457	0.214286		-0.12	0.471698	0.166667		-0.12	0.471698
-0.11	0.985222	0.222222		-0.11	2.46305	0.5		-0.11	3.82166	0.705882		-0.11	3.44828	0.533333		-0.11	1.02041	0.444444		-0.11	0.369004	0.2		-0.11	0	0		-0.11	0.414079	0.333333		-0.11	1.01523	0.285714		-0.11	1.61812	0.357143		-0.11	0	0		-0.11	1.41509	0.5		-0.11	0.943396
-0.1	0.985222	0.222222		-0.1	3.44828	0.7		-0.1	4.14013	0.764706		-0.1	3.01724	0.466667		-0.1	0.510204	0.222222		-0.1	0.369004	0.2		-0.1	0.409836	0.125		-0.1	0	0		-0.1	1.52284	0.428571		-0.1	0.970874	0.214286		-0.1	0.809717	0.142857		-0.1	0.943396	0.333333		-0.1	1.88679
-0.09	0.492611	0.111111		-0.09	1.47783	0.3		-0.09	2.2293	0.411765		-0.09	3.87931	0.6		-0.09	0.510204	0.222222		-0.09	0	0		-0.09	0.409836	0.125		-0.09	0	0		-0.09	3.5533	1		-0.09	1.2945	0.285714		-0.09	2.42915	0.428571		-0.09	0.471698	0.166667		-0.09	0.471698
-0.08	0.985222	0.222222		-0.08	1.97044	0.4		-0.08	4.77707	0.882353		-0.08	3.01724	0.466667		-0.08	0.765306	0.333333		-0.08	0.738007	0.4		-0.08	0.409836	0.125		-0.08	0.414079	0.333333		-0.08	0.507614	0.142857		-0.08	1.61812	0.357143		-0.08	0	0		-0.08	0.943396	0.333333		-0.08	2.35849
-0.07	0	0		-0.07	1.97044	0.4		-0.07	3.18471	0.588235		-0.07	2.58621	0.4		-0.07	0.510204	0.222222		-0.07	0.369004	0.2		-0.07	0	0		-0.07	0.414079	0.333333		-0.07	1.01523	0.285714		-0.07	2.26537	0.5		-0.07	2.02429	0.357143		-0.07	0.943396	0.333333		-0.07	2.83019
-0.06	0.492611	0.111111		-0.06	0.985222	0.2		-0.06	5.41401	1		-0.06	2.58621	0.4		-0.06	0.255102	0.111111		-0.06	0	0		-0.06	0.819672	0.25		-0.06	0	0		-0.06	0.507614	0.142857		-0.06	1.2945	0.285714		-0.06	0.809717	0.142857		-0.06	0.943396	0.333333		-0.06	0.943396
-0.05	1.47783	0.333333		-0.05	2.46305	0.5		-0.05	4.77707	0.882353		-0.05	4.74138	0.733333		-0.05	1.02041	0.444444		-0.05	0.369004	0.2		-0.05	0	0		-0.05	0.621118	0.5		-0.05	0.507614	0.142857		-0.05	2.91262	0.642857		-0.05	1.61943	0.285714		-0.05	0	0		-0.05	1.41509
-0.04	0.985222	0.222222		-0.04	2.95567	0.6		-0.04	4.14013	0.764706		-0.04	4.31034	0.666667		-0.04	1.27551	0.555556		-0.04	0	0		-0.04	0	0		-0.04	0.207039	0.166667		-0.04	0	0		-0.04	3.23625	0.714286		-0.04	0.404858	0.0714286		-0.04	0.943396	0.333333		-0.04	1.88679
-0.03	0.492611	0.111111		-0.03	4.4335	0.9		-0.03	5.41401	1		-0.03	1.72414	0.266667		-0.03	2.29592	1		-0.03	0	0		-0.03	0.409836	0.125		-0.03	0	0		-0.03	2.03046	0.571429		-0.03	1.94175	0.428571		-0.03	1.21457	0.214286		-0.03	1.41509	0.5		-0.03	2.35849
-0.02	3.94089	0.888889		-0.02	3.44828	0.7		-0.02	5.41401	1		-0.02	2.58621	0.4		-0.02	0.765306	0.333333		-0.02	0	0		-0.02	1.22951	0.375		-0.02	0.414079	0.333333		-0.02	1.01523	0.285714		-0.02	3.55987	0.785714		-0.02	0.809717	0.142857		-0.02	2.83019	1		-0.02	1.41509
-0.01	2.95567	0.666667		-0.01	3.94089	0.8		-0.01	4.77707	0.882353		-0.01	5.17241	0.8		-0.01	0.765306	0.333333		-0.01	0	0		-0.01	1.63934	0.5		-0.01	0.414079	0.333333		-0.01	2.53807	0.714286		-0.01	3.55987	0.785714		-0.01	1.61943	0.285714		-0.01	0.943396	0.333333		-0.01	1.41509
0	1.47783	0.333333		0	4.4335	0.9		0	4.14013	0.764706		0	6.46552	1		0	1.27551	0.555556		0	0	0		0	1.63934	0.5		0	1.24224	1		0	1.52284	0.428571		0	3.8835	0.857143		0	5.66802	1		0	0.943396	0.333333		0	3.30189
0.01	1.97044	0.444444		0.01	2.46305	0.5		0.01	4.77707	0.882353		0.01	2.15517	0.333333		0.01	1.27551	0.555556		0.01	0	0		0.01	0.409836	0.125		0.01	0.207039	0.166667		0.01	0.507614	0.142857		0.01	4.53074	1		0.01	1.61943	0.285714		0.01	0.943396	0.333333		0.01	3.77358
0.02	2.46305	0.555556		0.02	1.47783	0.3		0.02	3.82166	0.705882		0.02	3.87931	0.6		0.02	0	0		0.02	0.369004	0.2		0.02	1.22951	0.375		0.02	0.207039	0.166667		0.02	1.52284	0.428571		0.02	0.970874	0.214286		0.02	1.61943	0.285714		0.02	0	0		0.02	0.943396
0.03	4.4335	1		0.03	2.95567	0.6		0.03	4.4586	0.823529		0.03	2.58621	0.4		0.03	0.765306	0.333333		0.03	0	0		0.03	0	0		0.03	0.207039	0.166667		0.03	0.507614	0.142857		0.03	1.61812	0.357143		0.03	0	0		0.03	0.471698	0.166667		0.03	0
0.04	4.4335	1		0.04	4.4335	0.9		0.04	5.09554	0.941176		0.04	1.2931	0.2		0.04	0.765306	0.333333		0.04	1.84502	1		0.04	0.819672	0.25		0.04	0.207039	0.166667		0.04	0	0		0.04	0.970874	0.214286		0.04	1.61943	0.285714		0.04	0.471698	0.166667		0.04	1.41509
0.05	1.47783	0.333333		0.05	3.94089	0.8		0.05	3.82166	0.705882		0.05	2.58621	0.4		0.05	0.765306	0.333333		0.05	0.369004	0.2		0.05	1.22951	0.375		0.05	0	0		0.05	3.5533	1		0.05	1.61812	0.357143		0.05	0	0		0.05	0.943396	0.333333		0.05	0.943396
0.06	0.985222	0.222222		0.06	2.95567	0.6		0.06	3.82166	0.705882		0.06	3.01724	0.466667		0.06	0	0		0.06	0	0		0.06	2.04918	0.625		0.06	0.621118	0.5		0.06	1.01523	0.285714		0.06	2.589	0.571429		0.06	0.404858	0.0714286		0.06	0.471698	0.166667		0.06	1.41509
0.07	0.492611	0.111111		0.07	2.46305	0.5		0.07	4.4586	0.823529		0.07	1.2931	0.2		0.07	1.02041	0.444444		0.07	0	0		0.07	0	0		0.07	0.207039	0.166667		0.07	0.507614	0.142857		0.07	0.323625	0.0714286		0.07	1.21457	0.214286		0.07	0.471698	0.166667		0.07	1.41509
0.08	0.492611	0.111111		0.08	3.44828	0.7		0.08	4.4586	0.823529		0.08	2.58621	0.4		0.08	0.510204	0.222222		0.08	0.369004	0.2		0.08	0	0		0.08	0	0		0.08	0.507614	0.142857		0.08	1.61812	0.357143		0.08	0	0		0.08	0.943396	0.333333		0.08	1.41509
0.09	0.492611	0.111111		0.09	1.47783	0.3		0.09	2.54777	0.470588		0.09	3.87931	0.6		0.09	1.27551	0.555556		0.09	0.738007	0.4		0.09	0	0		0.09	0.621118	0.5		0.09	1.52284	0.428571		0.09	0.323625	0.0714286		0.09	0.404858	0.0714286		0.09	0.943396	0.333333		0.09	0.943396
0.1	1.97044	0.444444		0.1	1.97044	0.4		0.1	3.50318	0.647059		0.1	4.31034	0.666667		0.1	1.27551	0.555556		0.1	0	0		0.1	3.27869	1		0.1	0.207039	0.166667		0.1	0.507614	0.142857		0.1	1.2945	0.285714		0.1	1.21457	0.214286		0.1	0.943396	0.333333		0.1	1.41509
0.11	0.985222	0.222222		0.11	2.46305	0.5		0.11	2.54777	0.470588		0.11	2.58621	0.4		0.11	0.255102	0.111111		0.11	0	0		0.11	0	0		0.11	0.621118	0.5		0.11	2.03046	0.571429		0.11	1.2945	0.285714		0.11	1.21457	0.214286		0.11	0.471698	0.166667		0.11	2.83019
0.12	0.985222	0.222222		0.12	4.92611	1		0.12	2.2293	0.411765		0.12	5.17241	0.8		0.12	0.510204	0.222222		0.12	0.738007	0.4		0.12	0.819672	0.25		0.12	0	0		0.12	2.03046	0.571429		0.12	0.970874	0.214286		0.12	0.404858	0.0714286		0.12	0	0		0.12	0.471698
0.13	1.47783	0.333333		0.13	2.46305	0.5		0.13	3.82166	0.705882		0.13	2.58621	0.4		0.13	0.510204	0.222222		0.13	0.738007	0.4		0.13	0.819672	0.25		0.13	0.207039	0.166667		0.13	2.03046	0.571429		0.13	0.323625	0.0714286		0.13	1.61943	0.285714		0.13	1.41509	0.5		0.13	3.30189
0.14	2.46305	0.555556		0.14	1.47783	0.3		0.14	2.54777	0.470588		0.14	3.44828	0.533333		0.14	0.765306	0.333333		0.14	0.369004	0.2		0.14	0.409836	0.125		0.14	0	0		0.14	1.52284	0.428571		0.14	0.323625	0.0714286		0.14	0	0		0.14	0.943396	0.333333		0.14	1.41509
0.15	1.47783	0.333333		0.15	1.97044	0.4		0.15	3.18471	0.588235		0.15	2.15517	0.333333		0.15	0.255102	0.111111		0.15	0	0		0.15	0	0		0.15	0.414079	0.333333		0.15	1.52284	0.428571		0.15	1.61812	0.357143		0.15	0.404858	0.0714286		0.15	0.943396	0.333333		0.15	0.943396
0.16	3.44828	0.777778		0.16	1.97044	0.4		0.16	3.82166	0.705882		0.16	0.862069	0.133333		0.16	0.765306	0.333333		0.16	0	0		0.16	0	0		0.16	0.621118	0.5		0.16	1.52284	0.428571		0.16	0.970874	0.214286		0.16	0.809717	0.142857		0.16	0.471698	0.166667		0.16	1.41509
0.17	3.94089	0.888889		0.17	1.47783	0.3		0.17	3.18471	0.588235		0.17	3.87931	0.6		0.17	1.02041	0.444444		0.17	0.369004	0.2		0.17	0.819672	0.25		0.17	0.414079	0.333333		0.17	0.507614	0.142857		0.17	0.647249	0.142857		0.17	0.809717	0.142857		0.17	0.471698	0.166667		0.17	0.943396
0.18	0.985222	0.222222		0.18	2.95567	0.6		0.18	2.2293	0.411765		0.18	3.01724	0.466667		0.18	0.765306	0.333333		0.18	0.738007	0.4		0.18	0.409836	0.125		0.18	0.207039	0.166667		0.18	1.52284	0.428571		0.18	0.647249	0.142857		0.18	0.404858	0.0714286		0.18	0	0		0.18	2.35849
0.19	2.95567	0.666667		0.19	3.44828	0.7		0.19	2.2293	0.411765		0.19	3.01724	0.466667		0.19	0.765306	0.333333		0.19	0	0		0.19	0.819672	0.25		0.19	0	0		0.19	1.01523	0.285714		0.19	0.323625	0.0714286		0.19	2.42915	0.428571		0.19	0	0		0.19	0.943396
0.2	0	0		0.2	4.4335	0.9		0.2	2.54777	0.470588		0.2	2.15517	0.333333		0.2	0.510204	0.222222		0.2	1.10701	0.6		0.2	0.409836	0.125		0.2	0.414079	0.333333		0.2	0.507614	0.142857		0.2	1.2945	0.285714		0.2	0.809717	0.142857		0.2	0.471698	0.166667		0.2	1.41509
0.21	1.47783	0.333333		0.21	0.492611	0.1		0.21	3.50318	0.647059		0.21	0.862069	0.133333		0.21	1.27551	0.555556		0.21	0.369004	0.2		0.21	0.409836	0.125		0.21	0.207039	0.166667		0.21	1.01523	0.285714		0.21	0.647249	0.142857		0.21	0.404858	0.0714286		0.21	2.35849	0.833333		0.21	0.943396
0.22	2.46305	0.555556		0.22	2.46305	0.5		0.22	1.59236	0.294118		0.22	3.87931	0.6		0.22	0.765306	0.333333		0.22	0	0		0.22	0	0		0.22	0.207039	0.166667		0.22	0.507614	0.142857		0.22	0	0		0.22	1.61943	0.285714		0.22	0.471698	0.166667		0.22	2.83019
0.23	0	0		0.23	1.47783	0.3		0.23	2.86624	0.529412		0.23	2.15517	0.333333		0.23	1.02041	0.444444		0.23	0.738007	0.4		0.23	1.63934	0.5		0.23	0.414079	0.333333		0.23	1.52284	0.428571		0.23	0.970874	0.214286		0.23	0.404858	0.0714286		0.23	0.471698	0.166667		0.23	1.41509
0.24	1.97044	0.444444		0.24	1.47783	0.3		0.24	1.91083	0.352941		0.24	3.87931	0.6		0.24	1.02041	0.444444		0.24	0	0		0.24	0.409836	0.125		0.24	0.414079	0.333333		0.24	1.52284	0.428571		0.24	0.323625	0.0714286		0.24	0.404858	0.0714286		0.24	1.88679	0.666667		0.24	0.471698
0.25	0.985222	0.222222		0.25	1.97044	0.4		0.25	2.2293	0.411765		0.25	2.58621	0.4		0.25	1.27551	0.555556		0.25	0	0		0.25	0	0		0.25	0.207039	0.166667		0.25	0	0		0.25	1.2945	0.285714		0.25	1.21457	0.214286		0.25	0.471698	0.166667		0.25	0.943396
0.26	1.47783	0.333333		0.26	0.985222	0.2		0.26	0.955414	0.176471		0.26	2.15517	0.333333		0.26	0.510204	0.222222		0.26	0	0		0.26	1.63934	0.5		0.26	0	0		0.26	1.01523	0.285714		0.26	0	0		0.26	0.404858	0.0714286		0.26	0.943396	0.333333		0.26	1.41509
0.27	0.985222	0.222222		0.27	0.492611	0.1		0.27	3.50318	0.647059		0.27	2.15517	0.333333		0.27	0.510204	0.222222		0.27	0.369004	0.2		0.27	0	0		0.27	0.207039	0.166667		0.27	2.03046	0.571429		0.27	0.647249	0.142857		0.27	0	0		0.27	0.471698	0.166667		0.27	1.88679
0.28	1.47783	0.333333		0.28	1.97044	0.4		0.28	2.2293	0.411765		0.28	2.58621	0.4		0.28	0.765306	0.333333		0.28	0	0		0.28	0	0		0.28	0.207039	0.166667		0.28	0.507614	0.142857		0.28	1.61812	0.357143		0.28	0.404858	0.0714286		0.28	2.83019	1		0.28	1.88679
0.29	0.492611	0.111111		0.29	3.94089	0.8		0.29	3.50318	0.647059		0.29	2.15517	0.333333		0.29	0.510204	0.222222		0.29	0	0		0.29	1.22951	0.375		0.29	0	0		0.29	0.507614	0.142857		0.29	0.323625	0.0714286		0.29	0.809717	0.142857		0.29	0	0		0.29	2.35849
0.3	1.47783	0.333333		0.3	2.46305	0.5		0.3	1.59236	0.294118		0.3	1.72414	0.266667		0.3	1.27551	0.555556		0.3	0	0		0.3	0.409836	0.125		0.3	0.207039	0.166667		0.3	0	0		0.3	0.323625	0.0714286		0.3	0.809717	0.142857		0.3	0	0		0.3	1.41509
0.31	0.985222	0.222222		0.31	1.97044	0.4		0.31	3.50318	0.647059		0.31	1.72414	0.266667		0.31	1.27551	0.555556		0.31	0	0		0.31	0.409836	0.125		0.31	0	0		0.31	1.01523	0.285714		0.31	0.647249	0.142857		0.31	0.809717	0.142857		0.31	1.41509	0.5		0.31	1.88679
0.32	1.97044	0.444444		0.32	3.94089	0.8		0.32	1.91083	0.352941		0.32	0.431034	0.0666667		0.32	0.765306	0.333333		0.32	0.738007	0.4		0.32	1.63934	0.5		0.32	0	0		0.32	1.52284	0.428571		0.32	1.61812	0.357143		0.32	0.404858	0.0714286		0.32	0.943396	0.333333		0.32	1.41509
0.33	1.97044	0.444444		0.33	2.95567	0.6		0.33	1.91083	0.352941		0.33	0.431034	0.0666667		0.33	0.765306	0.333333		0.33	0	0		0.33	1.63934	0.5		0.33	0.621118	0.5		0.33	1.01523	0.285714		0.33	0.647249	0.142857		0.33	0.404858	0.0714286		0.33	0.471698	0.166667		0.33	2.83019
0.34	0.985222	0.222222		0.34	0.492611	0.1		0.34	1.59236	0.294118		0.34	2.15517	0.333333		0.34	1.02041	0.444444		0.34	0	0		0.34	0.819672	0.25		0.34	0.207039	0.166667		0.34	0.507614	0.142857		0.34	1.2945	0.285714		0.34	1.21457	0.214286		0.34	1.41509	0.5		0.34	1.41509
0.35	0.492611	0.111111		0.35	2.46305	0.5		0.35	2.54777	0.470588		0.35	0.862069	0.133333		0.35	0.510204	0.222222		0.35	0	0		0.35	0	0		0.35	0.207039	0.166667		0.35	1.01523	0.285714		0.35	0	0		0.35	0.404858	0.0714286		0.35	0	0		0.35	1.88679
0.36	0.985222	0.222222		0.36	3.44828	0.7		0.36	2.2293	0.411765		0.36	1.72414	0.266667		0.36	0.510204	0.222222		0.36	0	0		0.36	0	0		0.36	0	0		0.36	0.507614	0.142857		0.36	1.61812	0.357143		0.36	1.21457	0.214286		0.36	0.471698	0.166667		0.36	1.88679
0.37	2.46305	0.555556		0.37	1.97044	0.4		0.37	0.955414	0.176471		0.37	2.58621	0.4		0.37	0	0		0.37	0	0		0.37	0	0		0.37	0.207039	0.166667		0.37	2.03046	0.571429		0.37	0.647249	0.142857		0.37	0.809717	0.142857		0.37	0.943396	0.333333		0.37	2.35849
0.38	0.985222	0.222222		0.38	1.47783	0.3		0.38	1.59236	0.294118		0.38	1.72414	0.266667		0.38	0.255102	0.111111		0.38	0.369004	0.2		0.38	0.409836	0.125		0.38	0.207039	0.166667		0.38	1.01523	0.285714		0.38	0.647249	0.142857		0.38	1.61943	0.285714		0.38	0	0		0.38	2.83019
0.39	0.985222	0.222222		0.39	2.95567	0.6		0.39	2.86624	0.529412		0.39	0.862069	0.133333		0.39	1.53061	0.666667		0.39	0.369004	0.2		0.39	0.409836	0.125		0.39	0	0		0.39	1.01523	0.285714		0.39	0.970874	0.214286		0.39	0	0		0.39	0.471698	0.166667		0.39	1.88679
0.4	1.47783	0.333333		0.4	2.95567	0.6		0.4	1.91083	0.352941		0.4	1.72414	0.266667		0.4	0.510204	0.222222		0.4	0	0		0.4	1.63934	0.5		0.4	0.414079	0.333333		0.4	1.52284	0.428571		0.4	0.323625	0.0714286		0.4	0	0		0.4	1.41509	0.5		0.4	1.41509
0.41	0.985222	0.222222		0.41	1.97044	0.4		0.41	1.91083	0.352941		0.41	1.72414	0.266667		0.41	0.510204	0.222222		0.41	0.369004	0.2		0.41	0.819672	0.25		0.41	0.207039	0.166667		0.41	0.507614	0.142857		0.41	0.647249	0.142857		0.41	0.404858	0.0714286		0.41	1.41509	0.5		0.41	3.30189
0.42	2.46305	0.555556		0.42	1.97044	0.4		0.42	3.18471	0.588235		0.42	1.72414	0.266667		0.42	1.78571	0.777778		0.42	0	0		0.42	0.409836	0.125		0.42	0.207039	0.166667		0.42	0.507614	0.142857		0.42	0.323625	0.0714286		0.42	0.809717	0.142857		0.42	1.41509	0.5		0.42	1.41509
0.43	0.492611	0.111111		0.43	1.47783	0.3		0.43	2.2293	0.411765		0.43	1.72414	0.266667		0.43	0.510204	0.222222		0.43	0	0		0.43	0.819672	0.25		0.43	0.207039	0.166667		0.43	1.01523	0.285714		0.43	0.970874	0.214286		0.43	0.404858	0.0714286		0.43	1.41509	0.5		0.43	1.41509
0.44	0	0		0.44	0.492611	0.1		0.44	1.59236	0.294118		0.44	2.15517	0.333333		0.44	0.765306	0.333333		0.44	0.738007	0.4		0.44	0	0		0.44	0.207039	0.166667		0.44	1.52284	0.428571		0.44	0.647249	0.142857		0.44	0.809717	0.142857		0.44	0.471698	0.166667		0.44	1.41509
0.45	2.95567	0.666667		0.45	2.95567	0.6		0.45	2.54777	0.470588		0.45	1.2931	0.2		0.45	0.765306	0.333333		0.45	0.369004	0.2		0.45	0.819672	0.25		0.45	0	0		0.45	1.52284	0.428571		0.45	0.970874	0.214286		0.45	0.404858	0.0714286		0.45	0.471698	0.166667		0.45	1.41509
0.46	0.985222	0.222222		0.46	0.985222	0.2		0.46	1.91083	0.352941		0.46	2.58621	0.4		0.46	0.255102	0.111111		0.46	0	0		0.46	0	0		0.46	0	0		0.46	1.01523	0.285714		0.46	0	0		0.46	0	0		0.46	0	0		0.46	1.88679
0.47	0	0		0.47	1.97044	0.4		0.47	2.54777	0.470588		0.47	1.72414	0.266667		0.47	0.765306	0.333333		0.47	0	0		0.47	0.409836	0.125		0.47	0.414079	0.333333		0.47	0.507614	0.142857		0.47	0.647249	0.142857		0.47	0.404858	0.0714286		0.47	0.471698	0.166667		0.47	1.88679
0.48	2.46305	0.555556		0.48	3.94089	0.8		0.48	1.27389	0.235294		0.48	2.58621	0.4		0.48	1.02041	0.444444		0.48	0	0		0.48	0.819672	0.25		0.48	0.621118	0.5		0.48	1.52284	0.428571		0.48	0.647249	0.142857		0.48	0	0		0.48	0.943396	0.333333		0.48	0.471698
0.49	0.985222	0.222222		0.49	1.97044	0.4		0.49	1.59236	0.294118		0.49	1.72414	0.266667		0.49	0.255102	0.111111		0.49	0.369004	0.2		0.49	1.22951	0.375		0.49	0	0		0.49	0	0		0.49	0.970874	0.214286		0.49	0	0		0.49	0	0		0.49	1.88679
		0.419753				0.577778				0.620915				0.433333				0.302469				0.222222				0.201389				0.222222				0.349206				0.230159				0.134921				0.212963
[truncated: 20 more columns]

## Sheet: Final data for Fig 6D
data set for Fig 6D: number of units showing twitch-related activity in saline and apamin groups
List of significant and not-significant units
Saline	(units showing CD response are in red)							Apamin		(units showing CD response are in red)
significant	not significant							significant	not significant
8E2-9	8E2-6							7R1-2-6	7R1-2-5
8H2-11	9A1-2		CD	non-CD	not significant			7R1-2-10	7R1-3-5			CD	non-CD	not significant
8H2-12	9M1	N	11	2	5			7S1-5	8O2-6		N	5	6	10
9A1-1	10A1-1-2	Total	18	18	18			8M1-9a	8O2-9		Total	21	21	21
9E1-10	10J1-1	%	61.1111	11.1111	27.7778			8M1-9b	9A2-9		%	23.8095	28.5714	47.619
9E1-12								8O2-2	9A2-8
9N1								9V1	10A1-1
9O1								10E1-1-9b	7S1-8
10A1-1-1								10E1-1-12	9A1-2
10A1-1-3								10E1-2-5	10E1-1-8
10A1-2								10E1-2-9
10J1-2
10H1

## Sheet: Final data for Fig 6E
Data set for Fig 6E: jitter analysis for twitch-triggered activity on individual significant counts in both groups
	(individual jitters performed with counts, final conctenated jitter performed with counts, then converted and expressed as counts/s)
							LCI: lower confidence interval; UCI: upper confidence interval)
Apamin
7R1-2-6						7R1-2-10								7S1-5						8M1-9a					8M1-9b								8O2-2							9V1	contra						10E1-1-9b
		count	LCI	UCI				count	LCI	UCI						count	LCI	UCI				count	LCI	UCI			count	LCI	UCI						count	LCI	UCI					count	LCI	UCI				Time	count
		0	0	3				1	-5.55112e-17	2						0	0	5				1	0	7			2	0	8						2	0	6					0	0	6					3
		0	0	3				1	0	3						3	0	6				3	0	8			4	0	9						5	0	7					1	0	7					2
		0	0	2				1	0	3						2	0	6				4	0	8			4	0	8						3	0	7					3	0	7					3
		0	0	3				2	-5.55112e-17	3						0	0	6				5	0	9			3	0	9						0	0	8					5	0	7					2
		0	-5.55112e-17	3				0	0	3						1	0	5				5	0	8			3	0	9						3	0	7					0	0	7					2
		2	0	3				0	0	3						0	0	5				5	0	8			4	0	8						2	0	9					2	0	7					1
		0	5.55112e-17	3				0	0	3						4	0	6				2	0	9			4	0	8						4	0	8					1	0	7					2
		0	0	3				0	0	3						1	0	5				1	0	8			4	0	9						1	0	7					2	0	7					4
		0	0	3				0	0	3						2	0	6				2	0	9			2	0	9						3	0	8					6	0	7					3
		2	-5.55112e-17	3				1	0	3						3	0	5				0	0	8			2	0	8						1	0	7					2	0	7					0
		0	0	3				1	0	3						1	0	5				1	0	9			2	0	9						1	0	7					2	0	7					2
		0	0	3				0	0	3						3	-2.22045e-16	5				2	0	9			1	0	9						2	0	8					1	0	7					3
		1	5.55112e-17	3				0	0	3						2	0	5				0	0	9			3	0	9						2	0	8					4	0	7					8
		0	0	3				1	0	3						1	0	5				5	0	9			1	0	9						4	0	8					1	0	7					4
		0	-5.55112e-17	3				1	0	3						0	0	5				4	0	8			9	0	9						0	0	8					2	0	8					4
		0	0	3				0	0	3						4	0	5				2	0	9			1	0	9						1	0	8					3	0	8					6
		0	0	3				1	0	4						1	0	6				3	0	9			1	0	9						4	0	8					2	0	8					3
		3	0	3				2	0	3						4	0	6				1	0	9			4	0	9						2	0	8					0	0	8					3
		1	5.55112e-17	3				1	0	3						1	0	5				4	0	8			2	0	9						4	0	8					3	0	8					3
		1	0	3				0	0	3						4	0	5				3	0	9			2	0	9						3	0	8					3	0	8					3
		1	-5.55112e-17	3				0	0	3						1	0	6				3	0	8			3	0	9						5	0	8					2	0	8					6
		1	5.55112e-17	3				1	0	4						1	2.22045e-16	6				0	0	9			3	0	9						2	0	8					3	0	8					2
		0	0	4				1	0	3						2	0	6				5	0	8			7	0	9						1	0	8					1	0	8					4
		0	0	3				0	0	4						3	-2.22045e-16	5				4	0	9			4	0	8						5	0	7					2	0	7					3
		1	0	3				1	0	3						2	0	6				4	0	9			3	0	9						1	0	8					6	0	8					5
		0	0	3				0	0	3						1	2.22045e-16	5				5	0	9			4	0	8						1	0	8					2	0	7					6
		0	0	3				0	0	4						0	0	5				2	0	8			5	0	9						1	0	8					3	0	7					1
		1	0	3				0	0	3						1	-2.22045e-16	6				2	0	9			2	0	9						1	0	8					4	0	7					2
		0	0	3				1	0	4						5	0	6				1	0	9			5	0	9						4	0	8					2	0	7					5
		0	0	3				1	0	4						2	0	6				4	0	10			3	0	9						3	0	8					3	0	7					5
		0	5.55112e-17	3				0	0	4						1	0	5				4	0	9			5	0	9						1	0	9					1	0	7					2
		2	0	3				1	0	4						2	0	6				3	0	9			2	0	9						4	0	8					3	0	7					5
		0	0	3				2	0	3						1	0	5				6	0	9			6	0	9						0	0	9					3	0	8					7
		0	0	3				1	0	3						2	-2.22045e-16	5				3	0	8			6	0	9						5	0	8					4	0	7					6
		1	0	3				0	0	4						1	2.22045e-16	5				6	0	10			1	0	10						2	0	9					1	0	8					1
		0	0	4				1	0	3						0	0	6				5	0	9			6	0	10						3	0	8					2	0	8					5
		1	0	3				0	0	3						0	0	6				6	0	9			1	0	9						2	0	8					4	0	8					2
		0	0	3				0	0	3						1	2.22045e-16	6				4	0	9			3	0	9						6	0	8					6	0	8					2
		1	0	3				1	0	3						3	0	5				5	0	9			2	0	9						6	0	8					2	0	7					2
		0	-5.55112e-17	3				0	0	4						2	0	6				1	0	8			3	0	9						2	0	9					3	0	8					3
		0	0	3				0	0	3						3	0	5				2	0	9			2	0	9						2	0	9					4	0	8					1
		0	0	3				1	0	4						2	0	6				4	0	9			1	0	10						5	0	8					4	0	7					1
		0	0	3				2	0	4						3	0	7				0	0	9			6	0	9						1	0	9					2	0	8					1
		1	0	3				0	0	4						2	0	6				1	0	9			2	0	9						2	0	8					0	0	8					2
		1	-5.55112e-17	3				1	0	3						0	-2.22045e-16	6				8	0	9			1	0	9						0	0	9					1	0	7					4
		1	0	3				0	0	3						0	0	5				6	0	9			2	0	9						2	0	8					3	0	8					5
		1	0	3				0	0	3						3	0	6				5	0	9			1	0	9						2	0	8					3	0	8					3
		2	0	3				1	0	3						0	0	6				2	0	9			5	0	10						3	0	9					3	0	9					2
		0	0	3				0	0	3						1	0	6				1	0	9			4	0	10						1	0	8					3	0	7					4
		0	0	3				0	0	3						1	0	6				11	0	9			1	0	9						4	0	9					3	0	8					3
		0	0	3				0	0	4						1	0	6				5	0	9			3	-4.44089e-16	10						5	0	9					2	0	7					4
		0	0	3				0	0	3						0	0	6				7	0	10			3	0	9						0	0	9					4	0	8					4
		0	0	3				1	0	3						1	0	6				4	0	10			8	0	10						3	0	9					2	0	8					4
		0	0	3				0	0	4						1	0	6				4	0	9			2	0	9						2	0	9					3	0	8					10
		1	0	3				1	0	4						1	0	5				5	0	9			2	4.44089e-16	9						2	0	8					1	0	8					0
		1	0	3				0	0	4						1	0	5				3	0	10			6	0	9						3	0	8					1	0	8					3
		0	0	3				2	0	3						3	0	5				2	0	9			5	0	10						3	0	9					4	0	8					2
		1	0	3				0	0	3						0	2.22045e-16	5				4	0	9			8	0	10						3	0	9					4	0	9					5
		0	0	3				0	0	3						0	2.22045e-16	5				4	0	10			4	0	9						3	0	10					5	0	8					4
		0	0	3				0	0	4						1	0	6				1	0	9			1	0	10						0	0	10					2	0	8					2
		0	0	3				0	0	3						0	0	6				2	0	10			3	0	9						4	0	9					1	0	8					3
		2	0	3				0	0	3						4	0	6				2	0	9			3	0	9						5	0	9					4	0	8					4
		1	0	3				1	0	4						1	0	6				2	0	9			2	0	10						0	0	9					4	0	8					4
		0	0	3				0	0	4						1	2.22045e-16	5				3	0	9			2	0	10						2	0	9					2	0	9					3
		2	0	3				0	0	4						2	2.22045e-16	6				2	0	10			2	-4.44089e-16	9						2	0	9					0	0	8					3
		1	0	3				1	0	3						3	0	6				4	0	10			2	0	10						4	-4.44089e-16	9					1	0	9					2
		0	0	3				1	0	4						1	0	6				4	0	10			2	0	10						2	-4.44089e-16	9					0	0	8					6
		1	0	3				0	0	4						2	0	6				3	4.44089e-16	9			3	0	9						1	-4.44089e-16	9					3	0	8					3
		0	0	3				0	0	3						1	0	5				4	0	10			1	0	9						0	0	9					5	0	8					3
		0	0	3				0	0	4						1	-2.22045e-16	6				2	0	10			3	0	10						1	0	9					3	0	9					0
		0	0	3				1	0	3						0	0	6				2	0	10			3	-4.44089e-16	9						2	0	9					0	0	8					2
		0	0	3				0	0	4						2	0	6				1	0	10			2	0	10						3	0	9					1	0	8					1
		1	0	3				0	0	4						0	0	5				3	0	9			6	4.44089e-16	10						2	0	10					3	0	9					4
		1	0	3				1	0	3						1	0	6				4	0	9			3	0	10						3	4.44089e-16	9					1	0	8					7
		1	0	3				0	0	4						2	0	6				5	0	9			3	0	10						1	0	9					3	0	8					7
		0	0	3				0	0	4						2	2.22045e-16	6				3	0	10			6	0	9						2	0	9					4	0	8					2
		0	0	3				0	0	3						0	0	6				3	0	9			4	0	9						2	0	9					1	0	8					1
		0	-5.55112e-17	3				0	0	4						0	2.22045e-16	6				4	-4.44089e-16	10			5	0	10						1	0	9					2	0	9					0
		0	0	3				0	0	4						2	0	6				4	0	10			4	0	9						3	0	10					3	0	9					5
		0	0	3				0	0	4						4	0	6				1	0	10			4	0	10						4	-4.44089e-16	9					4	0	8					4
		0	0	3				0	0	4						2	0	6				3	0	9			3	-4.44089e-16	9						3	-4.44089e-16	10					3	0	8					6
		1	0	3				1	0	4						1	0	6				6	0	9			6	0	10						5	0	9					4	0	8					0
		1	0	3				2	0	4						4	2.22045e-16	6				0	0	10			3	0	9						3	4.44089e-16	9					2	0	9					6
		0	0	3				0	0	4						0	2.22045e-16	6				3	4.44089e-16	10			2	0	10						3	0	9					2	0	9					4
		1	0	3				0	0	3						3	0	5				4	0	10			1	0	9						5	0	10					3	0	8					6
		1	0	3				1	0	4						0	-2.22045e-16	5				2	0	10			2	0	9						5	0	10					3	0	8					6
		1	0	3				0	0	4						3	0	6				5	0	11			5	-4.44089e-16	9						2	0	11					3	0	9					4
		1	0	3				1	0	4						3	0	6				4	0	10			5	0	9						4	0	10					3	0	8					5
		0	0	3				1	0	4						0	0	5				2	-4.44089e-16	9			4	4.44089e-16	10						4	0	10					4	0	8					5
		0	0	3				0	0	3						2	0	6				5	0	10			2	4.44089e-16	10						4	0	10					5	0	8					3
		0	0	3				0	0	4						2	0	6				4	0	11			5	0	10						5	0	10					5	0	8					5
		1	0	3				0	0	4						1	0	6				3	0	10			7	0	10						1	0	11					1	0	9					1
		0	0	3				1	0	4						2	0	6				10	0	10			4	0	10						8	0	10					2	0	8					6
		0	0	3				2	0	4						0	0	6				4	0	9			2	0	10						7	0	10					3	0	9					6
		0	0	3				2	0	4						3	0	6				7	0	11			4	0	10						5	0	11					4	0	8					2
		0	0	3				1	0	4						6	0	6				5	4.44089e-16	10			14	0	10						11	0	10					3	0	9					4
		1	0	4				1	0	4						3	2.22045e-16	6				6	0	10			4	0	10						9	0	11					4	0	9					4
		1	0	4				1	0	4						5	0	6				6	0	10			4	-4.44089e-16	10						8	0	10					5	0	9					6
		1	0	3				1	0	4						4	0	7				6	0	10			5	0	10						13	0	11					3	0	9					3
		0	0	3				0	0	3						0	2.22045e-16	6				3	0	10			6	0	10						8	0	10					3	0	9					7
		0	0	3				1	0	4						2	0	6				13	4.44089e-16	10			4	0	10						6	0	10					6	0	9					12
		1	0	3				3	0	4						4	0	6				7	0	11			5	0	10						6	0	10					8	0	8					6
		1	0	3				2	0	4						0	0	6				2	4.44089e-16	9			4	-4.44089e-16	11						7	0	10					5	0	9					2
		1	0	3				1	0	4						1	0	6				1	-4.44089e-16	10			2	0	10						4	0	10					3	0	9					7
		1	0	3				0	0	4						1	-2.22045e-16	6				1	0	10			4	0	10						5	0	11					3	0	9					3
		1	0	3				2	0	4						1	0	6				4	0	10			7	0	10						4	1	10					5	0	8					3
		0	0	3				4	0	4						3	0	6				5	0	10			0	0	10						7	0	11					2	0	9					2
		1	0	4				3	0	4						2	0	7				3	4.44089e-16	9			7	0	10						3	0	11					3	0	8					5
		0	0	3				1	0	4						0	0	6				7	0	10			3	0	10						6	0	10					1	0	9					2
		0	0	3				0	0	3						1	0	6				7	0	11			3	0	10						1	0	11					6	0	8					2
		0	0	3				2	0	4						3	0	6				4	0	10			5	0	10						6	0	10					2	0	9					4
		4	0	3				2	0	4						0	0	6				5	0	10			5	0	10						5	0	11					4	0	8					4
		1	0	3				1	0	4						1	0	6				6	0	10			6	0	9						7	0	10					2	0	9					2
		1	0	3				0	0	3						2	0	6				1	0	10			6	0	10						4	0	10					5	0	8					3
		0	0	3				1	0	4						1	0	6				7	0	9			6	0	10						7	0	10					7	0	9					6
		1	0	3				0	0	3						3	2.22045e-16	6				5	0	10			2	0	10						11	0	11					3	0	8					10
		0	0	3				2	0	3						3	2.22045e-16	7				4	0	10			2	-4.44089e-16	10						7	0	10					1	0	8					1
		2	0	3				0	0	4						4	2.22045e-16	6				6	0	10			5	0	10						10	0	11					2	0	8					6
		0	0	3				1	0	3						0	0	6				4	0	10			2	0	10						6	0	11					4	0	9					7
		0	0	3				2	0	4						4	0	6				2	0	10			4	0	10						8	0	11					2	0	8					5
		0	0	3				1	0	3						2	-2.22045e-16	6				6	0	11			5	0	10						5	0	10					2	0	9					7
		0	0	4				1	0	3						3	2.22045e-16	7				5	0	10			1	0	11						6	0	11					8	0	8					3
		1	0	3				2	0	4						4	0	6				6	0	11			4	0	10						6	0	11					3	0	8					2
		0	0	3				1	0	3						1	0	6				6	0	10			2	0	10						6	0	11					4	0	9					4
		0	0	3				1	0	3						2	0	6				2	0	10			7	0	10						5	0	11					4	0	8					3
		2	0	3				0	0	4						0	-2.22045e-16	6				5	0	10			6	0	10						4	1	10					4	0	9					1
		0	0	3				0	0	3						0	0	6				2	0	10			2	0	10						7	0	11					3	0	8					7
		1	5.55112e-17	3				1	0	3						1	0	7				4	0	10			5	0	10						8	0	11					3	0	9					3
		0	0	4				1	0	3						1	-2.22045e-16	6				8	0	10			3	0	10						10	0	11					0	0	8					4
		0	0	3				0	0	3						2	-2.22045e-16	7				5	0	10			4	0	10						3	0	11					3	0	8					4
		1	0	3				0	0	3						1	0	6				4	0	11			3	0	11						7	0	11					7	0	8					6
		1	0	3				1	0	3						2	0	6				2	0	10			3	0	10						6	0	10					3	0	8					5
		0	0	3				0	0	3						3	0	6				5	0	10			3	0	10						3	0	11					1	0	7					1
		0	0	3				0	0	4						1	0	7				6	0	10			4	0	10						6	0	10					2	0	8					3
		1	0	3				1	0	3						1	2.22045e-16	6				4	0	11			4	0	10						1	0	10					1	0	8					4
		0	0	3				0	0	3						2	-2.22045e-16	6				3	0	11			4	0	10						5	1	10					1	0	8					5
		0	0	3				1	0	3						2	0	7				0	0	10			1	0	10						5	0	10					5	0	8					4
		0	0	3				1	0	3						1	2.22045e-16	6				1	0	10			5	0	10						3	0	10					3	0	8					3
		0	0	3				2	0	3						1	0	6				1	0	10			4	0	10						3	0	10					3	0	8					5
		2	0	3				0	0	3						3	0	7				7	0	9			3	0	10						4	0	10					3	0	8					2
		1	0	3				0	0	4						2	0	6				7	0	10			3	0	10						6	0	11					5	0	8					4
		1	0	3				0	0	4						1	0	6				6	0	10			7	0	10						2	0	10					2	0	8					3
		1	0	3				0	0	3						3	-2.22045e-16	6				2	0	10			5	0	10						5	0	10					6	0	8					3
		0	0	3				0	0	3						1	0	6				7	0	10			7	0	10						6	0	10					5	0	8					4
		0	0	3				0	0	3						0	0	6				4	-4.44089e-16	10			2	0	11						4	0	11					1	0	8					2
		1	0	3				0	0	4						2	0	6				3	0	10			7	0	10						5	0	11					1	0	8					7
		0	0	3				0	0	3						1	0	6				3	0	11			4	0	10						7	0	9					2	0	7					4
		0	0	3				0	0	3						4	0	6				3	0	10			4	0	11						9	0	10					1	0	8					4
		0	0	3				0	0	3						3	0	6				2	4.44089e-16	9			2	0	10						2	0	10					5	0	8					4
		0	0	3				0	0	4						2	0	6				5	4.44089e-16	10			10	0	11						5	0	11					2	0	8					3
		1	0	4				0	0	3						1	0	6				2	0	9			1	0	11						9	0	10					2	0	8					4
		2	0	3				0	0	3						4	0	7				5	-4.44089e-16	9			3	0	11						2	0	9					1	0	8					2
		0	0	3				0	0	3						2	-2.22045e-16	6				2	0	10			5	0	10						2	0	10					1	0	8					4
		1	0	3				1	0	4						1	0	6				8	0	10			4	0	9						6	0	11					2	0	8					4
		0	0	3				0	0	3						2	-2.22045e-16	6				3	0	9			5	0	10						2	0	10					4	0	8					5
		0	0	4				0	0	4						0	0	6				1	0	9			4	0	10						3	0	10					2	0	7					7
		0	0	3				1	0	4						3	0	6				2	0	10			5	0	10						3	0	10					2	0	7					4
		1	0	3				1	0	3						1	0	6				5	0	10			4	0	10						2	0	11					1	0	7					2
		1	0	3				1	0	4						4	-2.22045e-16	7				2	0	10			5	0	11						7	0	10					2	0	7					7
		1	0	3				0	0	3						2	0	6				5	0	9			2	0	10						5	0	10					0	0	8					3
		0	0	3				1	0	4						3	0	6				3	0	10			6	0	10						1	0	11					1	0	8					3
		1	0	4				1	0	3						1	0	6				5	0	9			4	0	10						3	0	11					0	0	8					5
		0	0	3				0	0	3						1	0	6				10	0	10			3	0	11						7	0	10					5	0	7					3
		1	0	3				1	0	3						2	0	6				4	0	10			5	-4.44089e-16	9						5	0	10					0	0	8					3
		0	0	3				1	0	3						0	2.22045e-16	6				5	0	9			5	0	10						1	0	10					3	0	8					5
		0	0	4				0	0	3						3	0	6				1	0	10			6	0	9						5	0	11					2	0	8					6
		0	0	3				1	0	3						1	0	6				2	0	9			5	0	10						6	0	10					2	0	8					4
		1	0	3				0	0	3						2	0	6				3	0	9			7	0	10						6	0	10					1	0	8					4
		1	0	3				0	0	3						0	2.22045e-16	6				3	0	9			6	0	11						2	0	10					3	0	8					1
		0	0	3				0	0	3						1	0	6				4	0	10			6	0	11						4	0	10					2	0	8					3
		3	0	3				0	0	3						4	0	6				4	0	9			3	0	11						2	0	9					2	0	8					2
		0	0	3				0	0	3						0	0	7				2	0	9			4	0	9						6	0	10					3	0	8					2
		2	0	3				0	0	4						1	0	7				3	0	9			7	0	10						0	0	10					2	0	8					2
		0	0	3				3	0	3						2	0	7				3	0	9			6	0	11						5	0	10					3	0	8					5
		0	0	4				2	0	3						2	2.22045e-16	6				3	0	10			7	0	9						3	0	9					5	0	7					2
		3	0	3				1	0	3						1	0	6				3	0	10			4	0	10						2	4.44089e-16	10					1	0	8					7
		0	0	3				1	0	3						1	2.22045e-16	6				3	0	9			8	0	11						4	4.44089e-16	10					3	0	7					7
		1	0	3				0	0	3						2	2.22045e-16	6				3	0	8			5	0	10						2	0	9					1	0	8					4
		3	0	3				1	-5.55112e-17	3						3	0	6				4	0	9			5	0	10						6	-4.44089e-16	9					3	0	8					5
		3	0	3				1	0	3						3	2.22045e-16	6				4	0	9			2	0	10						5	0	9					2	0	8					3
		1	0	3				1	0	3						2	0	6				1	0	9			2	0	10						3	0	10					2	0	8					2
		1	0	3				0	0	3						2	0	6				3	0	9			6	0	11						1	0	9					2	0	8					0
		2	0	3				0	0	3						1	0	6				2	0	9			3	0	10						4	0	10					3	0	8					5
		0	0	3				1	0	3						0	0	6				1	0	8			1	0	10						3	0	10					2	0	8					3
		0	0	3				0	0	3						1	0	6				1	0	9			7	0	10						0	-4.44089e-16	9					2	0	7					2
		0	0	3				1	0	3						1	0	6				6	0	8			4	0	9						2	0	9					3	0	8					8
		0	0	3				2	0	3						3	0	6				4	0	10			9	0	10						2	0	9					3	0	7					2
		0	0	4				2	0	3						1	0	6				1	0	8			0	0	10						2	0	9					4	0	8					3
		1	0	3				0	0	3						2	0	6				0	0	9			6	0	10						1	0	9					3	0	8					1
		0	0	3				0	0	3						2	0	6				2	0	9			3	4.44089e-16	10						2	0	9					0	0	8					4
		0	0	3				0	0	3						2	0	6				6	0	9			2	0	11						0	0	9					6	0	8					3
		0	0	3				0	0	3						0	0	5				1	0	9			4	0	11						5	0	9					3	0	8					3
		0	0	3				0	0	3						1	0	6				3	0	9			4	0	10						1	0	9					1	0	8					5
		0	0	3				0	0	3						1	2.22045e-16	6				4	0	8			1	-4.44089e-16	10						3	0	10					5	0	7					3
		0	0	4				0	0	3						1	0	6				2	0	8			4	0	10						3	0	9					4	0	8					3
		0	0	3				0	0	3						0	0	6				4	0	9			5	0	10						4	0	9					2	0	8					2
		0	0	3				1	0	4						3	0	6				2	0	9			2	0	9						3	0	8					1	0	8					6
		0	0	4				1	0	3						2	0	6				2	0	9			8	0	10						4	0	8					0	0	8					6
		0	0	3				1	0	3						1	-2.22045e-16	7				8	0	10			4	0	10						1	0	8					5	0	8					1
		0	0	4				0	0	3						2	0	6				0	0	9			2	0	10						5	0	9					2	0	8					4
[truncated: 76 more columns]

## Sheet: Final data for 6F
Final dataset for Fig 6F: area under the curve for all significant units in both groups
															Saline
Area under the curve was calculated by adding spike counts in the 20-200 ms and -10 to +10 ms time windows for individual significant units in both groups																8E2-9			8H2-11			8H2-12			9A1-1			9E1-10			9E1-12			9N1			9O1			10A1-1-1			10A1-1-3			10A1-2			10J1-2
															Time	Count		Time	Count		Time	Count		Time	Count		Time	Count		Time	Count		Time	Count		Time	Count		Time	Count		Time	Count		Time	Count		Time	Count
															-0.01	8		-0.01	15		-0.01	12		-0.01	3		-0.01	4		-0.01	2		-0.01	11		-0.01	4		-0.01	2		-0.01	3		-0.01	47		-0.01	11
															0	9		0	13		0	15		0	5		0	4		0	6		0	12		0	14		0	2		0	13		0	33		0	10
															0.01	5		0.01	15		0.01	5		0.01	5		0.01	1		0.01	1		0.01	14		0.01	4		0.01	2		0.01	7		0.01	34		0.01	2
															0.02	3		0.02	12		0.02	9		0.02	0		0.02	3		0.02	1		0.02	3		0.02	4		0.02	0		0.02	4		0.02	38		0.02	0
															0.03	6		0.03	14		0.03	6		0.03	3		0.03	0		0.03	1		0.03	5		0.03	0		0.03	1		0.03	4		0.03	35		0.03	4
															0.04	9		0.04	16		0.04	3		0.04	3		0.04	2		0.04	1		0.04	3		0.04	4		0.04	1		0.04	3		0.04	31		0.04	0
															0.05	8		0.05	12		0.05	6		0.05	3		0.05	3		0.05	0		0.05	5		0.05	0		0.05	2		0.05	6		0.05	26		0.05	6
															0.06	6		0.06	12		0.06	7		0.06	0		0.06	5		0.06	3		0.06	8		0.06	1		0.06	1		0.06	2		0.06	34		0.06	2
															0.07	5		0.07	14		0.07	3		0.07	4		0.07	0		0.07	1		0.07	1		0.07	3		0.07	1		0.07	5		0.07	26		0.07	3
															0.08	7		0.08	14		0.08	6		0.08	2		0.08	0		0.08	0		0.08	5		0.08	0		0.08	2		0.08	1		0.08	29		0.08	3
															0.09	3		0.09	8		0.09	9		0.09	5		0.09	0		0.09	3		0.09	1		0.09	1		0.09	2		0.09	3		0.09	25		0.09	1
															0.1	4		0.1	11		0.1	10		0.1	5		0.1	8		0.1	1		0.1	4		0.1	3		0.1	2		0.1	2		0.1	24		0.1	2
															0.11	5		0.11	8		0.11	6		0.11	1		0.11	0		0.11	3		0.11	4		0.11	3		0.11	1		0.11	2		0.11	25		0.11	2
															0.12	10		0.12	7		0.12	12		0.12	2		0.12	2		0.12	0		0.12	3		0.12	1		0.12	0		0.12	2		0.12	28		0.12	4
															0.13	5		0.13	12		0.13	6		0.13	2		0.13	2		0.13	1		0.13	1		0.13	4		0.13	3		0.13	1		0.13	20		0.13	5
															0.14	3		0.14	8		0.14	8		0.14	3		0.14	1		0.14	0		0.14	1		0.14	0		0.14	2		0.14	2		0.14	32		0.14	1
															0.15	4		0.15	10		0.15	5		0.15	1		0.15	0		0.15	2		0.15	5		0.15	1		0.15	2		0.15	3		0.15	28		0.15	1
															0.16	4		0.16	12		0.16	2		0.16	3		0.16	0		0.16	3		0.16	3		0.16	2		0.16	1		0.16	3		0.16	30		0.16	2
															0.17	3		0.17	10		0.17	9		0.17	4		0.17	2		0.17	2		0.17	2		0.17	2		0.17	1		0.17	1		0.17	37		0.17	5
															0.18	6		0.18	7		0.18	7		0.18	3		0.18	1		0.18	1		0.18	2		0.18	1		0.18	0		0.18	6		0.18	37		0.18	4
															0.19	7		0.19	7		0.19	7		0.19	3		0.19	2		0.19	0		0.19	1		0.19	6		0.19	0		0.19	7		0.19	22		0.19	2
															0.2	9		0.2	8		0.2	5		0.2	2		0.2	1		0.2	2		0.2	4		0.2	2		0.2	1		0.2	2		0.2	33		0.2	1
													Sum of	count in -10 to +10 ms		22			43			32			13			9			9			37			22			6			23			114			23
													Sum of	count in 20-200 ms		107			202			126			49			32			25			61			38			23			59			560			48

## Sheet: Final data for Fig 6G
Final data setfor Fig 6G : comparison of non-RN MDJ and IO-apamin activity
Comparison of twitch-triggered activity between MDJ twitch-preceding units and Apamin injected IO units
Apamin data from fig 6E and MDJ data from Fig 5E
APAMIN					MDJ	6.79527
Time relative to twitch	Spikes/s	Normalized to max firing rate			Time relative to twitch	Spikes/s	Normalized to max firing rate
-0.5	1.28061	0.56			-0.5	3.9277	0.578005
-0.48	1.13285	0.495385			-0.48	3.73653	0.549872
-0.46	1.11877	0.489231			-0.46	3.75391	0.55243
-0.44	1.23839	0.541538			-0.44	4.27529	0.629156
-0.42	1.15395	0.504615			-0.42	4.06674	0.598465
-0.4	1.21728	0.532308			-0.4	4.08412	0.601023
-0.38	1.23839	0.541538			-0.38	4.20577	0.618926
-0.36	1.36504	0.596923			-0.36	4.15363	0.611253
-0.34	1.45652	0.636923			-0.34	3.85819	0.567775
-0.32	1.23839	0.541538			-0.32	3.73653	0.549872
-0.3	1.12581	0.492308			-0.3	3.91032	0.575448
-0.28	1.17506	0.513846			-0.28	3.82343	0.56266
-0.26	1.24543	0.544615			-0.26	3.68439	0.542199
-0.24	1.23839	0.541538			-0.24	4.04936	0.595908
-0.22	1.16803	0.510769			-0.22	4.06674	0.598465
-0.2	1.13988	0.498462			-0.2	4.50122	0.662404
-0.18	1.27357	0.556923			-0.18	4.22315	0.621483
-0.16	1.15395	0.504615			-0.16	4.41432	0.649616
-0.14	1.3369	0.584615			-0.14	4.48384	0.659847
-0.12	1.32986	0.581538			-0.12	4.70977	0.693095
-0.1	1.46355	0.64			-0.1	4.29267	0.631714
-0.08	1.51984	0.664615			-0.08	5.05735	0.744246
-0.06	1.52688	0.667692			-0.06	6.22176	0.915601
-0.04	2.10386	0.92			-0.04	6.55196	0.964194
-0.02	2.14607	0.938462			-0.02	6.32603	0.930946
0	2.2868	1			0	6.22176	0.915601
0.02	1.82944	0.8			0.02	6.79527	1
0.04	1.91388	0.836923			0.04	6.48245	0.953964
0.06	1.9772	0.864615			0.06	6.41293	0.943734
0.08	1.89277	0.827692			0.08	5.37018	0.790281
0.1	1.88573	0.824615			0.1	5.64824	0.831202
0.12	1.75204	0.766154			0.12	5.82204	0.856777
0.14	1.6465	0.72			0.14	5.28328	0.777494
0.16	1.55502	0.68			0.16	5.12687	0.754476
0.18	1.43541	0.627692			0.18	5.03997	0.741688
0.2	1.71686	0.750769			0.2	4.57073	0.672634
0.22	1.47059	0.643077			0.22	3.82343	0.56266
0.24	1.34393	0.587692			0.24	4.03198	0.59335
0.26	1.42133	0.621538			0.26	4.0146	0.590793
0.28	1.4917	0.652308			0.28	4.39694	0.647059
0.3	1.44244	0.630769			0.3	3.77129	0.554987
0.32	1.31579	0.575385			0.32	4.13625	0.608696
0.34	1.36504	0.596923			0.34	4.41432	0.649616
0.36	1.54799	0.676923			0.36	4.31005	0.634271
0.38	1.55502	0.68			0.38	3.73653	0.549872
0.4	1.32986	0.581538			0.4	4.0146	0.590793
0.42	1.30172	0.569231			0.42	4.0146	0.590793
0.44	1.2595	0.550769			0.44	3.96246	0.58312
0.46	1.28764	0.563077			0.46	3.87556	0.570332
0.48	1.47762	0.646154			0.48	3.85819	0.567775
