# Supplementary material for: Corollary discharge in precerebellar nuclei of sleeping infant rats
Source: eLife. 2018 Dec 5;7:e38213. doi: 10.7554/eLife.38213 (PMC6281370; doi:10.7554/eLife.38213)
Supplement: Figure 6—figure supplement 1—source data 1. [file elife-38213-fig6-figsupp1-data1.xlsx]

## Sheet: Final data_fig 6 fig suppl1A
Data set for Fig 6- Fig suppl 1A												Fig 6- Fig suppl 1A
% time pups spent in active sleep in saline and apamin groups
			(AS= active sleep)									average % time in AS in saline and apamin groups
Saline	(n=13 pups)					Apamin	(n=11 pups)						Saline	Apamin
													40.2286	55.5918
Pup ID	Time in AS (s)	Total recording time (s)	% time in AS			Pup ID	Time in AS (s)	Total recording time (s)	% time in AS				55.2311	54.4558
													49.5939	23.0618
8E_2	732.39	1820.57	40.2286			7R1-2	768.126	1381.73	55.5918				51.5982	72.8189
8H2	1107.09	2004.46	55.2311			7R1-3	980.242	1800.07	54.4558				79.6303	44.2574
9A1-1	747.885	1508.02	49.5939			7S1	405.147	1756.79	23.0618				48.5117	42.4726
9A1-2	929.684	1801.77	51.5982			8M1	1311.96	1801.67	72.8189				54.6925	44.0205
9E_1	1437.24	1804.89	79.6303			8O2-1	812.526	1835.91	44.2574				42.1401	52.1359
9M1	874.738	1803.15	48.5117			8O2-3	764.299	1799.51	42.4726				43.1262	48.4172
9N1	1044.39	1909.57	54.6925			9A2	774.576	1759.58	44.0205				36.7573	53.4292
9O1	759.855	1803.16	42.1401			9V1	946.318	1815.1	52.1359				44.5237	68.7413
10A1-1	791.674	1835.72	43.1262			10A1	878.049	1813.51	48.4172				61.7864
10A1-2	588.664	1601.49	36.7573			10E_1-1	778.07	1456.26	53.4292				53.0773
10H1	541.006	1215.1	44.5237			10E_1-2	1030.43	1499	68.7413
10J1-1	1152.31	1864.98	61.7864								Average % time in AS		50.8383	50.8547
10J1-2	957.173	1803.36	53.0773									SEM	3.08158	4.02821

## Sheet: Final data fig 6 fig suppl 1B
Dataset for fig 6 fig suppl 1B : twitches/ min of AS in different muscles in saline and apamin groups
	contra = contralateral forelimb; ipsi = ipsilateral forelimb
Saline
			8E_2						8H2						9A1-1						9A1-2						9E_1						9M1						9N1						9O1
		nuchal	contra	ipsi				nuchal	contra	ipsi				nuchal	contra	ipsi				nuchal	contra	ipsi				nuchal	ipsi	contra				nuchal	contra	ipsi				nuchal	contra	ipsi				nuchal	contra	ipsi
time in AS (s)		732.39	732.39	732.39				1107.09	1107.09	1107.09				747.885	747.885	747.885				929.684	929.684	929.684				1437.24	1437.24	NA				874.738	874.738	874.738				1044.39	1044.39	1044.39				759.855	759.855	NA
no of twitches		484	207	202				314	232	380				393	294	297				284	242	271				483	244	NA				391	204	197				414	240	309				320	248	NA
twithes/min		39.651	16.9582	16.5486				17.0176	12.5735	20.5946				31.5289	23.5865	23.8272				18.3288	15.6182	17.4898				20.1636	10.1862	NA				26.8195	13.9928	13.5126				23.7842	13.7879	17.7519				25.268	19.5827	NA
Apamin
			7R1-2						7R1-3						7S1						8M1						8O2-1						8O2-3						9A2						9V1
		nuchal	contra	ipsi				nuchal	contra	ipsi				nuchal	contra	ipsi				nuchal	ipsi	contra				nuchal	contra	ipsi				nuchal	contra	ipsi				nuchal	contra	ipsi				nuchal	contra	ipsi
time in AS (s)		768.126	768.126	768.126				980.242	980.242	980.242				NA	405.147	405.147				1311.96	1311.96	NA				812.526	812.526	812.526				764.299	764.299	764.299				774.576	774.576	774.576				946.318	946.318	946.318
no of twitches		410	406	245				452	507	323				NA	213	255				439	433	NA				398	385	365				489	367	421				328	120	134				433	211	243
twithes/min		32.026	31.7135	19.1375				27.6666	31.0331	19.7706				NA	31.5441	37.7641				20.0769	19.8025	NA				29.3898	28.4299	26.953				38.3881	28.8107	33.0499				25.4075	9.29541	10.3799				27.4538	13.3782	15.4071
[truncated: 21 more columns]

## Sheet: Final data fig 6 fig suppl 1D
Dataset for Fig 6 Fig suppl 1D: overall firing rate during AS in saline and apamin groups																	Fig 6 fig suppl 1D
																	Average firing rates (Hz) during AS in saline and apamin groups
Saline				(outlier in gray italics)					Apamin								Saline	Apamin
																	1.05135	0.315052
	Unit ID	Time in AS	Spikes (count)	firing rate (Hz)			firing rate (Hz)			Unit ID	Time in AS	Spikes (count)	firing rate (Hz)				1.69855	0.240846
	8E2-6	732.39	770	1.05135			1.05135			7R1-2-5	768.126	242	0.315052				1.64215	0.214809
	8E2-9	732.39	1244	1.69855		With no	1.69855			7R1-2-6	768.126	185	0.240846				1.09386	1.89443
	8H2-11	1107.09	1818	1.64215		outliers	1.64215			7R1-2-10	768.126	165	0.214809				0.947826	0.32334
	8H2-12	1107.09	1211	1.09386			1.09386			7R1-3-5	980.242	1857	1.89443				0.197917	1.16254
	9A1-1	460	436	0.947826			0.947826			7S1-5	405.147	131	0.32334				0.349975	0.233959
	9A1-2	929.684	184	0.197917			0.197917			7S1-8	405.147	471	1.16254				0.26857	1.31102
	9E_1-10	1437.24	503	0.349975			0.349975			8M1-9a	1311.96	1720	1.31102				1.1009	1.25614
	9E_1-12	1437.24	386	0.26857			0.26857			8M1-9b	1311.96	1648	1.25614				0.77557	0.927971
	9M1	874.738	963	1.1009			1.1009			8O2-1-1	812.526	754	0.927971				0.37902	0.630134
	9N1	1044.39	810	0.77557			0.77557			8O2-2-6	812.526	512	0.630134				3.12209	1.38428
	9O1	759.855	288	0.37902			0.37902			8O2-2-9	764.299	1058	1.38428				1.71914	0.334377
	10A1-1	282.503	882	3.12209			3.12209			9A1-6	1760.99	412	0.233959				2.94394	0.768163
	10A1-2	791.674	1361	1.71914			1.71914			9A1-8	774.576	259	0.334377				1.01662	1.20995
	10A1-3	323.716	953	2.94394			2.94394			9A1-9	774.576	595	0.768163				0.269893	1.57123
	10A1-run2	588.664	6955	11.8149			1.01662			9V1	946.318	1145	1.20995				0.984148	1.46773
	10H1	541.006	550	1.01662			0.269893			10A1-1	730	1147	1.57123					2.08079
	10J1-run1	1152.31	311	0.269893			0.984148			10E1-1-8	778.07	1142	1.46773					0.615626
	10J1-run2	957.173	942	0.984148						10E1-1-9b	778.07	1619	2.08079					4.44958
										10E1-1-12	778.07	479	0.615626					5.01343
			AVG	1.74313						10E1-2-6	1030.43	4585	4.44958
			3SD	7.94777						10E1-2-9	1030.43	5166	5.01343
			AVG+3SD	9.69091
																Average firing rate	1.15068	1.30502
												AVG	1.25142			SEM	0.209239	0.277919
												3SD	3.82075
												AVG+3SD	5.07217
